# Supplementary material for: Interactions among insulin resistance, epigenetics, and donor sex in gene expression regulation of iPSC-derived myoblasts
Source: J Clin Invest. 2024 Jan 16;134(2):e172333. doi: 10.1172/JCI172333 (PMC10786688; doi:10.1172/JCI172333)
Supplement: Supplemental table 1 [file jci-134-172333-s063.xlsx]

## Sheet: Suppl. Data Table 1
Suppl. Data Table 1. Hierarchical clustering of gene expression changes associated with insulin resistance, Related to Figure 1C
Transcript ID	Cluster	Symbol	entrezid	description	gene_biotype
ENSG00000100813	Decreased in I-Res	ACIN1	22985	apoptotic chromatin condensation inducer 1 [Source:HGNC Symbol;Acc:HGNC:17066]	protein_coding
ENSG00000198763	Increased in I-Res	MT-ND2	4536	mitochondrially encoded NADH:ubiquinone oxidoreductase core subunit 2 [Source:HGNC Symbol;Acc:HGNC:7456]	protein_coding
ENSG00000135535	Increased in I-Res	CD164	8763	CD164 molecule [Source:HGNC Symbol;Acc:HGNC:1632]	protein_coding
ENSG00000138688	Increased in I-Res	KIAA1109	84162	KIAA1109 [Source:HGNC Symbol;Acc:HGNC:26953]	protein_coding
ENSG00000182168	Increased in I-Res	UNC5C	8633	unc-5 netrin receptor C [Source:HGNC Symbol;Acc:HGNC:12569]	protein_coding
ENSG00000120802	Decreased in I-Res	TMPO	7112	thymopoietin [Source:HGNC Symbol;Acc:HGNC:11875]	protein_coding
ENSG00000171456	Decreased in I-Res	ASXL1	171023	ASXL transcriptional regulator 1 [Source:HGNC Symbol;Acc:HGNC:18318]	protein_coding
ENSG00000135404	Increased in I-Res	CD63	967	CD63 molecule [Source:HGNC Symbol;Acc:HGNC:1692]	protein_coding
ENSG00000136240	Increased in I-Res	KDELR2	11014	KDEL endoplasmic reticulum protein retention receptor 2 [Source:HGNC Symbol;Acc:HGNC:6305]	protein_coding
ENSG00000185565	Increased in I-Res	LSAMP	4045	limbic system associated membrane protein [Source:HGNC Symbol;Acc:HGNC:6705]	protein_coding
ENSG00000198947	Increased in I-Res	DMD	1756	dystrophin [Source:HGNC Symbol;Acc:HGNC:2928]	protein_coding
ENSG00000135052	Increased in I-Res	GOLM1	51280	golgi membrane protein 1 [Source:HGNC Symbol;Acc:HGNC:15451]	protein_coding
ENSG00000105655	Decreased in I-Res	ISYNA1	51477	inositol-3-phosphate synthase 1 [Source:HGNC Symbol;Acc:HGNC:29821]	protein_coding
ENSG00000164946	Increased in I-Res	FREM1	158326	FRAS1 related extracellular matrix 1 [Source:HGNC Symbol;Acc:HGNC:23399]	protein_coding
ENSG00000144674	Increased in I-Res	GOLGA4	2803	golgin A4 [Source:HGNC Symbol;Acc:HGNC:4427]	protein_coding
ENSG00000104763	Increased in I-Res	ASAH1	427	N-acylsphingosine amidohydrolase 1 [Source:HGNC Symbol;Acc:HGNC:735]	protein_coding
ENSG00000071564	Decreased in I-Res	TCF3	6929	transcription factor 3 [Source:HGNC Symbol;Acc:HGNC:11633]	protein_coding
ENSG00000129003	Increased in I-Res	VPS13C	54832	vacuolar protein sorting 13 homolog C [Source:HGNC Symbol;Acc:HGNC:23594]	protein_coding
ENSG00000138771	Decreased in I-Res	SHROOM3	57619	shroom family member 3 [Source:HGNC Symbol;Acc:HGNC:30422]	protein_coding
ENSG00000240184	Increased in I-Res	PCDHGC3	5098	protocadherin gamma subfamily C, 3 [Source:HGNC Symbol;Acc:HGNC:8716]	protein_coding
ENSG00000184445	Decreased in I-Res	KNTC1	9735	kinetochore associated 1 [Source:HGNC Symbol;Acc:HGNC:17255]	protein_coding
ENSG00000151617	Increased in I-Res	EDNRA	1909	endothelin receptor type A [Source:HGNC Symbol;Acc:HGNC:3179]	protein_coding
ENSG00000182054	Decreased in I-Res	IDH2	3418	isocitrate dehydrogenase (NADP(+)) 2, mitochondrial [Source:HGNC Symbol;Acc:HGNC:5383]	protein_coding
ENSG00000115738	Increased in I-Res	ID2	3398	inhibitor of DNA binding 2 [Source:HGNC Symbol;Acc:HGNC:5361]	protein_coding
ENSG00000164164	Decreased in I-Res	OTUD4	54726	OTU deubiquitinase 4 [Source:HGNC Symbol;Acc:HGNC:24949]	protein_coding
ENSG00000126003	Decreased in I-Res	PLAGL2	5326	PLAG1 like zinc finger 2 [Source:HGNC Symbol;Acc:HGNC:9047]	protein_coding
ENSG00000160299	Decreased in I-Res	PCNT	5116	pericentrin [Source:HGNC Symbol;Acc:HGNC:16068]	protein_coding
ENSG00000138434	Increased in I-Res	ITPRID2	6744	ITPR interacting domain containing 2 [Source:HGNC Symbol;Acc:HGNC:11319]	protein_coding
ENSG00000196233	Increased in I-Res	LCOR	84458	ligand dependent nuclear receptor corepressor [Source:HGNC Symbol;Acc:HGNC:29503]	protein_coding
ENSG00000143612	Increased in I-Res	C1orf43	25912	chromosome 1 open reading frame 43 [Source:HGNC Symbol;Acc:HGNC:29876]	protein_coding
ENSG00000092068	Increased in I-Res	SLC7A8	23428	solute carrier family 7 member 8 [Source:HGNC Symbol;Acc:HGNC:11066]	protein_coding
ENSG00000187122	Increased in I-Res	SLIT1	6585	slit guidance ligand 1 [Source:HGNC Symbol;Acc:HGNC:11085]	protein_coding
ENSG00000189159	Decreased in I-Res	JPT1	51155	Jupiter microtubule associated homolog 1 [Source:HGNC Symbol;Acc:HGNC:14569]	protein_coding
ENSG00000172939	Decreased in I-Res	OXSR1	9943	oxidative stress responsive kinase 1 [Source:HGNC Symbol;Acc:HGNC:8508]	protein_coding
ENSG00000116209	Increased in I-Res	TMEM59	9528	transmembrane protein 59 [Source:HGNC Symbol;Acc:HGNC:1239]	protein_coding
ENSG00000085449	Increased in I-Res	WDFY1	57590	WD repeat and FYVE domain containing 1 [Source:HGNC Symbol;Acc:HGNC:20451]	protein_coding
ENSG00000116106	Decreased in I-Res	EPHA4	2043	EPH receptor A4 [Source:HGNC Symbol;Acc:HGNC:3388]	protein_coding
ENSG00000278540	Decreased in I-Res	ACACA	31	acetyl-CoA carboxylase alpha [Source:HGNC Symbol;Acc:HGNC:84]	protein_coding
ENSG00000277586	Increased in I-Res	NEFL	4747	neurofilament light [Source:HGNC Symbol;Acc:HGNC:7739]	protein_coding
ENSG00000115594	Increased in I-Res	IL1R1	3554	interleukin 1 receptor type 1 [Source:HGNC Symbol;Acc:HGNC:5993]	protein_coding
ENSG00000198604	Decreased in I-Res	BAZ1A	11177	bromodomain adjacent to zinc finger domain 1A [Source:HGNC Symbol;Acc:HGNC:960]	protein_coding
ENSG00000203875	Increased in I-Res	SNHG5		small nucleolar RNA host gene 5 [Source:HGNC Symbol;Acc:HGNC:21026]	lncRNA
ENSG00000053254	Increased in I-Res	FOXN3	1112	forkhead box N3 [Source:HGNC Symbol;Acc:HGNC:1928]	protein_coding
ENSG00000182220	Increased in I-Res	ATP6AP2	10159	ATPase H+ transporting accessory protein 2 [Source:HGNC Symbol;Acc:HGNC:18305]	protein_coding
ENSG00000133313	Increased in I-Res	CNDP2	55748	carnosine dipeptidase 2 [Source:HGNC Symbol;Acc:HGNC:24437]	protein_coding
ENSG00000179820	Decreased in I-Res	MYADM	91663	myeloid associated differentiation marker [Source:HGNC Symbol;Acc:HGNC:7544]	protein_coding
ENSG00000112514	Increased in I-Res	CUTA	51596	cutA divalent cation tolerance homolog [Source:HGNC Symbol;Acc:HGNC:21101]	protein_coding
ENSG00000049245	Increased in I-Res	VAMP3	9341	vesicle associated membrane protein 3 [Source:HGNC Symbol;Acc:HGNC:12644]	protein_coding
ENSG00000008282	Increased in I-Res	SYPL1	6856	synaptophysin like 1 [Source:HGNC Symbol;Acc:HGNC:11507]	protein_coding
ENSG00000101745	Increased in I-Res	ANKRD12	23253	ankyrin repeat domain 12 [Source:HGNC Symbol;Acc:HGNC:29135]	protein_coding
ENSG00000066933	Increased in I-Res	MYO9A	4649	myosin IXA [Source:HGNC Symbol;Acc:HGNC:7608]	protein_coding
ENSG00000124198	Increased in I-Res	ARFGEF2	10564	ADP ribosylation factor guanine nucleotide exchange factor 2 [Source:HGNC Symbol;Acc:HGNC:15853]	protein_coding
ENSG00000153815	Decreased in I-Res	CMIP	80790	c-Maf inducing protein [Source:HGNC Symbol;Acc:HGNC:24319]	protein_coding
ENSG00000251022	Decreased in I-Res	THAP9-AS1		THAP9 antisense RNA 1 [Source:HGNC Symbol;Acc:HGNC:44172]	lncRNA
ENSG00000148158	Increased in I-Res	SNX30	401548	sorting nexin family member 30 [Source:HGNC Symbol;Acc:HGNC:23685]	protein_coding
ENSG00000091651	Decreased in I-Res	ORC6	23594	origin recognition complex subunit 6 [Source:HGNC Symbol;Acc:HGNC:17151]	protein_coding
ENSG00000101004	Decreased in I-Res	NINL	22981	ninein like [Source:HGNC Symbol;Acc:HGNC:29163]	protein_coding
ENSG00000069702	Increased in I-Res	TGFBR3	7049	transforming growth factor beta receptor 3 [Source:HGNC Symbol;Acc:HGNC:11774]	protein_coding
ENSG00000144567	Increased in I-Res	RETREG2	79137	reticulophagy regulator family member 2 [Source:HGNC Symbol;Acc:HGNC:28450]	protein_coding
ENSG00000057252	Increased in I-Res	SOAT1	6646	sterol O-acyltransferase 1 [Source:HGNC Symbol;Acc:HGNC:11177]	protein_coding
ENSG00000165512	Increased in I-Res	ZNF22	7570	zinc finger protein 22 [Source:HGNC Symbol;Acc:HGNC:13012]	protein_coding
ENSG00000196363	Decreased in I-Res	WDR5	11091	WD repeat domain 5 [Source:HGNC Symbol;Acc:HGNC:12757]	protein_coding
ENSG00000182272	Decreased in I-Res	B4GALNT4	338707	beta-1,4-N-acetyl-galactosaminyltransferase 4 [Source:HGNC Symbol;Acc:HGNC:26315]	protein_coding
ENSG00000198715	Increased in I-Res	GLMP	112770	glycosylated lysosomal membrane protein [Source:HGNC Symbol;Acc:HGNC:29436]	protein_coding
ENSG00000188486	Decreased in I-Res	H2AFX	3014	H2A histone family member X [Source:HGNC Symbol;Acc:HGNC:4739]	protein_coding
ENSG00000197283	Increased in I-Res	SYNGAP1	8831	synaptic Ras GTPase activating protein 1 [Source:HGNC Symbol;Acc:HGNC:11497]	protein_coding
ENSG00000119326	Decreased in I-Res	CTNNAL1	8727	catenin alpha like 1 [Source:HGNC Symbol;Acc:HGNC:2512]	protein_coding
ENSG00000085982	Increased in I-Res	USP40	55230	ubiquitin specific peptidase 40 [Source:HGNC Symbol;Acc:HGNC:20069]	protein_coding
ENSG00000165138	Decreased in I-Res	ANKS6	203286	ankyrin repeat and sterile alpha motif domain containing 6 [Source:HGNC Symbol;Acc:HGNC:26724]	protein_coding
ENSG00000138604	Decreased in I-Res	GLCE	26035	glucuronic acid epimerase [Source:HGNC Symbol;Acc:HGNC:17855]	protein_coding
ENSG00000181588	Decreased in I-Res	MEX3D	399664	mex-3 RNA binding family member D [Source:HGNC Symbol;Acc:HGNC:16734]	protein_coding
ENSG00000128594	Increased in I-Res	LRRC4	64101	leucine rich repeat containing 4 [Source:HGNC Symbol;Acc:HGNC:15586]	protein_coding
ENSG00000278728	Increased in I-Res	CNTNAP2	26047	contactin associated protein like 2 [Source:HGNC Symbol;Acc:HGNC:13830]	protein_coding
ENSG00000196588	Decreased in I-Res	MRTFA	57591	myocardin related transcription factor A [Source:HGNC Symbol;Acc:HGNC:14334]	protein_coding
ENSG00000172201	Increased in I-Res	ID4	3400	inhibitor of DNA binding 4, HLH protein [Source:HGNC Symbol;Acc:HGNC:5363]	protein_coding
ENSG00000121152	Decreased in I-Res	NCAPH	23397	non-SMC condensin I complex subunit H [Source:HGNC Symbol;Acc:HGNC:1112]	protein_coding
ENSG00000166938	Decreased in I-Res	DIS3L	115752	DIS3 like exosome 3'-5' exoribonuclease [Source:HGNC Symbol;Acc:HGNC:28698]	protein_coding
ENSG00000224952	Increased in I-Res	PBX2	5089	PBX homeobox 2 [Source:HGNC Symbol;Acc:HGNC:8633]	protein_coding
ENSG00000189306	Increased in I-Res	RRP7A	27341	ribosomal RNA processing 7 homolog A [Source:HGNC Symbol;Acc:HGNC:24286]	protein_coding
ENSG00000126804	Increased in I-Res	ZBTB1	22890	zinc finger and BTB domain containing 1 [Source:HGNC Symbol;Acc:HGNC:20259]	protein_coding
ENSG00000188419	Increased in I-Res	CHM	1121	CHM Rab escort protein [Source:HGNC Symbol;Acc:HGNC:1940]	protein_coding
ENSG00000134049	Increased in I-Res	IER3IP1	51124	immediate early response 3 interacting protein 1 [Source:HGNC Symbol;Acc:HGNC:18550]	protein_coding
ENSG00000277936	Increased in I-Res	MRPL45	84311	mitochondrial ribosomal protein L45 [Source:HGNC Symbol;Acc:HGNC:16651]	protein_coding
ENSG00000130522	Decreased in I-Res	JUND	3727	JunD proto-oncogene, AP-1 transcription factor subunit [Source:HGNC Symbol;Acc:HGNC:6206]	protein_coding
ENSG00000171298	Increased in I-Res	GAA	2548	glucosidase alpha, acid [Source:HGNC Symbol;Acc:HGNC:4065]	protein_coding
ENSG00000117410	Increased in I-Res	ATP6V0B	533	ATPase H+ transporting V0 subunit b [Source:HGNC Symbol;Acc:HGNC:861]	protein_coding
ENSG00000152620	Increased in I-Res	NADK2	133686	NAD kinase 2, mitochondrial [Source:HGNC Symbol;Acc:HGNC:26404]	protein_coding
ENSG00000129038	Decreased in I-Res	LOXL1	4016	lysyl oxidase like 1 [Source:HGNC Symbol;Acc:HGNC:6665]	protein_coding
ENSG00000097046	Increased in I-Res	CDC7	8317	cell division cycle 7 [Source:HGNC Symbol;Acc:HGNC:1745]	protein_coding
ENSG00000221926	Decreased in I-Res	TRIM16	10626	tripartite motif containing 16 [Source:HGNC Symbol;Acc:HGNC:17241]	protein_coding
ENSG00000163507	Decreased in I-Res	CIP2A	57650	cell proliferation regulating inhibitor of protein phosphatase 2A [Source:HGNC Symbol;Acc:HGNC:29302]	protein_coding
ENSG00000255248	Decreased in I-Res	MIR100HG	399959	mir-100-let-7a-2-mir-125b-1 cluster host gene [Source:HGNC Symbol;Acc:HGNC:39522]	lncRNA
ENSG00000149577	Increased in I-Res	SIDT2	51092	SID1 transmembrane family member 2 [Source:HGNC Symbol;Acc:HGNC:24272]	protein_coding
ENSG00000138658	Decreased in I-Res	ZGRF1	55345	zinc finger GRF-type containing 1 [Source:HGNC Symbol;Acc:HGNC:25654]	protein_coding
ENSG00000180900	Decreased in I-Res	SCRIB	23513	scribble planar cell polarity protein [Source:HGNC Symbol;Acc:HGNC:30377]	protein_coding
ENSG00000135241	Increased in I-Res	PNPLA8	50640	patatin like phospholipase domain containing 8 [Source:HGNC Symbol;Acc:HGNC:28900]	protein_coding
ENSG00000275176	Increased in I-Res	ACACA	31	acetyl-CoA carboxylase alpha [Source:HGNC Symbol;Acc:HGNC:84]	protein_coding
ENSG00000130150	Increased in I-Res	MOSPD2	158747	motile sperm domain containing 2 [Source:HGNC Symbol;Acc:HGNC:28381]	protein_coding
ENSG00000257218	Increased in I-Res	GATC	283459	glutamyl-tRNA amidotransferase subunit C [Source:HGNC Symbol;Acc:HGNC:25068]	protein_coding
ENSG00000107521	Increased in I-Res	HPS1	3257	HPS1 biogenesis of lysosomal organelles complex 3 subunit 1 [Source:HGNC Symbol;Acc:HGNC:5163]	protein_coding
ENSG00000109906	Increased in I-Res	ZBTB16	7704	zinc finger and BTB domain containing 16 [Source:HGNC Symbol;Acc:HGNC:12930]	protein_coding
ENSG00000075790	Increased in I-Res	BCAP29	55973	B cell receptor associated protein 29 [Source:HGNC Symbol;Acc:HGNC:24131]	protein_coding
ENSG00000128524	Increased in I-Res	ATP6V1F	9296	ATPase H+ transporting V1 subunit F [Source:HGNC Symbol;Acc:HGNC:16832]	protein_coding
ENSG00000118961	Increased in I-Res	LDAH	60526	lipid droplet associated hydrolase [Source:HGNC Symbol;Acc:HGNC:26145]	protein_coding
ENSG00000165775	Increased in I-Res	FUNDC2	65991	FUN14 domain containing 2 [Source:HGNC Symbol;Acc:HGNC:24925]	protein_coding
ENSG00000157617	Increased in I-Res	C2CD2	25966	C2 calcium dependent domain containing 2 [Source:HGNC Symbol;Acc:HGNC:1266]	protein_coding
ENSG00000136160	Increased in I-Res	EDNRB	1910	endothelin receptor type B [Source:HGNC Symbol;Acc:HGNC:3180]	protein_coding
ENSG00000139800	Increased in I-Res	ZIC5	85416	Zic family member 5 [Source:HGNC Symbol;Acc:HGNC:20322]	protein_coding
ENSG00000162551	Increased in I-Res	ALPL	249	alkaline phosphatase, biomineralization associated [Source:HGNC Symbol;Acc:HGNC:438]	protein_coding
ENSG00000053438	Increased in I-Res	NNAT	4826	neuronatin [Source:HGNC Symbol;Acc:HGNC:7860]	protein_coding
ENSG00000186185	Decreased in I-Res	KIF18B	146909	kinesin family member 18B [Source:HGNC Symbol;Acc:HGNC:27102]	protein_coding
ENSG00000231945	Increased in I-Res	VARS	7407	valyl-tRNA synthetase [Source:HGNC Symbol;Acc:HGNC:12651]	protein_coding
ENSG00000137216	Increased in I-Res	TMEM63B	55362	transmembrane protein 63B [Source:HGNC Symbol;Acc:HGNC:17735]	protein_coding
ENSG00000185129	Increased in I-Res	PURA	5813	purine rich element binding protein A [Source:HGNC Symbol;Acc:HGNC:9701]	protein_coding
ENSG00000244198	Increased in I-Res	AC004889.1		novel transcript, antisense to ARHGEF35, OR2A42, OR2A7 and CTAGE8	lncRNA
ENSG00000126768	Increased in I-Res	TIMM17B	10245	translocase of inner mitochondrial membrane 17B [Source:HGNC Symbol;Acc:HGNC:17310]	protein_coding
ENSG00000060491	Decreased in I-Res	OGFR	11054	opioid growth factor receptor [Source:HGNC Symbol;Acc:HGNC:15768]	protein_coding
ENSG00000120162	Increased in I-Res	MOB3B	79817	MOB kinase activator 3B [Source:HGNC Symbol;Acc:HGNC:23825]	protein_coding
ENSG00000114805	Increased in I-Res	PLCH1	23007	phospholipase C eta 1 [Source:HGNC Symbol;Acc:HGNC:29185]	protein_coding
ENSG00000006459	Increased in I-Res	KDM7A	80853	lysine demethylase 7A [Source:HGNC Symbol;Acc:HGNC:22224]	protein_coding
ENSG00000180488	Increased in I-Res	MIGA1	374986	mitoguardin 1 [Source:HGNC Symbol;Acc:HGNC:24741]	protein_coding
ENSG00000204394	Decreased in I-Res	VARS	7407	valyl-tRNA synthetase [Source:HGNC Symbol;Acc:HGNC:12651]	protein_coding
ENSG00000137642	Decreased in I-Res	SORL1	6653	sortilin related receptor 1 [Source:HGNC Symbol;Acc:HGNC:11185]	protein_coding
ENSG00000160949	Decreased in I-Res	TONSL	4796	tonsoku like, DNA repair protein [Source:HGNC Symbol;Acc:HGNC:7801]	protein_coding
ENSG00000088280	Decreased in I-Res	ASAP3	55616	ArfGAP with SH3 domain, ankyrin repeat and PH domain 3 [Source:HGNC Symbol;Acc:HGNC:14987]	protein_coding
ENSG00000117143	Increased in I-Res	UAP1	6675	UDP-N-acetylglucosamine pyrophosphorylase 1 [Source:HGNC Symbol;Acc:HGNC:12457]	protein_coding
ENSG00000172469	Increased in I-Res	MANEA	79694	mannosidase endo-alpha [Source:HGNC Symbol;Acc:HGNC:21072]	protein_coding
ENSG00000110871	Increased in I-Res	COQ5	84274	coenzyme Q5, methyltransferase [Source:HGNC Symbol;Acc:HGNC:28722]	protein_coding
ENSG00000139974	Increased in I-Res	SLC38A6	145389	solute carrier family 38 member 6 [Source:HGNC Symbol;Acc:HGNC:19863]	protein_coding
ENSG00000109670	Decreased in I-Res	FBXW7	55294	F-box and WD repeat domain containing 7 [Source:HGNC Symbol;Acc:HGNC:16712]	protein_coding
ENSG00000147894	Increased in I-Res	C9orf72	203228	C9orf72-SMCR8 complex subunit [Source:HGNC Symbol;Acc:HGNC:28337]	protein_coding
ENSG00000136378	Decreased in I-Res	ADAMTS7	11173	ADAM metallopeptidase with thrombospondin type 1 motif 7 [Source:HGNC Symbol;Acc:HGNC:223]	protein_coding
ENSG00000134533	Increased in I-Res	RERG	85004	RAS like estrogen regulated growth inhibitor [Source:HGNC Symbol;Acc:HGNC:15980]	protein_coding
ENSG00000088387	Increased in I-Res	DOCK9	23348	dedicator of cytokinesis 9 [Source:HGNC Symbol;Acc:HGNC:14132]	protein_coding
ENSG00000169926	Decreased in I-Res	KLF13	51621	Kruppel like factor 13 [Source:HGNC Symbol;Acc:HGNC:13672]	protein_coding
ENSG00000275023	Decreased in I-Res	MLLT6	4302	MLLT6, PHD finger containing [Source:HGNC Symbol;Acc:HGNC:7138]	protein_coding
ENSG00000105298	Decreased in I-Res	CACTIN	58509	cactin, spliceosome C complex subunit [Source:HGNC Symbol;Acc:HGNC:29938]	protein_coding
ENSG00000144445	Increased in I-Res	KANSL1L	151050	KAT8 regulatory NSL complex subunit 1 like [Source:HGNC Symbol;Acc:HGNC:26310]	protein_coding
ENSG00000163866	Increased in I-Res	SMIM12	113444	small integral membrane protein 12 [Source:HGNC Symbol;Acc:HGNC:25154]	protein_coding
ENSG00000165716	Decreased in I-Res	DIPK1B	138311	divergent protein kinase domain 1B [Source:HGNC Symbol;Acc:HGNC:28290]	protein_coding
ENSG00000167528	Increased in I-Res	ZNF641	121274	zinc finger protein 641 [Source:HGNC Symbol;Acc:HGNC:31834]	protein_coding
ENSG00000164463	Increased in I-Res	CREBRF	153222	CREB3 regulatory factor [Source:HGNC Symbol;Acc:HGNC:24050]	protein_coding
ENSG00000147536	Decreased in I-Res	GINS4	84296	GINS complex subunit 4 [Source:HGNC Symbol;Acc:HGNC:28226]	protein_coding
ENSG00000105829	Increased in I-Res	BET1	10282	Bet1 golgi vesicular membrane trafficking protein [Source:HGNC Symbol;Acc:HGNC:14562]	protein_coding
ENSG00000197417	Decreased in I-Res	SHPK	23729	sedoheptulokinase [Source:HGNC Symbol;Acc:HGNC:1492]	protein_coding
ENSG00000171345	Decreased in I-Res	KRT19	3880	keratin 19 [Source:HGNC Symbol;Acc:HGNC:6436]	protein_coding
ENSG00000117650	Decreased in I-Res	NEK2	4751	NIMA related kinase 2 [Source:HGNC Symbol;Acc:HGNC:7745]	protein_coding
ENSG00000177990	Decreased in I-Res	DPY19L2	283417	dpy-19 like 2 [Source:HGNC Symbol;Acc:HGNC:19414]	protein_coding
ENSG00000274081	Decreased in I-Res	PUF60	22827	poly(U) binding splicing factor 60 [Source:HGNC Symbol;Acc:HGNC:17042]	protein_coding
ENSG00000185621	Increased in I-Res	LMLN	89782	leishmanolysin like peptidase [Source:HGNC Symbol;Acc:HGNC:15991]	protein_coding
ENSG00000005884	Decreased in I-Res	ITGA3	3675	integrin subunit alpha 3 [Source:HGNC Symbol;Acc:HGNC:6139]	protein_coding
ENSG00000171606	Decreased in I-Res	ZNF274	10782	zinc finger protein 274 [Source:HGNC Symbol;Acc:HGNC:13068]	protein_coding
ENSG00000063169	Decreased in I-Res	BICRA	29998	BRD4 interacting chromatin remodeling complex associated protein [Source:HGNC Symbol;Acc:HGNC:4332]	protein_coding
ENSG00000274047	Decreased in I-Res	SYNRG	11276	synergin gamma [Source:HGNC Symbol;Acc:HGNC:557]	protein_coding
ENSG00000130958	Increased in I-Res	SLC35D2	11046	solute carrier family 35 member D2 [Source:HGNC Symbol;Acc:HGNC:20799]	protein_coding
ENSG00000185432	Increased in I-Res	METTL7A	25840	methyltransferase like 7A [Source:HGNC Symbol;Acc:HGNC:24550]	protein_coding
ENSG00000087076	Increased in I-Res	HSD17B14	51171	hydroxysteroid 17-beta dehydrogenase 14 [Source:HGNC Symbol;Acc:HGNC:23238]	protein_coding
ENSG00000156958	Increased in I-Res	GALK2	2585	galactokinase 2 [Source:HGNC Symbol;Acc:HGNC:4119]	protein_coding
ENSG00000111728	Increased in I-Res	ST8SIA1	6489	ST8 alpha-N-acetyl-neuraminide alpha-2,8-sialyltransferase 1 [Source:HGNC Symbol;Acc:HGNC:10869]	protein_coding
ENSG00000185973	Increased in I-Res	TMLHE	55217	trimethyllysine hydroxylase, epsilon [Source:HGNC Symbol;Acc:HGNC:18308]	protein_coding
ENSG00000114948	Increased in I-Res	ADAM23	8745	ADAM metallopeptidase domain 23 [Source:HGNC Symbol;Acc:HGNC:202]	protein_coding
ENSG00000104522	Increased in I-Res	TSTA3	7264	tissue specific transplantation antigen P35B [Source:HGNC Symbol;Acc:HGNC:12390]	protein_coding
ENSG00000181045	Increased in I-Res	SLC26A11	284129	solute carrier family 26 member 11 [Source:HGNC Symbol;Acc:HGNC:14471]	protein_coding
ENSG00000167535	Decreased in I-Res	CACNB3	784	calcium voltage-gated channel auxiliary subunit beta 3 [Source:HGNC Symbol;Acc:HGNC:1403]	protein_coding
ENSG00000162994	Decreased in I-Res	CLHC1	130162	clathrin heavy chain linker domain containing 1 [Source:HGNC Symbol;Acc:HGNC:26453]	protein_coding
ENSG00000163344	Increased in I-Res	PMVK	10654	phosphomevalonate kinase [Source:HGNC Symbol;Acc:HGNC:9141]	protein_coding
ENSG00000197223	Increased in I-Res	C1D	10438	C1D nuclear receptor corepressor [Source:HGNC Symbol;Acc:HGNC:29911]	protein_coding
ENSG00000158164	Decreased in I-Res	TMSB15A	11013	thymosin beta 15a [Source:HGNC Symbol;Acc:HGNC:30744]	protein_coding
ENSG00000197355	Increased in I-Res	UAP1L1	91373	UDP-N-acetylglucosamine pyrophosphorylase 1 like 1 [Source:HGNC Symbol;Acc:HGNC:28082]	protein_coding
ENSG00000176148	Decreased in I-Res	TCP11L1	55346	t-complex 11 like 1 [Source:HGNC Symbol;Acc:HGNC:25655]	protein_coding
ENSG00000250312	Increased in I-Res	ZNF718	255403	zinc finger protein 718 [Source:HGNC Symbol;Acc:HGNC:26889]	protein_coding
ENSG00000224740	Increased in I-Res	FLOT1	10211	flotillin 1 [Source:HGNC Symbol;Acc:HGNC:3757]	protein_coding
ENSG00000005020	Increased in I-Res	SKAP2	8935	src kinase associated phosphoprotein 2 [Source:HGNC Symbol;Acc:HGNC:15687]	protein_coding
ENSG00000224914	Decreased in I-Res	LINC00863		long intergenic non-protein coding RNA 863 [Source:HGNC Symbol;Acc:HGNC:45162]	lncRNA
ENSG00000188483	Decreased in I-Res	IER5L	389792	immediate early response 5 like [Source:HGNC Symbol;Acc:HGNC:23679]	protein_coding
ENSG00000125430	Decreased in I-Res	HS3ST3B1	9953	heparan sulfate-glucosamine 3-sulfotransferase 3B1 [Source:HGNC Symbol;Acc:HGNC:5198]	protein_coding
ENSG00000135929	Increased in I-Res	CYP27A1	1593	cytochrome P450 family 27 subfamily A member 1 [Source:HGNC Symbol;Acc:HGNC:2605]	protein_coding
ENSG00000070423	Decreased in I-Res	RNF126	55658	ring finger protein 126 [Source:HGNC Symbol;Acc:HGNC:21151]	protein_coding
ENSG00000064932	Decreased in I-Res	SBNO2	22904	strawberry notch homolog 2 [Source:HGNC Symbol;Acc:HGNC:29158]	protein_coding
ENSG00000162836	Increased in I-Res	ACP6	51205	acid phosphatase 6, lysophosphatidic [Source:HGNC Symbol;Acc:HGNC:29609]	protein_coding
ENSG00000197372	Decreased in I-Res	ZNF675	171392	zinc finger protein 675 [Source:HGNC Symbol;Acc:HGNC:30768]	protein_coding
ENSG00000278788	Increased in I-Res	SBNO2	22904	strawberry notch homolog 2 [Source:HGNC Symbol;Acc:HGNC:29158]	protein_coding
ENSG00000164081	Increased in I-Res	TEX264	51368	testis expressed 264, ER-phagy receptor [Source:HGNC Symbol;Acc:HGNC:30247]	protein_coding
ENSG00000170604	Decreased in I-Res	IRF2BP1	26145	interferon regulatory factor 2 binding protein 1 [Source:HGNC Symbol;Acc:HGNC:21728]	protein_coding
ENSG00000247746	Increased in I-Res	USP51	158880	ubiquitin specific peptidase 51 [Source:HGNC Symbol;Acc:HGNC:23086]	protein_coding
ENSG00000127774	Decreased in I-Res	EMC6	83460	ER membrane protein complex subunit 6 [Source:HGNC Symbol;Acc:HGNC:28430]	protein_coding
ENSG00000110455	Increased in I-Res	ACCS	84680	1-aminocyclopropane-1-carboxylate synthase homolog (inactive) [Source:HGNC Symbol;Acc:HGNC:23989]	protein_coding
ENSG00000172403	Decreased in I-Res	SYNPO2	171024	synaptopodin 2 [Source:HGNC Symbol;Acc:HGNC:17732]	protein_coding
ENSG00000006757	Increased in I-Res	PNPLA4	8228	patatin like phospholipase domain containing 4 [Source:HGNC Symbol;Acc:HGNC:24887]	protein_coding
ENSG00000197124	Decreased in I-Res	ZNF682	91120	zinc finger protein 682 [Source:HGNC Symbol;Acc:HGNC:28857]	protein_coding
ENSG00000102032	Increased in I-Res	RENBP	5973	renin binding protein [Source:HGNC Symbol;Acc:HGNC:9959]	protein_coding
ENSG00000204392	Increased in I-Res	LSM2	57819	LSM2 homolog, U6 small nuclear RNA and mRNA degradation associated [Source:HGNC Symbol;Acc:HGNC:13940]	protein_coding
ENSG00000258429	Decreased in I-Res	PDF	64146	peptide deformylase, mitochondrial [Source:HGNC Symbol;Acc:HGNC:30012]	protein_coding
ENSG00000145014	Decreased in I-Res	TMEM44	93109	transmembrane protein 44 [Source:HGNC Symbol;Acc:HGNC:25120]	protein_coding
ENSG00000070371	Increased in I-Res	CLTCL1	8218	clathrin heavy chain like 1 [Source:HGNC Symbol;Acc:HGNC:2093]	protein_coding
ENSG00000167100	Decreased in I-Res	SAMD14	201191	sterile alpha motif domain containing 14 [Source:HGNC Symbol;Acc:HGNC:27312]	protein_coding
ENSG00000122386	Decreased in I-Res	ZNF205	7755	zinc finger protein 205 [Source:HGNC Symbol;Acc:HGNC:12996]	protein_coding
ENSG00000278270	Increased in I-Res	RPS9	6203	ribosomal protein S9 [Source:HGNC Symbol;Acc:HGNC:10442]	protein_coding
ENSG00000182154	Decreased in I-Res	MRPL41	64975	mitochondrial ribosomal protein L41 [Source:HGNC Symbol;Acc:HGNC:14492]	protein_coding
ENSG00000165169	Increased in I-Res	DYNLT3	6990	dynein light chain Tctex-type 3 [Source:HGNC Symbol;Acc:HGNC:11694]	protein_coding
ENSG00000166133	Decreased in I-Res	RPUSD2	27079	RNA pseudouridine synthase domain containing 2 [Source:HGNC Symbol;Acc:HGNC:24180]	protein_coding
ENSG00000239887	Increased in I-Res	C1orf226	400793	chromosome 1 open reading frame 226 [Source:HGNC Symbol;Acc:HGNC:34351]	protein_coding
ENSG00000101347	Increased in I-Res	SAMHD1	25939	SAM and HD domain containing deoxynucleoside triphosphate triphosphohydrolase 1 [Source:HGNC Symbol;Acc:HGNC:15925]	protein_coding
ENSG00000163251	Increased in I-Res	FZD5	7855	frizzled class receptor 5 [Source:HGNC Symbol;Acc:HGNC:4043]	protein_coding
ENSG00000215126	Decreased in I-Res	CBWD6	644019	COBW domain containing 6 [Source:HGNC Symbol;Acc:HGNC:31978]	protein_coding
ENSG00000277991	Decreased in I-Res	FP236241.1	102723360	uncharacterized LOC102723360 [Source:NCBI gene;Acc:102723360]	lncRNA
ENSG00000183145	Increased in I-Res	RIPPLY3	53820	ripply transcriptional repressor 3 [Source:HGNC Symbol;Acc:HGNC:3047]	protein_coding
ENSG00000168772	Increased in I-Res	CXXC4	80319	CXXC finger protein 4 [Source:HGNC Symbol;Acc:HGNC:24593]	protein_coding
ENSG00000102984	Decreased in I-Res	ZNF821	55565	zinc finger protein 821 [Source:HGNC Symbol;Acc:HGNC:28043]	protein_coding
ENSG00000131351	Decreased in I-Res	HAUS8	93323	HAUS augmin like complex subunit 8 [Source:HGNC Symbol;Acc:HGNC:30532]	protein_coding
ENSG00000106733	Increased in I-Res	NMRK1	54981	nicotinamide riboside kinase 1 [Source:HGNC Symbol;Acc:HGNC:26057]	protein_coding
ENSG00000225138	Increased in I-Res	SLC9A3-AS1		SLC9A3 antisense RNA 1 [Source:HGNC Symbol;Acc:HGNC:40550]	lncRNA
ENSG00000164542	Increased in I-Res	KIAA0895	23366	KIAA0895 [Source:HGNC Symbol;Acc:HGNC:22206]	protein_coding
ENSG00000189212	Decreased in I-Res	DPY19L2P1		DPY19L2 pseudogene 1 [Source:HGNC Symbol;Acc:HGNC:22305]	transcribed_unprocessed_pseudogene
ENSG00000085644	Decreased in I-Res	ZNF213	7760	zinc finger protein 213 [Source:HGNC Symbol;Acc:HGNC:13005]	protein_coding
ENSG00000197943	Increased in I-Res	PLCG2	5336	phospholipase C gamma 2 [Source:HGNC Symbol;Acc:HGNC:9066]	protein_coding
ENSG00000267520	Increased in I-Res	AC010733.2		novel transcript	lncRNA
ENSG00000276910	Increased in I-Res	GTF2H2		general transcription factor IIH subunit 2 [Source:HGNC Symbol;Acc:HGNC:4656]	protein_coding
ENSG00000140557	Decreased in I-Res	ST8SIA2	8128	ST8 alpha-N-acetyl-neuraminide alpha-2,8-sialyltransferase 2 [Source:HGNC Symbol;Acc:HGNC:10870]	protein_coding
ENSG00000178531	Decreased in I-Res	CTXN1	404217	cortexin 1 [Source:HGNC Symbol;Acc:HGNC:31108]	protein_coding
ENSG00000151881	Increased in I-Res	TMEM267	64417	transmembrane protein 267 [Source:HGNC Symbol;Acc:HGNC:26139]	protein_coding
ENSG00000026036	Decreased in I-Res	RTEL1-TNFRSF6B		RTEL1-TNFRSF6B readthrough (NMD candidate) [Source:HGNC Symbol;Acc:HGNC:44095]	protein_coding
ENSG00000011465	Increased in I-Res	DCN	1634	decorin [Source:HGNC Symbol;Acc:HGNC:2705]	protein_coding
ENSG00000065621	Decreased in I-Res	GSTO2	119391	glutathione S-transferase omega 2 [Source:HGNC Symbol;Acc:HGNC:23064]	protein_coding
ENSG00000205707	Increased in I-Res	ETFRF1	144363	electron transfer flavoprotein regulatory factor 1 [Source:HGNC Symbol;Acc:HGNC:27052]	protein_coding
ENSG00000127564	Decreased in I-Res	PKMYT1	9088	protein kinase, membrane associated tyrosine/threonine 1 [Source:HGNC Symbol;Acc:HGNC:29650]	protein_coding
ENSG00000146592	Decreased in I-Res	CREB5	9586	cAMP responsive element binding protein 5 [Source:HGNC Symbol;Acc:HGNC:16844]	protein_coding
ENSG00000281965	Decreased in I-Res	AC243791.2		polycystic kidney disease 1 (autosomal dominant) (PKD1) pseudogene	transcribed_unprocessed_pseudogene
ENSG00000119917	Increased in I-Res	IFIT3	3437	interferon induced protein with tetratricopeptide repeats 3 [Source:HGNC Symbol;Acc:HGNC:5411]	protein_coding
ENSG00000011422	Decreased in I-Res	PLAUR	5329	plasminogen activator, urokinase receptor [Source:HGNC Symbol;Acc:HGNC:9053]	protein_coding
ENSG00000147592	Increased in I-Res	LACTB2	51110	lactamase beta 2 [Source:HGNC Symbol;Acc:HGNC:18512]	protein_coding
ENSG00000091879	Increased in I-Res	ANGPT2	285	angiopoietin 2 [Source:HGNC Symbol;Acc:HGNC:485]	protein_coding
ENSG00000152348	Increased in I-Res	ATG10	83734	autophagy related 10 [Source:HGNC Symbol;Acc:HGNC:20315]	protein_coding
ENSG00000158156	Increased in I-Res	XKR8	55113	XK related 8 [Source:HGNC Symbol;Acc:HGNC:25508]	protein_coding
ENSG00000248643	Decreased in I-Res	RBM14-RBM4	100526737	RBM14-RBM4 readthrough [Source:HGNC Symbol;Acc:HGNC:38840]	protein_coding
ENSG00000158122	Increased in I-Res	PRXL2C	195827	peroxiredoxin like 2C [Source:HGNC Symbol;Acc:HGNC:16881]	protein_coding
ENSG00000198720	Decreased in I-Res	ANKRD13B	124930	ankyrin repeat domain 13B [Source:HGNC Symbol;Acc:HGNC:26363]	protein_coding
ENSG00000034053	Decreased in I-Res	APBA2	321	amyloid beta precursor protein binding family A member 2 [Source:HGNC Symbol;Acc:HGNC:579]	protein_coding
ENSG00000277534	Decreased in I-Res	AC007996.1		novel transcript, sense intronic to KCTD1	lncRNA
ENSG00000282984	Decreased in I-Res	TBCE	6905	tubulin folding cofactor E [Source:HGNC Symbol;Acc:HGNC:11582]	protein_coding
ENSG00000148225	Increased in I-Res	WDR31	114987	WD repeat domain 31 [Source:HGNC Symbol;Acc:HGNC:21421]	protein_coding
ENSG00000232126	Increased in I-Res	HLA-B	3106	major histocompatibility complex, class I, B [Source:HGNC Symbol;Acc:HGNC:4932]	protein_coding
ENSG00000164308	Increased in I-Res	ERAP2	64167	endoplasmic reticulum aminopeptidase 2 [Source:HGNC Symbol;Acc:HGNC:29499]	protein_coding
ENSG00000261150	Decreased in I-Res	EPPK1	83481	epiplakin 1 [Source:HGNC Symbol;Acc:HGNC:15577]	protein_coding
ENSG00000170962	Decreased in I-Res	PDGFD	80310	platelet derived growth factor D [Source:HGNC Symbol;Acc:HGNC:30620]	protein_coding
ENSG00000164171	Decreased in I-Res	ITGA2	3673	integrin subunit alpha 2 [Source:HGNC Symbol;Acc:HGNC:6137]	protein_coding
ENSG00000091844	Increased in I-Res	RGS17	26575	regulator of G protein signaling 17 [Source:HGNC Symbol;Acc:HGNC:14088]	protein_coding
ENSG00000172244	Decreased in I-Res	C5orf34	375444	chromosome 5 open reading frame 34 [Source:HGNC Symbol;Acc:HGNC:24738]	protein_coding
ENSG00000284874	Decreased in I-Res	AC000093.1		novel transcript	protein_coding
ENSG00000079435	Decreased in I-Res	LIPE	3991	lipase E, hormone sensitive type [Source:HGNC Symbol;Acc:HGNC:6621]	protein_coding
ENSG00000253982	Decreased in I-Res	AC100810.1		novel transcript	lncRNA
ENSG00000119632	Increased in I-Res	IFI27L2	83982	interferon alpha inducible protein 27 like 2 [Source:HGNC Symbol;Acc:HGNC:19753]	protein_coding
ENSG00000053747	Decreased in I-Res	LAMA3	3909	laminin subunit alpha 3 [Source:HGNC Symbol;Acc:HGNC:6483]	protein_coding
ENSG00000133794	Decreased in I-Res	ARNTL	406	aryl hydrocarbon receptor nuclear translocator like [Source:HGNC Symbol;Acc:HGNC:701]	protein_coding
ENSG00000161896	Increased in I-Res	IP6K3	117283	inositol hexakisphosphate kinase 3 [Source:HGNC Symbol;Acc:HGNC:17269]	protein_coding
ENSG00000233757	Decreased in I-Res	AC092835.1		novel C2H2 type zinc finger protein	protein_coding
ENSG00000157326	Increased in I-Res	DHRS4	10901	dehydrogenase/reductase 4 [Source:HGNC Symbol;Acc:HGNC:16985]	protein_coding
ENSG00000261879	Decreased in I-Res	AC087500.1		novel transcript, antisense to C17orf87	lncRNA
ENSG00000214562	Decreased in I-Res	NUTM2D	728130	NUT family member 2D [Source:HGNC Symbol;Acc:HGNC:23447]	protein_coding
ENSG00000227317	Increased in I-Res	DDAH2	23564	dimethylarginine dimethylaminohydrolase 2 [Source:HGNC Symbol;Acc:HGNC:2716]	protein_coding
ENSG00000158023	Increased in I-Res	WDR66	144406	WD repeat domain 66 [Source:HGNC Symbol;Acc:HGNC:28506]	protein_coding
ENSG00000061918	Increased in I-Res	GUCY1B1	2983	guanylate cyclase 1 soluble subunit beta 1 [Source:HGNC Symbol;Acc:HGNC:4687]	protein_coding
ENSG00000272447	Decreased in I-Res	AL135925.1		novel transcript	lncRNA
ENSG00000145736	Decreased in I-Res	GTF2H2		general transcription factor IIH subunit 2 [Source:HGNC Symbol;Acc:HGNC:4656]	protein_coding
ENSG00000077092	Decreased in I-Res	RARB	5915	retinoic acid receptor beta [Source:HGNC Symbol;Acc:HGNC:9865]	protein_coding
ENSG00000165379	Increased in I-Res	LRFN5	145581	leucine rich repeat and fibronectin type III domain containing 5 [Source:HGNC Symbol;Acc:HGNC:20360]	protein_coding
ENSG00000269113	Increased in I-Res	TRABD2B	388630	TraB domain containing 2B [Source:HGNC Symbol;Acc:HGNC:44200]	protein_coding
ENSG00000163686	Increased in I-Res	ABHD6	57406	abhydrolase domain containing 6 [Source:HGNC Symbol;Acc:HGNC:21398]	protein_coding
ENSG00000134058	Increased in I-Res	CDK7	1022	cyclin dependent kinase 7 [Source:HGNC Symbol;Acc:HGNC:1778]	protein_coding
ENSG00000112619	Increased in I-Res	PRPH2	5961	peripherin 2 [Source:HGNC Symbol;Acc:HGNC:9942]	protein_coding
ENSG00000263290	Increased in I-Res	SCAMP3	10067	secretory carrier membrane protein 3 [Source:HGNC Symbol;Acc:HGNC:10565]	protein_coding
ENSG00000272636	Increased in I-Res	DOC2B	8447	double C2 domain beta [Source:HGNC Symbol;Acc:HGNC:2986]	protein_coding
ENSG00000159958	Decreased in I-Res	TNFRSF13C	115650	TNF receptor superfamily member 13C [Source:HGNC Symbol;Acc:HGNC:17755]	protein_coding
ENSG00000249790	Decreased in I-Res	AC092490.1		novel transcript	lncRNA
ENSG00000006327	Decreased in I-Res	TNFRSF12A	51330	TNF receptor superfamily member 12A [Source:HGNC Symbol;Acc:HGNC:18152]	protein_coding
ENSG00000092607	Decreased in I-Res	TBX15	6913	T-box transcription factor 15 [Source:HGNC Symbol;Acc:HGNC:11594]	protein_coding
ENSG00000162496	Decreased in I-Res	DHRS3	9249	dehydrogenase/reductase 3 [Source:HGNC Symbol;Acc:HGNC:17693]	protein_coding
ENSG00000180881	Decreased in I-Res	CAPS2	84698	calcyphosine 2 [Source:HGNC Symbol;Acc:HGNC:16471]	protein_coding
ENSG00000178031	Decreased in I-Res	ADAMTSL1	92949	ADAMTS like 1 [Source:HGNC Symbol;Acc:HGNC:14632]	protein_coding
ENSG00000267374	Increased in I-Res	MIR924HG		MIR924 host gene [Source:HGNC Symbol;Acc:HGNC:44332]	lncRNA
ENSG00000143858	Decreased in I-Res	SYT2	127833	synaptotagmin 2 [Source:HGNC Symbol;Acc:HGNC:11510]	protein_coding
ENSG00000198517	Decreased in I-Res	MAFK	7975	MAF bZIP transcription factor K [Source:HGNC Symbol;Acc:HGNC:6782]	protein_coding
ENSG00000226200	Increased in I-Res	SGMS1-AS1		SGMS1 antisense RNA 1 [Source:HGNC Symbol;Acc:HGNC:49683]	lncRNA
ENSG00000121297	Increased in I-Res	TSHZ3	57616	teashirt zinc finger homeobox 3 [Source:HGNC Symbol;Acc:HGNC:30700]	protein_coding
ENSG00000267368	Decreased in I-Res	UPK3BL1		uroplakin 3B like 1 [Source:HGNC Symbol;Acc:HGNC:37278]	protein_coding
ENSG00000146267	Decreased in I-Res	FAXC	84553	failed axon connections homolog, metaxin like GST domain containing [Source:HGNC Symbol;Acc:HGNC:20742]	protein_coding
ENSG00000227354	Increased in I-Res	RBM26-AS1		RBM26 antisense RNA 1 [Source:HGNC Symbol;Acc:HGNC:39805]	lncRNA
ENSG00000230143	Decreased in I-Res	FLOT1	10211	flotillin 1 [Source:HGNC Symbol;Acc:HGNC:3757]	protein_coding
ENSG00000078098	Decreased in I-Res	FAP	2191	fibroblast activation protein alpha [Source:HGNC Symbol;Acc:HGNC:3590]	protein_coding
ENSG00000175602	Decreased in I-Res	CCDC85B	11007	coiled-coil domain containing 85B [Source:HGNC Symbol;Acc:HGNC:24926]	protein_coding
ENSG00000115896	Increased in I-Res	PLCL1	5334	phospholipase C like 1 (inactive) [Source:HGNC Symbol;Acc:HGNC:9063]	protein_coding
ENSG00000160781	Decreased in I-Res	PAQR6	79957	progestin and adipoQ receptor family member 6 [Source:HGNC Symbol;Acc:HGNC:30132]	protein_coding
ENSG00000258643	Decreased in I-Res	BCL2L2-PABPN1	100529063	BCL2L2-PABPN1 readthrough [Source:HGNC Symbol;Acc:HGNC:42959]	protein_coding
ENSG00000272674	Decreased in I-Res	PCDHB16	57717	protocadherin beta 16 [Source:HGNC Symbol;Acc:HGNC:14546]	protein_coding
ENSG00000279094	Decreased in I-Res	LINC01670	105379487	long intergenic non-protein coding RNA 1670 [Source:HGNC Symbol;Acc:HGNC:52458]	lncRNA
ENSG00000206379	Decreased in I-Res	FLOT1	10211	flotillin 1 [Source:HGNC Symbol;Acc:HGNC:3757]	protein_coding
ENSG00000260772	Increased in I-Res	AC012321.1		novel transcript	lncRNA
ENSG00000157927	Decreased in I-Res	RADIL	55698	Rap associating with DIL domain [Source:HGNC Symbol;Acc:HGNC:22226]	protein_coding
ENSG00000151876	Increased in I-Res	FBXO4	26272	F-box protein 4 [Source:HGNC Symbol;Acc:HGNC:13583]	protein_coding
ENSG00000157554	Decreased in I-Res	ERG	2078	ETS transcription factor ERG [Source:HGNC Symbol;Acc:HGNC:3446]	protein_coding
ENSG00000086570	Decreased in I-Res	FAT2	2196	FAT atypical cadherin 2 [Source:HGNC Symbol;Acc:HGNC:3596]	protein_coding
ENSG00000185269	Increased in I-Res	NOTUM	147111	notum, palmitoleoyl-protein carboxylesterase [Source:HGNC Symbol;Acc:HGNC:27106]	protein_coding
ENSG00000259399	Decreased in I-Res	TGIF2-RAB5IF	100527943	TGIF2-RAB5IF readthrough [Source:HGNC Symbol;Acc:HGNC:44664]	protein_coding
ENSG00000139211	Increased in I-Res	AMIGO2	347902	adhesion molecule with Ig like domain 2 [Source:HGNC Symbol;Acc:HGNC:24073]	protein_coding
ENSG00000127152	Decreased in I-Res	BCL11B	64919	BAF chromatin remodeling complex subunit BCL11B [Source:HGNC Symbol;Acc:HGNC:13222]	protein_coding
ENSG00000232280	Decreased in I-Res	FLOT1	10211	flotillin 1 [Source:HGNC Symbol;Acc:HGNC:3757]	protein_coding
ENSG00000141639	Increased in I-Res	MAPK4	5596	mitogen-activated protein kinase 4 [Source:HGNC Symbol;Acc:HGNC:6878]	protein_coding
ENSG00000182742	Increased in I-Res	HOXB4	3214	homeobox B4 [Source:HGNC Symbol;Acc:HGNC:5115]	protein_coding
ENSG00000236222	Decreased in I-Res	WDR46	9277	WD repeat domain 46 [Source:HGNC Symbol;Acc:HGNC:13923]	protein_coding
ENSG00000263874	Decreased in I-Res	LINC00672		long intergenic non-protein coding RNA 672 [Source:HGNC Symbol;Acc:HGNC:44353]	protein_coding
ENSG00000247982	Decreased in I-Res	LINC00926		long intergenic non-protein coding RNA 926 [Source:HGNC Symbol;Acc:HGNC:27514]	lncRNA
ENSG00000151917	Increased in I-Res	BEND6	221336	BEN domain containing 6 [Source:HGNC Symbol;Acc:HGNC:20871]	protein_coding
ENSG00000278784	Decreased in I-Res	AL136295.7		novel transcript	lncRNA
ENSG00000285309	Decreased in I-Res	AL136295.14		novel transcript	lncRNA
ENSG00000205236	Decreased in I-Res	AC105052.1		novel protein, UPK3BL-RASA4 readthrough	protein_coding
ENSG00000278390	Decreased in I-Res	AL354696.2		novel transcript, antisense to KBTBD7 and MTRF1	lncRNA
ENSG00000104524	Decreased in I-Res	PYCR3	65263	pyrroline-5-carboxylate reductase 3 [Source:HGNC Symbol;Acc:HGNC:25846]	protein_coding
ENSG00000161277	Increased in I-Res	THAP8	199745	THAP domain containing 8 [Source:HGNC Symbol;Acc:HGNC:23191]	protein_coding
ENSG00000225361	Increased in I-Res	PPP1R26-AS1		PPP1R26 antisense RNA 1 [Source:HGNC Symbol;Acc:HGNC:48717]	lncRNA
ENSG00000206206	Increased in I-Res	DAXX		death domain associated protein [Source:HGNC Symbol;Acc:HGNC:2681]	protein_coding
ENSG00000145087	Decreased in I-Res	STXBP5L	9515	syntaxin binding protein 5 like [Source:HGNC Symbol;Acc:HGNC:30757]	protein_coding
ENSG00000176769	Increased in I-Res	TCERG1L	256536	transcription elongation regulator 1 like [Source:HGNC Symbol;Acc:HGNC:23533]	protein_coding
ENSG00000274679	Increased in I-Res	SPATC1L	84221	spermatogenesis and centriole associated 1 like [Source:HGNC Symbol;Acc:HGNC:1298]	protein_coding
ENSG00000278878	Decreased in I-Res	CU638689.1		novel transcript	lncRNA
ENSG00000077274	Decreased in I-Res	CAPN6	827	calpain 6 [Source:HGNC Symbol;Acc:HGNC:1483]	protein_coding
ENSG00000232295	Decreased in I-Res	AL589935.1		novel transcript, antisense OGFRL1	lncRNA
ENSG00000248206	Decreased in I-Res	AC074194.1		novel transcript	lncRNA
ENSG00000280623	Increased in I-Res	PCAT14		prostate cancer associated transcript 14 [Source:HGNC Symbol;Acc:HGNC:48977]	lncRNA
ENSG00000245573	Increased in I-Res	BDNF-AS		BDNF antisense RNA [Source:HGNC Symbol;Acc:HGNC:20608]	lncRNA
ENSG00000262145	Decreased in I-Res	ATP23	91419	ATP23 metallopeptidase and ATP synthase assembly factor homolog [Source:HGNC Symbol;Acc:HGNC:29452]	protein_coding
ENSG00000275331	Increased in I-Res	ABCC6	368	ATP binding cassette subfamily C member 6 [Source:HGNC Symbol;Acc:HGNC:57]	protein_coding
ENSG00000173698	Increased in I-Res	ADGRG2	10149	adhesion G protein-coupled receptor G2 [Source:HGNC Symbol;Acc:HGNC:4516]	protein_coding
ENSG00000276458	Increased in I-Res	LENG8	114823	leukocyte receptor cluster member 8 [Source:HGNC Symbol;Acc:HGNC:15500]	protein_coding
ENSG00000185477	Increased in I-Res	GPRIN3	285513	GPRIN family member 3 [Source:HGNC Symbol;Acc:HGNC:27733]	protein_coding
ENSG00000259623	Increased in I-Res	AC125257.1		novel transcript, sense overlapping to KLHL11	lncRNA
ENSG00000102057	Increased in I-Res	KCND1	3750	potassium voltage-gated channel subfamily D member 1 [Source:HGNC Symbol;Acc:HGNC:6237]	protein_coding
ENSG00000179476	Increased in I-Res	C14orf28	122525	chromosome 14 open reading frame 28 [Source:HGNC Symbol;Acc:HGNC:19834]	protein_coding
ENSG00000272617	Increased in I-Res	AC026464.6		novel protein, COG8-PDF readthrough	protein_coding
ENSG00000105963	Decreased in I-Res	ADAP1	11033	ArfGAP with dual PH domains 1 [Source:HGNC Symbol;Acc:HGNC:16486]	protein_coding
ENSG00000213906	Decreased in I-Res	LTB4R2	56413	leukotriene B4 receptor 2 [Source:HGNC Symbol;Acc:HGNC:19260]	protein_coding
ENSG00000272563	Decreased in I-Res	AC016745.2		novel transcript	lncRNA
ENSG00000242612	Increased in I-Res	DECR2	26063	2,4-dienoyl-CoA reductase 2 [Source:HGNC Symbol;Acc:HGNC:2754]	protein_coding
ENSG00000013293	Decreased in I-Res	SLC7A14	57709	solute carrier family 7 member 14 [Source:HGNC Symbol;Acc:HGNC:29326]	protein_coding
ENSG00000119698	Decreased in I-Res	PPP4R4	57718	protein phosphatase 4 regulatory subunit 4 [Source:HGNC Symbol;Acc:HGNC:23788]	protein_coding
ENSG00000172850	Decreased in I-Res	LSM2	57819	LSM2 homolog, U6 small nuclear RNA and mRNA degradation associated [Source:HGNC Symbol;Acc:HGNC:13940]	protein_coding
ENSG00000100604	Increased in I-Res	CHGA	1113	chromogranin A [Source:HGNC Symbol;Acc:HGNC:1929]	protein_coding
ENSG00000230091	Decreased in I-Res	TMEM254-AS1		TMEM254 antisense RNA 1 [Source:HGNC Symbol;Acc:HGNC:27340]	lncRNA
ENSG00000171243	Decreased in I-Res	SOSTDC1	25928	sclerostin domain containing 1 [Source:HGNC Symbol;Acc:HGNC:21748]	protein_coding
ENSG00000213999	Decreased in I-Res	MEF2B		myocyte enhancer factor 2B [Source:HGNC Symbol;Acc:HGNC:6995]	protein_coding
ENSG00000142544	Decreased in I-Res	CTU1	90353	cytosolic thiouridylase subunit 1 [Source:HGNC Symbol;Acc:HGNC:29590]	protein_coding
ENSG00000259426	Decreased in I-Res	AC027237.3		novel transcript, antisense to PAQR5	lncRNA
ENSG00000142235	Decreased in I-Res	LMTK3	114783	lemur tyrosine kinase 3 [Source:HGNC Symbol;Acc:HGNC:19295]	protein_coding
ENSG00000171385	Increased in I-Res	KCND3	3752	potassium voltage-gated channel subfamily D member 3 [Source:HGNC Symbol;Acc:HGNC:6239]	protein_coding
ENSG00000274137	Increased in I-Res	MYOM2	9172	myomesin 2 [Source:HGNC Symbol;Acc:HGNC:7614]	protein_coding
ENSG00000103044	Decreased in I-Res	HAS3	3038	hyaluronan synthase 3 [Source:HGNC Symbol;Acc:HGNC:4820]	protein_coding
ENSG00000164116	Increased in I-Res	GUCY1A1	2982	guanylate cyclase 1 soluble subunit alpha 1 [Source:HGNC Symbol;Acc:HGNC:4685]	protein_coding
ENSG00000226257	Increased in I-Res	STK19	8859	serine/threonine kinase 19 [Source:HGNC Symbol;Acc:HGNC:11398]	protein_coding
ENSG00000287168	Decreased in I-Res	AL512625.3		novel transcript	lncRNA
ENSG00000236826	Decreased in I-Res	LSM2	57819	LSM2 homolog, U6 small nuclear RNA and mRNA degradation associated [Source:HGNC Symbol;Acc:HGNC:13940]	protein_coding
ENSG00000170892	Increased in I-Res	TSEN34	79042	tRNA splicing endonuclease subunit 34 [Source:HGNC Symbol;Acc:HGNC:15506]	protein_coding
ENSG00000225890	Increased in I-Res	HLA-DQA1	3117	major histocompatibility complex, class II, DQ alpha 1 [Source:HGNC Symbol;Acc:HGNC:4942]	protein_coding
ENSG00000139567	Increased in I-Res	ACVRL1	94	activin A receptor like type 1 [Source:HGNC Symbol;Acc:HGNC:175]	protein_coding
ENSG00000278488	Decreased in I-Res	NAPRT	93100	nicotinate phosphoribosyltransferase [Source:HGNC Symbol;Acc:HGNC:30450]	protein_coding
ENSG00000188487	Increased in I-Res	INSC	387755	INSC spindle orientation adaptor protein [Source:HGNC Symbol;Acc:HGNC:33116]	protein_coding
ENSG00000080166	Increased in I-Res	DCT	1638	dopachrome tautomerase [Source:HGNC Symbol;Acc:HGNC:2709]	protein_coding
ENSG00000116663	Increased in I-Res	FBXO6	26270	F-box protein 6 [Source:HGNC Symbol;Acc:HGNC:13585]	protein_coding
ENSG00000107738	Decreased in I-Res	VSIR	64115	V-set immunoregulatory receptor [Source:HGNC Symbol;Acc:HGNC:30085]	protein_coding
ENSG00000229847	Increased in I-Res	EMX2OS		EMX2 opposite strand/antisense RNA [Source:HGNC Symbol;Acc:HGNC:18511]	lncRNA
ENSG00000166510	Increased in I-Res	CCDC68	80323	coiled-coil domain containing 68 [Source:HGNC Symbol;Acc:HGNC:24350]	protein_coding
ENSG00000262334	Increased in I-Res	RPH3AL	9501	rabphilin 3A like (without C2 domains) [Source:HGNC Symbol;Acc:HGNC:10296]	protein_coding
ENSG00000169715	Increased in I-Res	MT1E	4493	metallothionein 1E [Source:HGNC Symbol;Acc:HGNC:7397]	protein_coding
ENSG00000267809	Decreased in I-Res	NDUFV2P1		NADH:ubiquinone oxidoreductase core subunit V2 pseudogene 1 [Source:HGNC Symbol;Acc:HGNC:7718]	processed_pseudogene
ENSG00000226492	Increased in I-Res	CUTA	51596	cutA divalent cation tolerance homolog [Source:HGNC Symbol;Acc:HGNC:21101]	protein_coding
ENSG00000169418	Increased in I-Res	NPR1	4881	natriuretic peptide receptor 1 [Source:HGNC Symbol;Acc:HGNC:7943]	protein_coding
ENSG00000069535	Increased in I-Res	MAOB	4129	monoamine oxidase B [Source:HGNC Symbol;Acc:HGNC:6834]	protein_coding
ENSG00000165899	Increased in I-Res	OTOGL	283310	otogelin like [Source:HGNC Symbol;Acc:HGNC:26901]	protein_coding
ENSG00000184160	Decreased in I-Res	ADRA2C	152	adrenoceptor alpha 2C [Source:HGNC Symbol;Acc:HGNC:283]	protein_coding
ENSG00000135447	Increased in I-Res	PPP1R1A	5502	protein phosphatase 1 regulatory inhibitor subunit 1A [Source:HGNC Symbol;Acc:HGNC:9286]	protein_coding
ENSG00000162777	Increased in I-Res	DENND2D	79961	DENN domain containing 2D [Source:HGNC Symbol;Acc:HGNC:26192]	protein_coding
ENSG00000284968	Increased in I-Res	AC093827.4		Novel transcript, antisense to AFF1	lncRNA
ENSG00000168621	Increased in I-Res	GDNF	2668	glial cell derived neurotrophic factor [Source:HGNC Symbol;Acc:HGNC:4232]	protein_coding
ENSG00000149564	Increased in I-Res	ESAM	90952	endothelial cell adhesion molecule [Source:HGNC Symbol;Acc:HGNC:17474]	protein_coding
ENSG00000140090	Increased in I-Res	SLC24A4	123041	solute carrier family 24 member 4 [Source:HGNC Symbol;Acc:HGNC:10978]	protein_coding
ENSG00000122121	Decreased in I-Res	XPNPEP2	7512	X-prolyl aminopeptidase 2 [Source:HGNC Symbol;Acc:HGNC:12823]	protein_coding
ENSG00000237125	Increased in I-Res	HAND2-AS1	79804	HAND2 antisense RNA 1 [Source:HGNC Symbol;Acc:HGNC:48872]	lncRNA
ENSG00000158022	Increased in I-Res	TRIM63	84676	tripartite motif containing 63 [Source:HGNC Symbol;Acc:HGNC:16007]	protein_coding
ENSG00000287480	Decreased in I-Res	AL158832.2		novel transcript	lncRNA
ENSG00000007350	Increased in I-Res	TKTL1	8277	transketolase like 1 [Source:HGNC Symbol;Acc:HGNC:11835]	protein_coding
ENSG00000273564	Increased in I-Res	FAM189A1	23359	family with sequence similarity 189 member A1 [Source:HGNC Symbol;Acc:HGNC:29075]	protein_coding
ENSG00000240240	Decreased in I-Res	BX664727.3		novel transcript	lncRNA
ENSG00000073756	Decreased in I-Res	PTGS2	5743	prostaglandin-endoperoxide synthase 2 [Source:HGNC Symbol;Acc:HGNC:9605]	protein_coding
ENSG00000080293	Increased in I-Res	SCTR	6344	secretin receptor [Source:HGNC Symbol;Acc:HGNC:10608]	protein_coding
ENSG00000270533	Decreased in I-Res	CR382285.1		ribosomal protein L7a (RPL7A) pseudogene	transcribed_processed_pseudogene
ENSG00000286349	Decreased in I-Res	AC108471.3		novel transcript, antisense to SMIM14	lncRNA
ENSG00000273799	Increased in I-Res	AC146335.1		glucuronidase, beta (GUSB) pseudogene	unprocessed_pseudogene
ENSG00000248121	Decreased in I-Res	SMURF2P1		SMAD specific E3 ubiquitin protein ligase 2 pseudogene 1 [Source:HGNC Symbol;Acc:HGNC:44402]	transcribed_unprocessed_pseudogene
ENSG00000170370	Increased in I-Res	EMX2	2018	empty spiracles homeobox 2 [Source:HGNC Symbol;Acc:HGNC:3341]	protein_coding
ENSG00000228221	Decreased in I-Res	LINC00578		long intergenic non-protein coding RNA 578 [Source:HGNC Symbol;Acc:HGNC:43807]	lncRNA
ENSG00000066248	Increased in I-Res	NGEF	25791	neuronal guanine nucleotide exchange factor [Source:HGNC Symbol;Acc:HGNC:7807]	protein_coding
ENSG00000162444	Increased in I-Res	RBP7	116362	retinol binding protein 7 [Source:HGNC Symbol;Acc:HGNC:30316]	protein_coding
ENSG00000146038	Increased in I-Res	DCDC2	51473	doublecortin domain containing 2 [Source:HGNC Symbol;Acc:HGNC:18141]	protein_coding
ENSG00000176125	Decreased in I-Res	UFSP1	402682	UFM1 specific peptidase 1 (inactive) [Source:HGNC Symbol;Acc:HGNC:33821]	protein_coding
ENSG00000204241	Decreased in I-Res	LINC02731	100128239	long intergenic non-protein coding RNA 2731 [Source:HGNC Symbol;Acc:HGNC:54248]	lncRNA
ENSG00000104415	Increased in I-Res	CCN4	8840	cellular communication network factor 4 [Source:HGNC Symbol;Acc:HGNC:12769]	protein_coding
ENSG00000127084	Increased in I-Res	FGD3	89846	FYVE, RhoGEF and PH domain containing 3 [Source:HGNC Symbol;Acc:HGNC:16027]	protein_coding
ENSG00000271452	Increased in I-Res	AC005034.5		novel transcript, sense intronic to MRPL19	lncRNA
ENSG00000179698	Increased in I-Res	WDR97	340390	WD repeat domain 97 [Source:HGNC Symbol;Acc:HGNC:26959]	protein_coding
ENSG00000163219	Increased in I-Res	ARHGAP25	9938	Rho GTPase activating protein 25 [Source:HGNC Symbol;Acc:HGNC:28951]	protein_coding
ENSG00000188582	Decreased in I-Res	PAQR9	344838	progestin and adipoQ receptor family member 9 [Source:HGNC Symbol;Acc:HGNC:30131]	protein_coding
ENSG00000090534	Increased in I-Res	THPO	7066	thrombopoietin [Source:HGNC Symbol;Acc:HGNC:11795]	protein_coding
ENSG00000272086	Increased in I-Res	AC025181.2		novel transcript	lncRNA
ENSG00000185742	Decreased in I-Res	C11orf87	399947	chromosome 11 open reading frame 87 [Source:HGNC Symbol;Acc:HGNC:33788]	protein_coding
ENSG00000260796	Decreased in I-Res	AC145285.3		novel transcript, antisense to ATXN2L	lncRNA
ENSG00000065717	Decreased in I-Res	TLE2	7089	TLE family member 2, transcriptional corepressor [Source:HGNC Symbol;Acc:HGNC:11838]	protein_coding
ENSG00000258932	Increased in I-Res	AL390334.1		ribosomal protein S27a (RPS27A) pseudogene	transcribed_processed_pseudogene
ENSG00000277626	Decreased in I-Res	WNT3	7473	Wnt family member 3 [Source:HGNC Symbol;Acc:HGNC:12782]	protein_coding
ENSG00000235313	Decreased in I-Res	HM13-IT1		HM13 intronic transcript 1 [Source:HGNC Symbol;Acc:HGNC:41424]	lncRNA
ENSG00000122176	Increased in I-Res	FMOD	2331	fibromodulin [Source:HGNC Symbol;Acc:HGNC:3774]	protein_coding
ENSG00000111254	Increased in I-Res	AKAP3	10566	A-kinase anchoring protein 3 [Source:HGNC Symbol;Acc:HGNC:373]	protein_coding
ENSG00000256663	Increased in I-Res	AC112777.1		ubiquitin-like with PHD and ring finger domains 1 (UHRF1) pseudogene	processed_pseudogene
ENSG00000276849	Increased in I-Res	TRBC2		T cell receptor beta constant 2 [Source:HGNC Symbol;Acc:HGNC:12157]	TR_C_gene
ENSG00000258465	Increased in I-Res	AL139011.2		novel protein	protein_coding
ENSG00000285392	Increased in I-Res	AC270276.1		novel transcript	lncRNA
ENSG00000064195	Decreased in I-Res	DLX3	1747	distal-less homeobox 3 [Source:HGNC Symbol;Acc:HGNC:2916]	protein_coding
ENSG00000081052	Increased in I-Res	COL4A4	1286	collagen type IV alpha 4 chain [Source:HGNC Symbol;Acc:HGNC:2206]	protein_coding
ENSG00000179862	Decreased in I-Res	CITED4	163732	Cbp/p300 interacting transactivator with Glu/Asp rich carboxy-terminal domain 4 [Source:HGNC Symbol;Acc:HGNC:18696]	protein_coding
ENSG00000169908	Increased in I-Res	TM4SF1	4071	transmembrane 4 L six family member 1 [Source:HGNC Symbol;Acc:HGNC:11853]	protein_coding
ENSG00000267416	Decreased in I-Res	AC025048.4		novel transcript	lncRNA
ENSG00000147655	Increased in I-Res	RSPO2	340419	R-spondin 2 [Source:HGNC Symbol;Acc:HGNC:28583]	protein_coding
ENSG00000272274	Decreased in I-Res	LINC00551		long intergenic non-protein coding RNA 551 [Source:HGNC Symbol;Acc:HGNC:43691]	lncRNA
ENSG00000260469	Increased in I-Res	INSYN1-AS1		INSYN1 antisense RNA 1 [Source:HGNC Symbol;Acc:HGNC:51422]	lncRNA
ENSG00000131951	Increased in I-Res	LRRC9	341883	leucine rich repeat containing 9 [Source:HGNC Symbol;Acc:HGNC:19848]	protein_coding
ENSG00000234928	Decreased in I-Res	LINC01659		long intergenic non-protein coding RNA 1659 [Source:HGNC Symbol;Acc:HGNC:52447]	lncRNA
ENSG00000230555	Increased in I-Res	AL450326.1		novel transcript	lncRNA
ENSG00000179938	Decreased in I-Res	GOLGA8J	653073	golgin A8 family member J [Source:HGNC Symbol;Acc:HGNC:38650]	protein_coding
ENSG00000244731	Decreased in I-Res	C4A		complement C4A (Rodgers blood group) [Source:HGNC Symbol;Acc:HGNC:1323]	protein_coding
ENSG00000232110	Increased in I-Res	AL353751.1		novel transcript, antisense to LIPA	lncRNA
ENSG00000231249	Decreased in I-Res	ITPR1-DT		ITPR1 divergent transcript [Source:HGNC Symbol;Acc:HGNC:44470]	lncRNA
ENSG00000176732	Increased in I-Res	PFN4	375189	profilin family member 4 [Source:HGNC Symbol;Acc:HGNC:31103]	protein_coding
ENSG00000259728	Decreased in I-Res	LINC00933		long intergenic non-protein coding RNA 933 [Source:HGNC Symbol;Acc:HGNC:48625]	transcribed_unprocessed_pseudogene
ENSG00000180152	Decreased in I-Res	XIAPP3		X-linked inhibitor of apoptosis pseudogene 3 [Source:HGNC Symbol;Acc:HGNC:52377]	processed_pseudogene
ENSG00000102109	Decreased in I-Res	PCSK1N	27344	proprotein convertase subtilisin/kexin type 1 inhibitor [Source:HGNC Symbol;Acc:HGNC:17301]	protein_coding
ENSG00000236576	Increased in I-Res	AC241520.1		zinc finger protein pseudogene	processed_pseudogene
ENSG00000169085	Increased in I-Res	VXN	254778	vexin [Source:HGNC Symbol;Acc:HGNC:28498]	protein_coding
ENSG00000183784	Decreased in I-Res	DOCK8-AS1		DOCK8 antisense RNA 1 [Source:HGNC Symbol;Acc:HGNC:26436]	lncRNA
ENSG00000260278	Decreased in I-Res	AC098818.2		novel transcript, antisense to BMP2K	lncRNA
ENSG00000205436	Decreased in I-Res	EXOC3L4	91828	exocyst complex component 3 like 4 [Source:HGNC Symbol;Acc:HGNC:20120]	protein_coding
ENSG00000245662	Increased in I-Res	LINC02211		long intergenic non-protein coding RNA 2211 [Source:HGNC Symbol;Acc:HGNC:53078]	lncRNA
ENSG00000253549	Increased in I-Res	CA3-AS1		CA3 antisense RNA 1 [Source:HGNC Symbol;Acc:HGNC:51657]	lncRNA
ENSG00000173227	Decreased in I-Res	SYT12	91683	synaptotagmin 12 [Source:HGNC Symbol;Acc:HGNC:18381]	protein_coding
ENSG00000286193	Decreased in I-Res	AC025449.2		novel transcript, antisense to CPLANE1	lncRNA
ENSG00000259326	Increased in I-Res	AC116158.1		novel transcript, antisense to RASGRP1	lncRNA
ENSG00000239040	Decreased in I-Res	Y_RNA		Y RNA [Source:RFAM;Acc:RF00019]	misc_RNA
ENSG00000231107	Decreased in I-Res	LINC01508		long intergenic non-protein coding RNA 1508 [Source:HGNC Symbol;Acc:HGNC:51190]	lncRNA
ENSG00000061455	Increased in I-Res	PRDM6	93166	PR/SET domain 6 [Source:HGNC Symbol;Acc:HGNC:9350]	protein_coding
ENSG00000115507	Increased in I-Res	OTX1	5013	orthodenticle homeobox 1 [Source:HGNC Symbol;Acc:HGNC:8521]	protein_coding
ENSG00000231616	Decreased in I-Res	AL354733.2		novel transcript, antisense to KIF27	lncRNA
ENSG00000272670	Decreased in I-Res	DOC2B	8447	double C2 domain beta [Source:HGNC Symbol;Acc:HGNC:2986]	protein_coding
ENSG00000162620	Increased in I-Res	LRRIQ3	127255	leucine rich repeats and IQ motif containing 3 [Source:HGNC Symbol;Acc:HGNC:28318]	protein_coding
ENSG00000130700	Increased in I-Res	GATA5	140628	GATA binding protein 5 [Source:HGNC Symbol;Acc:HGNC:15802]	protein_coding
ENSG00000286549	Decreased in I-Res	AP001631.2		novel transcript, sense intronic to MX2	lncRNA
ENSG00000239351	Decreased in I-Res	NPM1P29		nucleophosmin 1 pseudogene 29 [Source:HGNC Symbol;Acc:HGNC:45208]	processed_pseudogene
ENSG00000206315	Decreased in I-Res	PBX2	5089	PBX homeobox 2 [Source:HGNC Symbol;Acc:HGNC:8633]	protein_coding
ENSG00000270062	Decreased in I-Res	AL606834.2		novel transcript, sense intronic to NIN	lncRNA
ENSG00000264204	Decreased in I-Res	AGAP7P		ArfGAP with GTPase domain, ankyrin repeat and PH domain 7, pseudogene [Source:HGNC Symbol;Acc:HGNC:23465]	unprocessed_pseudogene
ENSG00000260244	Increased in I-Res	AC104083.1		novel transcript, overlapping GUCY1A3	lncRNA
ENSG00000264660	Decreased in I-Res	AC107926.1		novel transcript	lncRNA
ENSG00000275365	Decreased in I-Res	MMP11	4320	matrix metallopeptidase 11 [Source:HGNC Symbol;Acc:HGNC:7157]	protein_coding
ENSG00000263711	Increased in I-Res	AC079062.1		novel transcript	lncRNA
ENSG00000198105	Decreased in I-Res	ZNF248	57209	zinc finger protein 248 [Source:HGNC Symbol;Acc:HGNC:13041]	protein_coding
ENSG00000172250	Increased in I-Res	SERHL		serine hydrolase like (pseudogene) [Source:HGNC Symbol;Acc:HGNC:14408]	transcribed_unitary_pseudogene
ENSG00000288106	Increased in I-Res	AL022318.5		novel transcript	lncRNA
ENSG00000007174	Decreased in I-Res	DNAH9	1770	dynein axonemal heavy chain 9 [Source:HGNC Symbol;Acc:HGNC:2953]	protein_coding
ENSG00000286369	Decreased in I-Res	AP002813.1		novel transcript	lncRNA
ENSG00000075290	Increased in I-Res	WNT8B	7479	Wnt family member 8B [Source:HGNC Symbol;Acc:HGNC:12789]	protein_coding
ENSG00000278279	Decreased in I-Res	LILRB4	11006	leukocyte immunoglobulin like receptor B4 [Source:HGNC Symbol;Acc:HGNC:6608]	protein_coding
ENSG00000240322	Decreased in I-Res	RN7SL481P		RNA, 7SL, cytoplasmic 481, pseudogene [Source:HGNC Symbol;Acc:HGNC:46497]	misc_RNA
ENSG00000287086	Decreased in I-Res	AC034193.1		novel transcript, antisense to VHL	lncRNA
ENSG00000248690	Increased in I-Res	HAS2-AS1		HAS2 antisense RNA 1 [Source:HGNC Symbol;Acc:HGNC:34340]	lncRNA
ENSG00000234997	Decreased in I-Res	AC016745.1		novel transcript	lncRNA
ENSG00000189045	Decreased in I-Res	ANKDD1B	728780	ankyrin repeat and death domain containing 1B [Source:HGNC Symbol;Acc:HGNC:32525]	protein_coding
ENSG00000115474	Increased in I-Res	KCNJ13	3769	potassium voltage-gated channel subfamily J member 13 [Source:HGNC Symbol;Acc:HGNC:6259]	protein_coding
ENSG00000268621	Increased in I-Res	IGFL2-AS1		IGFL2 antisense RNA 1 [Source:HGNC Symbol;Acc:HGNC:52559]	lncRNA
ENSG00000206450	Decreased in I-Res	HLA-B	3106	major histocompatibility complex, class I, B [Source:HGNC Symbol;Acc:HGNC:4932]	protein_coding
ENSG00000196299	Decreased in I-Res	ZNRD1ASP		zinc ribbon domain containing 1 antisense, pseudogene [Source:HGNC Symbol;Acc:HGNC:13924]	lncRNA
ENSG00000276128	Decreased in I-Res	AL591441.1		glucoside xylosyltransferase 1 pseudogene 5	transcribed_processed_pseudogene
ENSG00000270165	Decreased in I-Res	AC010530.1		novel transcript	lncRNA
ENSG00000278469	Decreased in I-Res	Metazoa_SRP		Metazoan signal recognition particle RNA [Source:RFAM;Acc:RF00017]	misc_RNA
ENSG00000125462	Increased in I-Res	C1orf61	10485	chromosome 1 open reading frame 61 [Source:HGNC Symbol;Acc:HGNC:30780]	protein_coding
ENSG00000131187	Decreased in I-Res	F12	2161	coagulation factor XII [Source:HGNC Symbol;Acc:HGNC:3530]	protein_coding
ENSG00000204860	Decreased in I-Res	FAM201A		family with sequence similarity 201 member A [Source:HGNC Symbol;Acc:HGNC:27239]	lncRNA
ENSG00000280688	Decreased in I-Res	CEP72	55722	centrosomal protein 72 [Source:HGNC Symbol;Acc:HGNC:25547]	protein_coding
ENSG00000222005	Decreased in I-Res	LINC01118		long intergenic non-protein coding RNA 1118 [Source:HGNC Symbol;Acc:HGNC:49261]	lncRNA
ENSG00000189152	Increased in I-Res	GRAPL	400581	GRB2 related adaptor protein like [Source:HGNC Symbol;Acc:HGNC:37240]	protein_coding
ENSG00000214940	Increased in I-Res	NPIPA8	101059953	nuclear pore complex interacting protein family member A8 [Source:HGNC Symbol;Acc:HGNC:41983]	protein_coding
ENSG00000230077	Decreased in I-Res	MTAPP2		methylthioadenosine phosphorylase pseudogene 2 [Source:HGNC Symbol;Acc:HGNC:42443]	processed_pseudogene
ENSG00000229222	Decreased in I-Res	KRT18P4		keratin 18 pseudogene 4 [Source:HGNC Symbol;Acc:HGNC:16604]	processed_pseudogene
ENSG00000278041	Decreased in I-Res	AL133325.3		novel transcript	lncRNA
ENSG00000268129	Increased in I-Res	AC026304.1		novel transcript	lncRNA
ENSG00000184937	Increased in I-Res	WT1	7490	WT1 transcription factor [Source:HGNC Symbol;Acc:HGNC:12796]	protein_coding
ENSG00000164694	Increased in I-Res	FNDC1	84624	fibronectin type III domain containing 1 [Source:HGNC Symbol;Acc:HGNC:21184]	protein_coding
ENSG00000145864	Increased in I-Res	GABRB2	2561	gamma-aminobutyric acid type A receptor beta2 subunit [Source:HGNC Symbol;Acc:HGNC:4082]	protein_coding
ENSG00000196366	Decreased in I-Res	C9orf163	158055	chromosome 9 open reading frame 163 [Source:HGNC Symbol;Acc:HGNC:26718]	lncRNA
ENSG00000042813	Increased in I-Res	ZPBP	11055	zona pellucida binding protein [Source:HGNC Symbol;Acc:HGNC:15662]	protein_coding
ENSG00000287790	Increased in I-Res	AC025756.1		novel transcript	lncRNA
ENSG00000283963	Increased in I-Res	AC270107.1		NULL	protein_coding
ENSG00000267030	Decreased in I-Res	AC011498.2		novel transcript, antisense to UBXN6	lncRNA
ENSG00000283989	Increased in I-Res	AC270107.2		NULL	protein_coding
ENSG00000154227	Decreased in I-Res	CERS3	204219	ceramide synthase 3 [Source:HGNC Symbol;Acc:HGNC:23752]	protein_coding
ENSG00000279566	Decreased in I-Res	ZNF43	7594	zinc finger protein 43 [Source:HGNC Symbol;Acc:HGNC:13109]	protein_coding
ENSG00000284036	Increased in I-Res	AC270107.3		NULL	protein_coding
ENSG00000261738	Decreased in I-Res	MIR3976HG		MIR3976 host gene [Source:HGNC Symbol;Acc:HGNC:51104]	lncRNA
ENSG00000112195	Decreased in I-Res	TREML2	79865	triggering receptor expressed on myeloid cells like 2 [Source:HGNC Symbol;Acc:HGNC:21092]	protein_coding
ENSG00000210144	Decreased in I-Res	MT-TY		mitochondrially encoded tRNA-Tyr (UAU/C) [Source:HGNC Symbol;Acc:HGNC:7502]	Mt_tRNA
ENSG00000284151	Increased in I-Res	AC270107.5		NULL	protein_coding
ENSG00000124731	Decreased in I-Res	TREM1	54210	triggering receptor expressed on myeloid cells 1 [Source:HGNC Symbol;Acc:HGNC:17760]	protein_coding
ENSG00000144619	Decreased in I-Res	CNTN4	152330	contactin 4 [Source:HGNC Symbol;Acc:HGNC:2174]	protein_coding
ENSG00000078900	Decreased in I-Res	TP73	7161	tumor protein p73 [Source:HGNC Symbol;Acc:HGNC:12003]	protein_coding
ENSG00000284230	Increased in I-Res	AC270107.6		NULL	protein_coding
ENSG00000186369	Decreased in I-Res	LINC00643		long intergenic non-protein coding RNA 643 [Source:HGNC Symbol;Acc:HGNC:44296]	transcribed_unitary_pseudogene
ENSG00000284287	Increased in I-Res	AC270107.7		NULL	protein_coding
ENSG00000272589	Decreased in I-Res	ZSWIM8-AS1		ZSWIM8 antisense RNA 1 [Source:HGNC Symbol;Acc:HGNC:45103]	lncRNA
ENSG00000274698	Increased in I-Res	AC099521.1		novel transcript	lncRNA
ENSG00000264402	Increased in I-Res	MIR548AL		microRNA 548al [Source:HGNC Symbol;Acc:HGNC:41736]	miRNA
ENSG00000141448	Increased in I-Res	GATA6	2627	GATA binding protein 6 [Source:HGNC Symbol;Acc:HGNC:4174]	protein_coding
ENSG00000188993	Increased in I-Res	LRRC66	339977	leucine rich repeat containing 66 [Source:HGNC Symbol;Acc:HGNC:34299]	protein_coding
ENSG00000141655	Increased in I-Res	TNFRSF11A	8792	TNF receptor superfamily member 11a [Source:HGNC Symbol;Acc:HGNC:11908]	protein_coding
ENSG00000226268	Increased in I-Res	AC135977.1		solute carrier family 25, member 33 (SLC25A33) pseudogene	processed_pseudogene
ENSG00000160318	Increased in I-Res	CLDND2	125875	claudin domain containing 2 [Source:HGNC Symbol;Acc:HGNC:28511]	protein_coding
ENSG00000284783	Decreased in I-Res	AC091057.4		OTU deubiquitinase 7A (OTUD7A), pseudogene	transcribed_unprocessed_pseudogene
ENSG00000186148	Increased in I-Res	AC013268.1		two-pore calcium channel 3 (TPCN3) pseudogene	transcribed_unprocessed_pseudogene
ENSG00000281742	Decreased in I-Res	MCCC2	64087	methylcrotonoyl-CoA carboxylase 2 [Source:HGNC Symbol;Acc:HGNC:6937]	protein_coding
ENSG00000214039	Decreased in I-Res	LINC02418		long intergenic non-protein coding RNA 2418 [Source:HGNC Symbol;Acc:HGNC:53348]	lncRNA
ENSG00000118137	Increased in I-Res	APOA1	335	apolipoprotein A1 [Source:HGNC Symbol;Acc:HGNC:600]	protein_coding
ENSG00000182261	Increased in I-Res	NLRP10	338322	NLR family pyrin domain containing 10 [Source:HGNC Symbol;Acc:HGNC:21464]	protein_coding
ENSG00000239927	Increased in I-Res	RPP21		ribonuclease P/MRP subunit p21 [Source:HGNC Symbol;Acc:HGNC:21300]	protein_coding
ENSG00000226085	Decreased in I-Res	UQCRFS1P1		ubiquinol-cytochrome c reductase, Rieske iron-sulfur polypeptide 1 pseudogene 1 [Source:HGNC Symbol;Acc:HGNC:12588]	processed_pseudogene
ENSG00000171116	Decreased in I-Res	HSFX1	100506164	heat shock transcription factor family, X-linked 1 [Source:HGNC Symbol;Acc:HGNC:29603]	protein_coding
ENSG00000118271	Increased in I-Res	TTR	7276	transthyretin [Source:HGNC Symbol;Acc:HGNC:12405]	protein_coding
ENSG00000251537	Decreased in I-Res	AC005324.3		novel tripartite motif-containing 16 (TRIM16) and CMT1A duplicated region transcript 1 (CDRT1) protein	protein_coding
ENSG00000256671	Increased in I-Res	LIMS4	100288695	LIM zinc finger domain containing 4 [Source:HGNC Symbol;Acc:HGNC:39941]	protein_coding
ENSG00000243795	Increased in I-Res	LINC02044		long intergenic non-protein coding RNA 2044 [Source:HGNC Symbol;Acc:HGNC:52884]	lncRNA
ENSG00000283239	Decreased in I-Res	AC019257.8		novel transcript	protein_coding
ENSG00000100095	Increased in I-Res	SEZ6L	23544	seizure related 6 homolog like [Source:HGNC Symbol;Acc:HGNC:10763]	protein_coding
ENSG00000254951	Decreased in I-Res	AC044810.2		novel transcript, sense overlapping OR5P2, OR5P3 and OR5P1P	lncRNA
ENSG00000179097	Increased in I-Res	HTR1F	3355	5-hydroxytryptamine receptor 1F [Source:HGNC Symbol;Acc:HGNC:5292]	protein_coding
ENSG00000282971	Decreased in I-Res	AC044810.7		novel transcript, sense overlapping OR5P2, OR5P3 and OR5P1P	lncRNA
ENSG00000069011	Increased in I-Res	PITX1	5307	paired like homeodomain 1 [Source:HGNC Symbol;Acc:HGNC:9004]	protein_coding
ENSG00000188803	Decreased in I-Res	SHISA6	388336	shisa family member 6 [Source:HGNC Symbol;Acc:HGNC:34491]	protein_coding
ENSG00000234046	Increased in I-Res	TRIM26	7726	tripartite motif containing 26 [Source:HGNC Symbol;Acc:HGNC:12962]	protein_coding
ENSG00000197587	Increased in I-Res	DMBX1	127343	diencephalon/mesencephalon homeobox 1 [Source:HGNC Symbol;Acc:HGNC:19026]	protein_coding
ENSG00000224533	Decreased in I-Res	TMLHE-AS1		TMLHE antisense RNA 1 [Source:HGNC Symbol;Acc:HGNC:44261]	lncRNA
ENSG00000231609	Increased in I-Res	AC007098.1		novel transcript, antisense to EHBP1	lncRNA
ENSG00000147606	Increased in I-Res	SLC26A7	115111	solute carrier family 26 member 7 [Source:HGNC Symbol;Acc:HGNC:14467]	protein_coding
ENSG00000161328	Decreased in I-Res	LRRC56	115399	leucine rich repeat containing 56 [Source:HGNC Symbol;Acc:HGNC:25430]	protein_coding
ENSG00000284912	Increased in I-Res	AC243837.2		NULL	protein_coding
ENSG00000266992	Decreased in I-Res	DHX40P1		DEAH-box helicase 40 pseudogene 1 [Source:HGNC Symbol;Acc:HGNC:20687]	transcribed_unprocessed_pseudogene
ENSG00000159248	Decreased in I-Res	GJD2	57369	gap junction protein delta 2 [Source:HGNC Symbol;Acc:HGNC:19154]	protein_coding
ENSG00000231390	Decreased in I-Res	SNX18P8		sorting nexin 18 pseudogene 8 [Source:HGNC Symbol;Acc:HGNC:39616]	unprocessed_pseudogene
ENSG00000231689	Increased in I-Res	LINC01090		long intergenic non-protein coding RNA 1090 [Source:HGNC Symbol;Acc:HGNC:49201]	lncRNA
ENSG00000159450	Decreased in I-Res	TCHH	7062	trichohyalin [Source:HGNC Symbol;Acc:HGNC:11791]	protein_coding
ENSG00000189275	Increased in I-Res	LINC01164		long intergenic non-protein coding RNA 1164 [Source:HGNC Symbol;Acc:HGNC:49533]	lncRNA
ENSG00000100060	Increased in I-Res	MFNG	4242	MFNG O-fucosylpeptide 3-beta-N-acetylglucosaminyltransferase [Source:HGNC Symbol;Acc:HGNC:7038]	protein_coding
ENSG00000228570	Decreased in I-Res	NUTM2E	283008	NUT family member 2E [Source:HGNC Symbol;Acc:HGNC:23448]	protein_coding
ENSG00000285213	Increased in I-Res	AL773541.1		novel protein	lncRNA
ENSG00000223980	Decreased in I-Res	HLA-A	3105	major histocompatibility complex, class I, A [Source:HGNC Symbol;Acc:HGNC:4931]	protein_coding
ENSG00000251634	Decreased in I-Res	AC145138.1		NLR family, apoptosis inhibitory protein (NAIP) pseudogene	unprocessed_pseudogene
ENSG00000285515	Increased in I-Res	CR936875.1		novel protein	lncRNA
ENSG00000272505	Decreased in I-Res	AC104964.4		novel transcript	lncRNA
ENSG00000247627	Decreased in I-Res	MTND4P12		MT-ND4 pseudogene 12 [Source:HGNC Symbol;Acc:HGNC:42199]	processed_pseudogene
ENSG00000224156	Increased in I-Res	TUBB	203068	tubulin beta class I [Source:HGNC Symbol;Acc:HGNC:20778]	protein_coding
ENSG00000278845	Decreased in I-Res	MRPL45	84311	mitochondrial ribosomal protein L45 [Source:HGNC Symbol;Acc:HGNC:16651]	protein_coding
ENSG00000198822	Increased in I-Res	GRM3	2913	glutamate metabotropic receptor 3 [Source:HGNC Symbol;Acc:HGNC:4595]	protein_coding
ENSG00000168830	Increased in I-Res	HTR1E	3354	5-hydroxytryptamine receptor 1E [Source:HGNC Symbol;Acc:HGNC:5291]	protein_coding
ENSG00000259871	Increased in I-Res	AC130456.1		novel transcript, sense intronic to CLEC19A	lncRNA
ENSG00000272887	Decreased in I-Res	CSPG4P5		chondroitin sulfate proteoglycan 4 pseudogene 5 [Source:HGNC Symbol;Acc:HGNC:29403]	transcribed_unprocessed_pseudogene
ENSG00000276349	Decreased in I-Res	TBC1D3L		TBC1 domain family member 3L [Source:HGNC Symbol;Acc:HGNC:51246]	protein_coding
