# Supplementary material for: Interactions among insulin resistance, epigenetics, and donor sex in gene expression regulation of iPSC-derived myoblasts
Source: J Clin Invest. 2024 Jan 16;134(2):e172333. doi: 10.1172/JCI172333 (PMC10786688; doi:10.1172/JCI172333)
Supplement: Supplemental table 2 [file jci-134-172333-s064.xlsx]

## Sheet: Suppl. Data Table 2
Suppl. Data Table 2. Average TPM values of sex-specific gene expression changes associated with insulin resistance, Related to Figure 2A
Gene symbol	Male_I-Sen.avg	Male_I-Res.avg	Female_I-Sen.avg	Female_I-Res.avg	RESvsSENinMALE.p	RESvsSENinMALE.FDR	RESvsSENinMALE.logFC	RESvsSENinMALE.FC	RESvsSENinFEMALE.p	RESvsSENinFEMALE.FDR	RESvsSENinFEMALE.logFC	RESvsSENinFEMALE.FC	entrezid	description	gene_biotype
AXIN2	6.45	7.4	6.39	6.41	0.0135	0.586	0.319	1.25	0.908	1	0.0131	1.01	8313	axin 2 [Source:HGNC Symbol;Acc:HGNC:904]	protein_coding /// LRG_gene
BDH1	2.71	2.28	3.21	3.33	0.0576	0.649	-0.279	-1.21	0.338	1	0.112	1.08	622	3-hydroxybutyrate dehydrogenase 1 [Source:HGNC Symbol;Acc:HGNC:1027]	protein_coding
LRRC4	4.74	6.8	5.11	5.26	2.29e-05	0.427	1.18	2.27	0.841	1	0.0371	1.03	64101	leucine rich repeat containing 4 [Source:HGNC Symbol;Acc:HGNC:15586]	protein_coding
ADAMTS20	3.04	1.81	3.58	4.2	0.00724	0.56	-1	-2	0.0263	1	0.573	1.49	80070	ADAM metallopeptidase with thrombospondin type 1 motif 20 [Source:HGNC Symbol;Acc:HGNC:17178]	protein_coding
GPR176	4.6	4.7	3.96	3.51	0.208	0.779	-0.224	-1.17	0.0543	1	-0.402	-1.32	11245	G protein-coupled receptor 176 [Source:HGNC Symbol;Acc:HGNC:32370]	protein_coding
SERINC5	7.15	6.86	6.62	6.49	0.0244	0.603	-0.224	-1.17	0.889	1	-0.0124	-1.01	256987	serine incorporator 5 [Source:HGNC Symbol;Acc:HGNC:18825]	protein_coding
JPX	5.99	5.98	6.67	7	0.429	0.864	-0.123	-1.09	0.0563	1	0.289	1.22	554203	JPX transcript, XIST activator [Source:HGNC Symbol;Acc:HGNC:37191]	lncRNA
LINC00578	-0.0131	-0.299	1.06	0.00847	0.181	0.759	-0.245	-1.19	2.68e-05	0.57	-1	-2		long intergenic non-protein coding RNA 578 [Source:HGNC Symbol;Acc:HGNC:43807]	lncRNA
PLP1	4.09	4.15	6.06	7.4	0.862	0.974	-0.101	-1.07	0.0314	1	0.99	1.99	5354	proteolipid protein 1 [Source:HGNC Symbol;Acc:HGNC:9086]	protein_coding
COLGALT1	7.14	7.09	6.56	6.53	0.687	0.936	0.0376	1.03	0.885	1	-0.0135	-1.01	79709	collagen beta(1-O)galactosyltransferase 1 [Source:HGNC Symbol;Acc:HGNC:26182]	protein_coding
AKAP6	2.54	2.33	3.66	3.04	0.772	0.956	-0.056	-1.04	0.00239	1	-0.592	-1.51	9472	A-kinase anchoring protein 6 [Source:HGNC Symbol;Acc:HGNC:376]	protein_coding
PRX	4.48	5.17	4.38	4.09	0.00372	0.554	0.465	1.38	0.0548	1	-0.287	-1.22	57716	periaxin [Source:HGNC Symbol;Acc:HGNC:13797]	protein_coding /// LRG_gene
AL391422.4	2.99	3.82	2.57	2.32	0.0133	0.586	0.537	1.45	0.485	1	-0.149	-1.11		novel transcript, antisense to PXDC1	lncRNA
TMSB4Y	1.04	1.6	-3.98	-6.22	0.134	0.722	1.16	2.23	0.0432	1	-3.01	-8.05	9087	thymosin beta 4 Y-linked [Source:HGNC Symbol;Acc:HGNC:11882]	protein_coding
NRCAM	7.73	7.61	6.55	6.74	0.453	0.873	-0.119	-1.09	0.41	1	0.137	1.1	4897	neuronal cell adhesion molecule [Source:HGNC Symbol;Acc:HGNC:7994]	protein_coding
ADAM9	7.62	7.78	7.08	7.02	0.113	0.709	0.207	1.15	0.868	1	-0.0206	-1.01	8754	ADAM metallopeptidase domain 9 [Source:HGNC Symbol;Acc:HGNC:216]	protein_coding
ADAMTS12	7.6	7.48	6.52	5.95	0.928	0.985	-0.0214	-1.01	0.022	1	-0.64	-1.56	81792	ADAM metallopeptidase with thrombospondin type 1 motif 12 [Source:HGNC Symbol;Acc:HGNC:14605]	protein_coding
ZNF185	5.57	5.7	5.39	4.92	0.688	0.936	-0.0529	-1.04	0.0146	1	-0.375	-1.3	7739	zinc finger protein 185 with LIM domain [Source:HGNC Symbol;Acc:HGNC:12976]	protein_coding
LGALS3BP	7.15	7.41	6.54	6.54	0.126	0.719	0.211	1.16	0.883	1	-0.0195	-1.01	3959	galectin 3 binding protein [Source:HGNC Symbol;Acc:HGNC:6564]	protein_coding
IFNAR1	6.1	6.36	5.8	5.88	0.00262	0.537	0.302	1.23	0.276	1	0.0907	1.06	3454	interferon alpha and beta receptor subunit 1 [Source:HGNC Symbol;Acc:HGNC:5432]	protein_coding
FMOD	-0.365	2.05	-0.726	-0.925	0.000352	0.505	2.37	5.16	0.642	1	-0.258	-1.2	2331	fibromodulin [Source:HGNC Symbol;Acc:HGNC:3774]	protein_coding
PLEKHB2	6.63	6.86	6.36	6.41	0.00695	0.56	0.244	1.18	0.486	1	0.0532	1.04	55041	pleckstrin homology domain containing B2 [Source:HGNC Symbol;Acc:HGNC:19236]	protein_coding
GLIS3	4.83	6.07	5.01	4.47	0.00209	0.509	0.802	1.74	0.0267	1	-0.541	-1.45	169792	GLIS family zinc finger 3 [Source:HGNC Symbol;Acc:HGNC:28510]	protein_coding
FGD4	4.09	3.52	4.81	4.62	0.124	0.719	-0.254	-1.19	0.868	1	-0.0215	-1.01	121512	FYVE, RhoGEF and PH domain containing 4 [Source:HGNC Symbol;Acc:HGNC:19125]	protein_coding /// LRG_gene
C14orf39	2.06	1.93	2.28	2.83	0.497	0.887	-0.113	-1.08	0.0295	1	0.342	1.27	317761	chromosome 14 open reading frame 39 [Source:HGNC Symbol;Acc:HGNC:19849]	protein_coding
C1R	4.1	4.45	3.38	2.69	0.0951	0.696	0.442	1.36	0.0645	1	-0.591	-1.51	715	complement C1r [Source:HGNC Symbol;Acc:HGNC:1246]	protein_coding
IRAK3	5.4	4.98	3.6	4.03	0.823	0.966	-0.0457	-1.03	0.209	1	0.314	1.24	11213	interleukin 1 receptor associated kinase 3 [Source:HGNC Symbol;Acc:HGNC:17020]	protein_coding
EIF1AY	4.63	4.64	0.218	-1.27	0.236	0.79	0.716	1.64	0.0661	1	-2.24	-4.71	9086	eukaryotic translation initiation factor 1A Y-linked [Source:HGNC Symbol;Acc:HGNC:3252]	protein_coding
IL6R	3.51	4.7	3.45	3.3	0.000151	0.427	1	2	0.64	1	-0.0948	-1.07	3570	interleukin 6 receptor [Source:HGNC Symbol;Acc:HGNC:6019]	protein_coding
SCARB2	8.22	8.6	8.09	8.13	0.00147	0.505	0.334	1.26	0.454	1	0.0614	1.04	950	scavenger receptor class B member 2 [Source:HGNC Symbol;Acc:HGNC:1665]	protein_coding
TBL1Y	2.13	0.917	-4.2	-6.22	0.887	0.979	0.11	1.08	0.0548	1	-3.01	-8.03	90665	transducin beta like 1 Y-linked [Source:HGNC Symbol;Acc:HGNC:18502]	protein_coding
OSBPL10	3.6	3.35	4.14	4.36	0.966	0.993	0.00824	1.01	0.225	1	0.204	1.15	114884	oxysterol binding protein like 10 [Source:HGNC Symbol;Acc:HGNC:16395]	protein_coding
RBMS1	7.88	8	7.5	7.33	0.36	0.839	0.0995	1.07	0.127	1	-0.171	-1.13	5937	RNA binding motif single stranded interacting protein 1 [Source:HGNC Symbol;Acc:HGNC:9907]	protein_coding
AC002407.1	2.49	2.31	3.46	3.28	0.134	0.722	-0.347	-1.27	0.176	1	-0.246	-1.19		novel transcript	lncRNA
FBLIM1	5.46	5.42	5.25	4.63	0.6	0.913	0.0688	1.05	0.000819	1	-0.585	-1.5	54751	filamin binding LIM protein 1 [Source:HGNC Symbol;Acc:HGNC:24686]	protein_coding
AC009977.1	0.247	0.00862	-4.55	-6.22	0.555	0.904	0.438	1.35	0.0771	1	-2.27	-4.81		ADAM metallopeptidase domain (ADAM) pseudogene	transcribed_processed_pseudogene
THBS1	6.94	7	6.8	5.91	0.927	0.985	0.0162	1.01	0.000362	1	-0.874	-1.83	7057	thrombospondin 1 [Source:HGNC Symbol;Acc:HGNC:11785]	protein_coding
CA12	4.52	5.6	3.99	3.46	0.0655	0.661	0.604	1.52	0.124	1	-0.583	-1.5	771	carbonic anhydrase 12 [Source:HGNC Symbol;Acc:HGNC:1371]	protein_coding
AL353804.1	0.415	0.283	1.36	1.32	0.187	0.764	-0.306	-1.24	0.685	1	-0.0757	-1.05		novel transcript	lncRNA
TTTY14	3.92	3.58	1.94	0.928	0.996	0.999	0.00168	1	0.0491	1	-1.1	-2.15	83869	testis-specific transcript, Y-linked 14 [Source:HGNC Symbol;Acc:HGNC:18495]	lncRNA
AC011297.1	2.8	1.75	-0.647	-1.24	0.44	0.868	-0.375	-1.3	0.277	1	-0.779	-1.72		novel transcript, sense intronic to TBL1Y	lncRNA
APOE	8.06	8.5	7.65	7.74	0.0105	0.575	0.39	1.31	0.559	1	0.0767	1.05	348	apolipoprotein E [Source:HGNC Symbol;Acc:HGNC:613]	protein_coding
FAM171B	6.47	7.42	6.52	6.34	0.00134	0.505	0.628	1.55	0.195	1	-0.207	-1.15	165215	family with sequence similarity 171 member B [Source:HGNC Symbol;Acc:HGNC:29412]	protein_coding
CNTNAP1	6.8	6.77	5.76	5.6	0.995	0.998	0.00118	1	0.289	1	-0.225	-1.17	8506	contactin associated protein 1 [Source:HGNC Symbol;Acc:HGNC:8011]	protein_coding
ITGB1BP2	0.753	-0.327	1.11	0.809	0.000893	0.505	-1.06	-2.08	0.122	1	-0.342	-1.27	26548	integrin subunit beta 1 binding protein 2 [Source:HGNC Symbol;Acc:HGNC:6154]	protein_coding
PRKY	4.27	4.08	0.983	-0.428	0.364	0.841	0.484	1.4	0.0665	1	-1.74	-3.34		protein kinase Y-linked (pseudogene) [Source:HGNC Symbol;Acc:HGNC:9444]	protein_coding
CST3	5.9	6.18	5.78	5.74	0.0127	0.586	0.236	1.18	0.904	1	0.00977	1.01	1471	cystatin C [Source:HGNC Symbol;Acc:HGNC:2475]	protein_coding
TEAD1	8.02	8.28	7.99	7.7	0.068	0.667	0.172	1.13	0.00486	1	-0.291	-1.22	7003	TEA domain transcription factor 1 [Source:HGNC Symbol;Acc:HGNC:11714]	protein_coding
GOLPH3	6.62	6.8	6.46	6.33	0.00665	0.56	0.248	1.19	0.154	1	-0.114	-1.08	64083	golgi phosphoprotein 3 [Source:HGNC Symbol;Acc:HGNC:15452]	protein_coding
PFN2	8.79	8.98	8.54	8.47	0.637	0.922	0.0421	1.03	0.346	1	-0.084	-1.06	5217	profilin 2 [Source:HGNC Symbol;Acc:HGNC:8882]	protein_coding
KDELR3	3.73	4.08	3.42	3.25	0.00331	0.54	0.483	1.4	0.383	1	-0.127	-1.09	11015	KDEL endoplasmic reticulum protein retention receptor 3 [Source:HGNC Symbol;Acc:HGNC:6306]	protein_coding
TMTC2	4.41	3.82	4.94	5.18	0.031	0.621	-0.498	-1.41	0.0807	1	0.322	1.25	160335	transmembrane O-mannosyltransferase targeting cadherins 2 [Source:HGNC Symbol;Acc:HGNC:25440]	protein_coding
GNG12	7.37	7.44	6.95	7.04	0.389	0.848	0.0786	1.06	0.246	1	0.107	1.08	55970	G protein subunit gamma 12 [Source:HGNC Symbol;Acc:HGNC:19663]	protein_coding
LIPA	6.49	7.94	6.58	6.48	0.000119	0.427	1.34	2.54	0.592	1	-0.133	-1.1	3988	lipase A, lysosomal acid type [Source:HGNC Symbol;Acc:HGNC:6617]	protein_coding
AL445426.1	-0.803	0.747	-1.28	-1.48	0.00111	0.505	1.51	2.85	0.598	1	-0.216	-1.16		novel transcript	lncRNA
TMEM164	5.46	5.41	6.2	6.37	0.673	0.932	-0.0816	-1.06	0.413	1	0.143	1.1	84187	transmembrane protein 164 [Source:HGNC Symbol;Acc:HGNC:26217]	protein_coding
AC090206.1	-1.16	-2.06	-0.407	-0.408	0.00644	0.56	-0.974	-1.96	0.958	1	-0.0127	-1.01		novel transcript, sense intronic to KCTD1	lncRNA
GRIA2	-1.06	-1.32	1.53	2.19	0.455	0.874	-0.672	-1.59	0.44	1	0.465	1.38	2891	glutamate ionotropic receptor AMPA type subunit 2 [Source:HGNC Symbol;Acc:HGNC:4572]	protein_coding
MAPK10	6.09	6.55	5.8	5.78	0.781	0.957	0.036	1.03	0.742	1	-0.0434	-1.03	5602	mitogen-activated protein kinase 10 [Source:HGNC Symbol;Acc:HGNC:6872]	protein_coding
ST3GAL5	3.28	3.8	4.11	3.91	0.00145	0.505	0.562	1.48	0.155	1	-0.18	-1.13	8869	ST3 beta-galactoside alpha-2,3-sialyltransferase 5 [Source:HGNC Symbol;Acc:HGNC:10872]	protein_coding
SERPINH1	9.19	9.32	8.73	8.64	0.214	0.782	0.152	1.11	0.4	1	-0.1	-1.07	871	serpin family H member 1 [Source:HGNC Symbol;Acc:HGNC:1546]	protein_coding
BAMBI	5.07	5.8	4.97	4.42	0.0748	0.671	0.423	1.34	0.0827	1	-0.436	-1.35	25805	BMP and activin membrane bound inhibitor [Source:HGNC Symbol;Acc:HGNC:30251]	protein_coding
FSTL1	9.44	9.85	9.16	8.92	0.0193	0.588	0.378	1.3	0.0678	1	-0.278	-1.21	11167	follistatin like 1 [Source:HGNC Symbol;Acc:HGNC:3972]	protein_coding
AL355312.6	0.896	0.61	0.928	1.43	0.0137	0.586	-0.391	-1.31	0.00254	1	0.461	1.38		novel transcript	protein_coding
VASN	5.68	5.63	5.02	4.47	0.554	0.904	-0.119	-1.09	0.0194	1	-0.573	-1.49	114990	vasorin [Source:HGNC Symbol;Acc:HGNC:18517]	protein_coding
ZFX	5.78	5.83	6.34	6.59	0.783	0.957	-0.0394	-1.03	0.0773	1	0.248	1.19	7543	zinc finger protein X-linked [Source:HGNC Symbol;Acc:HGNC:12869]	protein_coding
ALG13	5.53	5.56	5.96	6.29	0.866	0.975	-0.0231	-1.02	0.0267	1	0.31	1.24	79868	ALG13 UDP-N-acetylglucosaminyltransferase subunit [Source:HGNC Symbol;Acc:HGNC:30881]	protein_coding
RAB40A	1.3	1.37	1.99	2.28	0.954	0.991	0.0109	1.01	0.0937	1	0.286	1.22	142684	RAB40A, member RAS oncogene family [Source:HGNC Symbol;Acc:HGNC:18283]	protein_coding
COL1A2	11.6	12	11.3	10.9	0.174	0.757	0.246	1.19	0.0461	1	-0.374	-1.3	1278	collagen type I alpha 2 chain [Source:HGNC Symbol;Acc:HGNC:2198]	protein_coding /// LRG_gene
COL6A2	7.71	8.61	7.57	7.25	0.0017	0.505	0.88	1.84	0.21	1	-0.289	-1.22	1292	collagen type VI alpha 2 chain [Source:HGNC Symbol;Acc:HGNC:2212]	protein_coding /// LRG_gene
OPRD1	0.773	1.04	1.73	1.95	0.659	0.928	0.0935	1.07	0.379	1	0.158	1.12	4985	opioid receptor delta 1 [Source:HGNC Symbol;Acc:HGNC:8153]	protein_coding
EMX2	-0.559	1.29	0.223	0.41	7.76e-05	0.427	2.02	4.06	0.242	1	0.379	1.3	2018	empty spiracles homeobox 2 [Source:HGNC Symbol;Acc:HGNC:3341]	protein_coding
INE1	1.51	1.36	2.09	2.45	0.138	0.725	-0.309	-1.24	0.0702	1	0.324	1.25		inactivation escape 1 [Source:HGNC Symbol;Acc:HGNC:6060]	lncRNA
ECE1	7.61	7.57	6.56	6.68	0.837	0.969	0.038	1.03	0.629	1	0.0923	1.07	1889	endothelin converting enzyme 1 [Source:HGNC Symbol;Acc:HGNC:3146]	protein_coding
AL158071.3	1.07	0.342	1.14	1.15	0.000226	0.438	-0.828	-1.77	0.847	1	-0.0277	-1.02		novel transcript	lncRNA
TNFRSF1B	6.56	6.45	5.1	5.39	0.923	0.985	0.022	1.02	0.526	1	0.161	1.12	7133	TNF receptor superfamily member 1B [Source:HGNC Symbol;Acc:HGNC:11917]	protein_coding
PAF1	5.6	5.79	5.43	5.41	0.0089	0.56	0.202	1.15	0.702	1	-0.025	-1.02	54623	PAF1 homolog, Paf1/RNA polymerase II complex component [Source:HGNC Symbol;Acc:HGNC:25459]	protein_coding
TMLHE-AS1	-1.61	-3.43	-1.11	-1.83	0.000952	0.505	-1.95	-3.86	0.0353	1	-0.846	-1.8		TMLHE antisense RNA 1 [Source:HGNC Symbol;Acc:HGNC:44261]	lncRNA
CHST15	6.64	6.67	6.07	5.83	0.78	0.957	-0.0469	-1.03	0.189	1	-0.233	-1.18	51363	carbohydrate sulfotransferase 15 [Source:HGNC Symbol;Acc:HGNC:18137]	protein_coding
UNC93B1	4.17	4.34	3.54	3.23	0.882	0.978	-0.0272	-1.02	0.151	1	-0.307	-1.24	81622	unc-93 homolog B1, TLR signaling regulator [Source:HGNC Symbol;Acc:HGNC:13481]	protein_coding /// LRG_gene
KDR	6.09	6.7	4.87	4.99	0.0961	0.698	0.502	1.42	0.922	1	-0.0314	-1.02	3791	kinase insert domain receptor [Source:HGNC Symbol;Acc:HGNC:6307]	protein_coding
ITIH5	3.13	1.76	3.79	4.32	0.016	0.588	-1.03	-2.04	0.00821	1	0.849	1.8	80760	inter-alpha-trypsin inhibitor heavy chain 5 [Source:HGNC Symbol;Acc:HGNC:21449]	protein_coding
MATN2	3.63	4.37	3.41	3.28	0.0337	0.625	0.566	1.48	0.783	1	0.0694	1.05	4147	matrilin 2 [Source:HGNC Symbol;Acc:HGNC:6908]	protein_coding
PCDHGC3	7.1	7.67	7.12	7.27	6.17e-05	0.427	0.603	1.52	0.18	1	0.138	1.1	5098	protocadherin gamma subfamily C, 3 [Source:HGNC Symbol;Acc:HGNC:8716]	protein_coding
AL391516.1	-3.08	-1.78	-0.868	-0.822	0.00697	0.56	1.35	2.55	0.738	1	0.112	1.08		WD repeat-containing protein 75 (WDR75) pseudogene	processed_pseudogene
AEBP1	7.57	7.67	7.04	6.82	0.843	0.97	0.0288	1.02	0.0936	1	-0.261	-1.2	165	AE binding protein 1 [Source:HGNC Symbol;Acc:HGNC:303]	protein_coding
GLT8D1	5.5	5.62	5.34	5.2	0.2	0.773	0.0973	1.07	0.111	1	-0.122	-1.09	55830	glycosyltransferase 8 domain containing 1 [Source:HGNC Symbol;Acc:HGNC:24870]	protein_coding
FUT11	5.09	5.29	4.93	4.86	0.00864	0.56	0.219	1.16	0.296	1	-0.0755	-1.05	170384	fucosyltransferase 11 [Source:HGNC Symbol;Acc:HGNC:19233]	protein_coding
PPM1H	6.39	7.29	6.27	6.41	0.0129	0.586	0.449	1.37	0.492	1	0.11	1.08	57460	protein phosphatase, Mg2+/Mn2+ dependent 1H [Source:HGNC Symbol;Acc:HGNC:18583]	protein_coding
MVB12A	4.75	4.72	4.4	4.28	0.677	0.932	-0.036	-1.03	0.226	1	-0.11	-1.08	93343	multivesicular body subunit 12A [Source:HGNC Symbol;Acc:HGNC:25153]	protein_coding
UBE2L6	6.21	6.29	5.72	5.83	0.278	0.806	0.101	1.07	0.409	1	0.0766	1.05	9246	ubiquitin conjugating enzyme E2 L6 [Source:HGNC Symbol;Acc:HGNC:12490]	protein_coding
ANOS2P	1.9	1.83	-0.94	-2.09	0.463	0.878	0.404	1.32	0.112	1	-1.37	-2.59		anosmin 2, pseudogene [Source:HGNC Symbol;Acc:HGNC:6214]	transcribed_unprocessed_pseudogene
NLGN4Y	5.16	5.29	-0.429	-1.91	0.211	0.78	0.937	1.91	0.106	1	-2.64	-6.24	22829	neuroligin 4 Y-linked [Source:HGNC Symbol;Acc:HGNC:15529]	protein_coding
CYP26B1	-0.271	0.0151	1.33	1.17	0.9	0.981	-0.0493	-1.03	0.19	1	-0.411	-1.33	56603	cytochrome P450 family 26 subfamily B member 1 [Source:HGNC Symbol;Acc:HGNC:20581]	protein_coding
PPL	3.64	2.7	4.8	4.11	0.0107	0.575	-0.607	-1.52	0.131	1	-0.288	-1.22	5493	periplakin [Source:HGNC Symbol;Acc:HGNC:9273]	protein_coding
KLHL36	5.96	6.07	5.76	5.6	0.216	0.784	0.106	1.08	0.113	1	-0.139	-1.1	79786	kelch like family member 36 [Source:HGNC Symbol;Acc:HGNC:17844]	protein_coding
GUCD1	6.03	6.08	5.68	5.58	0.345	0.835	0.0856	1.06	0.253	1	-0.105	-1.08	83606	guanylyl cyclase domain containing 1 [Source:HGNC Symbol;Acc:HGNC:14237]	protein_coding
PKP2	4.03	4.62	4.32	3.81	0.000223	0.438	0.886	1.85	0.121	1	-0.286	-1.22	5318	plakophilin 2 [Source:HGNC Symbol;Acc:HGNC:9024]	protein_coding /// LRG_gene
FIRRE	4.64	4.37	5.24	5.26	0.0868	0.689	-0.383	-1.3	0.695	1	-0.0701	-1.05	286467	firre intergenic repeating RNA element [Source:HGNC Symbol;Acc:HGNC:49627]	lncRNA
PCDHGB7	4.83	5.51	4.59	3.99	0.00177	0.505	0.932	1.91	0.0208	1	-0.687	-1.61	56099	protocadherin gamma subfamily B, 7 [Source:HGNC Symbol;Acc:HGNC:8714]	protein_coding
COL3A1	10.5	11.7	10.5	9.65	0.0126	0.586	1.03	2.04	0.0546	1	-0.739	-1.67	1281	collagen type III alpha 1 chain [Source:HGNC Symbol;Acc:HGNC:2201]	protein_coding /// LRG_gene
JAZF1	2.97	3.74	2.97	2.55	0.027	0.61	0.482	1.4	0.0419	1	-0.454	-1.37	221895	JAZF zinc finger 1 [Source:HGNC Symbol;Acc:HGNC:28917]	protein_coding
FAH	5.24	5.37	4.54	4.83	0.211	0.78	0.194	1.14	0.0614	1	0.315	1.24	2184	fumarylacetoacetate hydrolase [Source:HGNC Symbol;Acc:HGNC:3579]	protein_coding
MFSD14B	5.97	6.07	5.8	5.74	0.117	0.716	0.106	1.08	0.555	1	-0.0374	-1.03	84641	major facilitator superfamily domain containing 14B [Source:HGNC Symbol;Acc:HGNC:23376]	protein_coding
PEBP1	7.76	8.16	7.69	7.66	0.00115	0.505	0.338	1.26	0.439	1	-0.0621	-1.04	5037	phosphatidylethanolamine binding protein 1 [Source:HGNC Symbol;Acc:HGNC:8630]	protein_coding
USP9Y	6.56	6.72	1.55	0.0711	0.315	0.82	0.752	1.68	0.0964	1	-2.59	-6	8287 /// 64595	ubiquitin specific peptidase 9 Y-linked [Source:HGNC Symbol;Acc:HGNC:12633]	protein_coding
NPTN	6.35	6.61	6.18	6.08	0.00937	0.56	0.272	1.21	0.372	1	-0.0808	-1.06	27020	neuroplastin [Source:HGNC Symbol;Acc:HGNC:17867]	protein_coding
RAB13	6.49	6.7	6.16	6.02	0.0456	0.637	0.257	1.19	0.2	1	-0.156	-1.11	5872	RAB13, member RAS oncogene family [Source:HGNC Symbol;Acc:HGNC:9762]	protein_coding
SELENOP	5.9	6.74	5.79	5.62	0.00236	0.528	0.697	1.62	0.292	1	-0.202	-1.15	6414	selenoprotein P [Source:HGNC Symbol;Acc:HGNC:10751]	protein_coding
TIGD1	4.34	4.23	4.55	4.66	0.0823	0.68	-0.164	-1.12	0.433	1	0.0629	1.04	200765	tigger transposable element derived 1 [Source:HGNC Symbol;Acc:HGNC:14523]	protein_coding
CYB5R3	7.02	7.13	6.75	6.6	0.13	0.721	0.147	1.11	0.107	1	-0.157	-1.11	1727	cytochrome b5 reductase 3 [Source:HGNC Symbol;Acc:HGNC:2873]	protein_coding
FBN1	8.01	8.7	8.07	7.53	0.00174	0.505	0.852	1.8	0.0534	1	-0.45	-1.37	2200	fibrillin 1 [Source:HGNC Symbol;Acc:HGNC:3603]	protein_coding /// LRG_gene
SHC4	1.18	1.07	1.06	2.06	0.427	0.862	-0.175	-1.13	0.00253	1	0.739	1.67	399694	SHC adaptor protein 4 [Source:HGNC Symbol;Acc:HGNC:16743]	protein_coding
GRM7	-0.583	0.168	0.864	0.785	0.14	0.727	0.431	1.35	0.328	1	-0.228	-1.17	2917	glutamate metabotropic receptor 7 [Source:HGNC Symbol;Acc:HGNC:4599]	protein_coding
ACO1	5.73	5.98	5.61	5.64	0.00198	0.507	0.246	1.19	0.928	1	0.00558	1	48	aconitase 1 [Source:HGNC Symbol;Acc:HGNC:117]	protein_coding
NPIPB15	-0.21	-1.34	0.964	0.889	0.0128	0.586	-1.34	-2.53	0.881	1	-0.0519	-1.04	440348	nuclear pore complex interacting protein family member B15 [Source:HGNC Symbol;Acc:HGNC:34409]	protein_coding
MEGF10	4.64	4.31	5.13	5.48	0.603	0.913	0.151	1.11	0.388	1	0.218	1.16	84466	multiple EGF like domains 10 [Source:HGNC Symbol;Acc:HGNC:29634]	protein_coding
SLC39A7	7.2	7.45	7.03	6.98	0.0133	0.586	0.246	1.19	0.61	1	-0.0435	-1.03	7922	solute carrier family 39 member 7 [Source:HGNC Symbol;Acc:HGNC:4927]	protein_coding
AL158832.2	0.882	-0.343	1.06	0.776	0.000178	0.427	-1.34	-2.53	0.345	1	-0.212	-1.16		novel transcript	lncRNA
PLOD1	7.4	7.64	7.01	7.07	0.0328	0.625	0.27	1.21	0.655	1	0.0509	1.04	5351	procollagen-lysine,2-oxoglutarate 5-dioxygenase 1 [Source:HGNC Symbol;Acc:HGNC:9081]	protein_coding
MMP19	1.64	1.96	0.956	0.795	0.0374	0.628	0.51	1.42	0.738	1	-0.0812	-1.06	4327	matrix metallopeptidase 19 [Source:HGNC Symbol;Acc:HGNC:7165]	protein_coding
TNFRSF1A	7.12	7.18	6.64	6.48	0.513	0.894	0.0902	1.06	0.326	1	-0.138	-1.1	7132	TNF receptor superfamily member 1A [Source:HGNC Symbol;Acc:HGNC:11916]	protein_coding /// LRG_gene
DCX	3.52	3.52	6.07	6.4	0.793	0.959	-0.194	-1.14	0.654	1	0.217	1.16	1641	doublecortin [Source:HGNC Symbol;Acc:HGNC:2714]	protein_coding
RASL10B	5.73	6.47	5.31	5.26	0.0211	0.588	0.504	1.42	0.433	1	-0.161	-1.12	91608	RAS like family 10 member B [Source:HGNC Symbol;Acc:HGNC:30295]	protein_coding
CABLES1	4.75	5.22	4.19	3.97	0.0529	0.647	0.406	1.32	0.223	1	-0.267	-1.2	91768	Cdk5 and Abl enzyme substrate 1 [Source:HGNC Symbol;Acc:HGNC:25097]	protein_coding
ACVRL1	1.05	2.03	0.32	1.35	0.000455	0.505	1.48	2.79	0.0086	1	1.04	2.06	94	activin A receptor like type 1 [Source:HGNC Symbol;Acc:HGNC:175]	protein_coding /// LRG_gene
RN7SL381P	-0.862	-1.49	-0.211	0.0397	0.0408	0.628	-0.641	-1.56	0.26	1	0.273	1.21		RNA, 7SL, cytoplasmic 381, pseudogene [Source:HGNC Symbol;Acc:HGNC:46397]	misc_RNA
ANKH	3.53	3.36	4.45	4.3	0.515	0.895	-0.162	-1.12	0.282	1	-0.218	-1.16	56172	ANKH inorganic pyrophosphate transport regulator [Source:HGNC Symbol;Acc:HGNC:15492]	protein_coding
AP2A1	7.03	7.13	6.85	6.7	0.14	0.728	0.118	1.08	0.0787	1	-0.141	-1.1	160	adaptor related protein complex 2 subunit alpha 1 [Source:HGNC Symbol;Acc:HGNC:561]	protein_coding
C12orf4	5.14	5.33	5.03	4.96	0.0234	0.599	0.168	1.12	0.329	1	-0.0649	-1.05	57102	chromosome 12 open reading frame 4 [Source:HGNC Symbol;Acc:HGNC:1184]	protein_coding
ADGRG2	1.92	0.686	1.18	3.64	0.0544	0.647	-1.37	-2.59	0.000202	1	2.64	6.21	10149	adhesion G protein-coupled receptor G2 [Source:HGNC Symbol;Acc:HGNC:4516]	protein_coding
ECSCR	0.598	0.576	-1.19	-0.849	0.702	0.939	0.103	1.07	0.569	1	0.179	1.13	641700	endothelial cell surface expressed chemotaxis and apoptosis regulator [Source:HGNC Symbol;Acc:HGNC:35454]	protein_coding
IPO8	6.41	6.68	6.41	6.33	0.0018	0.505	0.229	1.17	0.105	1	-0.0978	-1.07	10526	importin 8 [Source:HGNC Symbol;Acc:HGNC:9853]	protein_coding
FP236383.17	5.44	5.91	4.68	4.81	0.0362	0.625	0.514	1.43	0.601	1	0.125	1.09		novel transcript, similar to YY1 associated myogenesis RNA 1 YAM1	lncRNA
FP236383.22	5.44	5.91	4.68	4.81	0.0362	0.625	0.514	1.43	0.601	1	0.125	1.09		novel transcript, similar to YY1 associated myogenesis RNA 1 YAM1	lncRNA
FP236383.4	5.44	5.91	4.68	4.81	0.0362	0.625	0.514	1.43	0.601	1	0.125	1.09		novel transcript, similar to YY1 associated myogenesis RNA 1 YAM1	lncRNA
FP236383.5	5.44	5.91	4.68	4.81	0.0362	0.625	0.514	1.43	0.601	1	0.125	1.09		novel transcript, similar to YY1 associated myogenesis RNA 1 YAM1	lncRNA
FP671120.6	5.44	5.91	4.68	4.81	0.0362	0.625	0.514	1.43	0.601	1	0.125	1.09		novel transcript, similar to YY1 associated myogenesis RNA 1 YAM1	lncRNA
SELENOT	5.95	6.13	5.7	5.71	0.0293	0.616	0.202	1.15	0.744	1	0.027	1.02	51714	selenoprotein T [Source:HGNC Symbol;Acc:HGNC:18136]	protein_coding
CALD1	8.59	8.8	8.23	7.96	0.0767	0.674	0.305	1.24	0.138	1	-0.248	-1.19	800	caldesmon 1 [Source:HGNC Symbol;Acc:HGNC:1441]	protein_coding
AC018464.1	-0.807	-0.934	0.0659	0.0552	0.815	0.964	-0.0537	-1.04	0.873	1	0.031	1.02		novel transcript	lncRNA
SLIT2	9.15	9.57	8.78	8.72	0.677	0.932	0.0673	1.05	0.747	1	-0.0517	-1.04	9353	slit guidance ligand 2 [Source:HGNC Symbol;Acc:HGNC:11086]	protein_coding
IGFBP7	5.91	6.89	5.52	4.1	0.0905	0.694	0.755	1.69	0.0166	1	-1.34	-2.53	3490	insulin like growth factor binding protein 7 [Source:HGNC Symbol;Acc:HGNC:5476]	protein_coding
BCORP1	1.12	1.03	-0.942	-1.18	0.711	0.94	0.151	1.11	0.526	1	-0.327	-1.25		BCL6 corepressor pseudogene 1 [Source:HGNC Symbol;Acc:HGNC:23953]	transcribed_unprocessed_pseudogene
PTPRR	-1.02	-1.75	0.157	0.288	0.104	0.704	-0.773	-1.71	0.863	1	0.0581	1.04	5801	protein tyrosine phosphatase receptor type R [Source:HGNC Symbol;Acc:HGNC:9680]	protein_coding
PLAAT3	2.91	2.67	3.96	3.75	0.894	0.979	-0.0345	-1.02	0.632	1	-0.1	-1.07	11145	phospholipase A and acyltransferase 3 [Source:HGNC Symbol;Acc:HGNC:17825]	protein_coding
CPQ	4.87	5.08	4.5	4.47	0.0278	0.614	0.299	1.23	0.752	1	-0.0397	-1.03	10404	carboxypeptidase Q [Source:HGNC Symbol;Acc:HGNC:16910]	protein_coding
TSPO	3.62	3.75	2.91	2.57	0.279	0.806	0.232	1.17	0.282	1	-0.259	-1.2	706	translocator protein [Source:HGNC Symbol;Acc:HGNC:1158]	protein_coding
AC270289.2	1.46	0.586	2.6	2.48	0.0423	0.628	-1.01	-2.01	0.562	1	-0.2	-1.15	57604	tRNA methyltransferase 9B (putative) [Source:NCBI gene;Acc:57604]	protein_coding
PCYOX1	7.21	7.4	6.9	6.95	0.0182	0.588	0.248	1.19	0.613	1	0.0466	1.03	51449	prenylcysteine oxidase 1 [Source:HGNC Symbol;Acc:HGNC:20588]	protein_coding
SPARC	9.67	10.2	9.54	9.26	0.00738	0.56	0.568	1.48	0.219	1	-0.225	-1.17	6678	secreted protein acidic and cysteine rich [Source:HGNC Symbol;Acc:HGNC:11219]	protein_coding
FN1	11.1	11.5	10.8	10.1	0.0816	0.678	0.52	1.43	0.0631	1	-0.557	-1.47	2335	fibronectin 1 [Source:HGNC Symbol;Acc:HGNC:3778]	protein_coding
FKBP14	5.78	5.86	5.42	5.26	0.502	0.889	0.0828	1.06	0.227	1	-0.154	-1.11	55033	FKBP prolyl isomerase 14 [Source:HGNC Symbol;Acc:HGNC:18625]	protein_coding /// LRG_gene
WDR34	5.11	5.24	4.89	4.76	0.834	0.968	-0.0196	-1.01	0.145	1	-0.144	-1.1	89891	WD repeat domain 34 [Source:HGNC Symbol;Acc:HGNC:28296]	protein_coding
LGSN	2.46	2.65	1.68	1.08	0.433	0.865	-0.224	-1.17	0.0507	1	-0.688	-1.61	51557	lengsin, lens protein with glutamine synthetase domain [Source:HGNC Symbol;Acc:HGNC:21016]	protein_coding
LAMA2	8.91	10.4	8.34	8.29	0.0881	0.69	0.666	1.59	0.841	1	-0.0754	-1.05	3908	laminin subunit alpha 2 [Source:HGNC Symbol;Acc:HGNC:6482]	protein_coding /// LRG_gene
HAP1	0.0319	-0.472	0.905	1.11	0.22	0.785	-0.375	-1.3	0.0845	1	0.458	1.37	9001	huntingtin associated protein 1 [Source:HGNC Symbol;Acc:HGNC:4812]	protein_coding
ST6GALNAC5	1.7	2.22	3.65	2.89	0.493	0.886	0.258	1.2	0.0128	1	-0.803	-1.74	81849	ST6 N-acetylgalactosaminide alpha-2,6-sialyltransferase 5 [Source:HGNC Symbol;Acc:HGNC:19342]	protein_coding
B4GAT1	5.56	5.69	5.13	5.19	0.71	0.94	0.04	1.03	0.753	1	0.0343	1.02	11041	beta-1,4-glucuronyltransferase 1 [Source:HGNC Symbol;Acc:HGNC:15685]	protein_coding
CTSC	7.25	7.03	6.97	6.59	0.21	0.78	-0.139	-1.1	0.00681	1	-0.34	-1.27	1075	cathepsin C [Source:HGNC Symbol;Acc:HGNC:2528]	protein_coding /// LRG_gene
FCRLA	-0.757	-2.24	-0.279	-0.275	0.014	0.586	-1.3	-2.47	0.783	1	-0.106	-1.08	84824	Fc receptor like A [Source:HGNC Symbol;Acc:HGNC:18504]	protein_coding
LINC00472	6.05	7.18	6.46	5.9	0.0339	0.625	0.429	1.35	0.00887	1	-0.565	-1.48	79940	long intergenic non-protein coding RNA 472 [Source:HGNC Symbol;Acc:HGNC:21380]	lncRNA
SEMA6D	6.6	6.35	5.89	6.27	0.0835	0.681	-0.219	-1.16	0.00562	1	0.39	1.31	80031	semaphorin 6D [Source:HGNC Symbol;Acc:HGNC:16770]	protein_coding
TMEM9B	4.78	5.14	4.81	4.7	0.000763	0.505	0.366	1.29	0.394	1	-0.0712	-1.05	56674	TMEM9 domain family member B [Source:HGNC Symbol;Acc:HGNC:1168]	protein_coding
AC015522.1	-0.926	-0.935	1.6	0.963	0.52	0.896	0.434	1.35	0.168	1	-0.674	-1.59		novel transcript	lncRNA
ADAM12	7.3	8.16	7.13	6.73	0.0058	0.56	0.74	1.67	0.0532	1	-0.482	-1.4	8038	ADAM metallopeptidase domain 12 [Source:HGNC Symbol;Acc:HGNC:190]	protein_coding
COL9A3	0.567	2.39	1.8	0.982	0.000733	0.505	1.28	2.43	0.0101	1	-0.821	-1.77	1299	collagen type IX alpha 3 chain [Source:HGNC Symbol;Acc:HGNC:2219]	protein_coding /// LRG_gene
AKR7A3	-0.972	-1.43	-0.521	-0.176	0.0289	0.614	-0.628	-1.54	0.296	1	0.232	1.17	22977	aldo-keto reductase family 7 member A3 [Source:HGNC Symbol;Acc:HGNC:390]	protein_coding
CPNE4	-1.07	-1.3	0.993	1.31	0.67	0.931	-0.325	-1.25	0.976	1	-0.0155	-1.01	131034	copine 4 [Source:HGNC Symbol;Acc:HGNC:2317]	protein_coding
TXLNGY	6.29	6.24	0.816	-1.43	0.456	0.874	0.589	1.5	0.0515	1	-3.73	-13.3		taxilin gamma pseudogene, Y-linked [Source:HGNC Symbol;Acc:HGNC:18473]	transcribed_unprocessed_pseudogene
SEPTIN2	9.19	9.47	9.11	9	0.0124	0.586	0.243	1.18	0.218	1	-0.105	-1.08	4735	septin 2 [Source:HGNC Symbol;Acc:HGNC:7729]	protein_coding
STMND1	-0.676	-0.786	0.103	-0.0116	0.343	0.834	-0.189	-1.14	0.445	1	-0.13	-1.09	401236	stathmin domain containing 1 [Source:HGNC Symbol;Acc:HGNC:44668]	protein_coding
STIM1	6.19	6.56	6	5.94	0.0246	0.603	0.272	1.21	0.599	1	-0.0573	-1.04	6786	stromal interaction molecule 1 [Source:HGNC Symbol;Acc:HGNC:11386]	protein_coding /// LRG_gene
AC108108.1	2.77	2.68	3.37	3.25	0.214	0.782	-0.202	-1.15	0.288	1	-0.148	-1.11		glucuronidase, beta (GUSB) pseudogene	transcribed_unprocessed_pseudogene
UTY	5.28	5.29	-0.868	-3.4	0.416	0.86	0.676	1.6	0.0535	1	-4.26	-19.1	7404	ubiquitously transcribed tetratricopeptide repeat containing, Y-linked [Source:HGNC Symbol;Acc:HGNC:12638]	protein_coding
PLD5	0.2	0.781	2.59	1.72	0.072	0.669	0.758	1.69	0.0403	1	-0.697	-1.62	200150	phospholipase D family member 5 [Source:HGNC Symbol;Acc:HGNC:26879]	protein_coding
AL109615.4	3.16	3.1	3.55	3.55	0.55	0.903	-0.0722	-1.05	0.633	1	-0.0501	-1.04		novel transcript	lncRNA
ANKFY1	7.16	7.37	7.08	6.98	0.035	0.625	0.156	1.11	0.116	1	-0.109	-1.08	51479	ankyrin repeat and FYVE domain containing 1 [Source:HGNC Symbol;Acc:HGNC:20763]	protein_coding
PCYT2	4.57	4.68	4.49	4.27	0.00484	0.56	0.284	1.22	0.0678	1	-0.164	-1.12	5833	phosphate cytidylyltransferase 2, ethanolamine [Source:HGNC Symbol;Acc:HGNC:8756]	protein_coding
KDM5D	6.07	6.24	0.207	-1.41	0.345	0.835	0.786	1.72	0.0928	1	-3.27	-9.63	8284	lysine demethylase 5D [Source:HGNC Symbol;Acc:HGNC:11115]	protein_coding
SHISA5	7.01	7.25	6.92	6.8	0.016	0.588	0.237	1.18	0.277	1	-0.0947	-1.07	51246	shisa family member 5 [Source:HGNC Symbol;Acc:HGNC:30376]	protein_coding
APEH	6.55	6.68	6.4	6.31	0.106	0.705	0.113	1.08	0.143	1	-0.1	-1.07	327	acylaminoacyl-peptide hydrolase [Source:HGNC Symbol;Acc:HGNC:586]	protein_coding
DKK2	-0.309	0.979	1.26	-0.181	0.00593	0.56	1.09	2.13	0.000409	1	-1.46	-2.75	27123	dickkopf WNT signaling pathway inhibitor 2 [Source:HGNC Symbol;Acc:HGNC:2892]	protein_coding
ZFY	4.6	4.66	-1.9	-5.03	0.345	0.835	0.834	1.78	0.0534	1	-4.76	-27	7544	zinc finger protein Y-linked [Source:HGNC Symbol;Acc:HGNC:12870]	protein_coding
TAX1BP3	6.14	6.08	5.81	5.64	0.771	0.956	-0.0294	-1.02	0.147	1	-0.153	-1.11	30851	Tax1 binding protein 3 [Source:HGNC Symbol;Acc:HGNC:30684]	protein_coding
PDZD7	0.406	0.234	0.959	1.51	0.89	0.979	-0.039	-1.03	0.045	1	0.52	1.43	79955	PDZ domain containing 7 [Source:HGNC Symbol;Acc:HGNC:26257]	protein_coding
CTHRC1	7.12	7.59	6.17	6.52	0.0364	0.626	0.523	1.44	0.232	1	0.297	1.23	115908	collagen triple helix repeat containing 1 [Source:HGNC Symbol;Acc:HGNC:18831]	protein_coding
SLC39A13	4.67	5	4.72	4.61	0.000532	0.505	0.357	1.28	0.201	1	-0.1	-1.07	91252	solute carrier family 39 member 13 [Source:HGNC Symbol;Acc:HGNC:20859]	protein_coding
ADCY3	5.52	5.83	5.03	4.86	0.0486	0.642	0.367	1.29	0.28	1	-0.199	-1.15	109	adenylate cyclase 3 [Source:HGNC Symbol;Acc:HGNC:234]	protein_coding
WNT10A	1.4	0.0258	0.599	0.00874	0.00252	0.537	-1.17	-2.25	0.728	1	0.109	1.08	80326	Wnt family member 10A [Source:HGNC Symbol;Acc:HGNC:13829]	protein_coding
SCPEP1	5.37	5.55	4.99	5.11	0.0828	0.68	0.186	1.14	0.346	1	0.0971	1.07	59342	serine carboxypeptidase 1 [Source:HGNC Symbol;Acc:HGNC:29507]	protein_coding
AC010970.1	6.29	6.77	5.53	5.67	0.0376	0.628	0.538	1.45	0.571	1	0.14	1.1		RNA, 18S ribosomal pseudogene	processed_pseudogene
MYBPC1	1.76	-1.52	2.3	1.88	0.00794	0.56	-2.25	-4.75	0.633	1	-0.263	-1.2	4604	myosin binding protein C, slow type [Source:HGNC Symbol;Acc:HGNC:7549]	protein_coding
IL6ST	8.97	9.17	8.39	8.28	0.116	0.715	0.315	1.24	0.657	1	-0.0841	-1.06	3572	interleukin 6 signal transducer [Source:HGNC Symbol;Acc:HGNC:6021]	protein_coding
HYKK	1.4	1.22	1.96	1.88	0.521	0.896	-0.112	-1.08	0.49	1	-0.106	-1.08	123688	hydroxylysine kinase [Source:HGNC Symbol;Acc:HGNC:34403]	protein_coding
RNF182	3.25	4.13	2.88	2.85	0.311	0.819	0.248	1.19	0.948	1	0.0172	1.01	221687	ring finger protein 182 [Source:HGNC Symbol;Acc:HGNC:28522]	protein_coding
LRRC37B	4	3.63	4.08	4.2	0.0032	0.54	-0.405	-1.32	0.212	1	0.129	1.09	114659	leucine rich repeat containing 37B [Source:HGNC Symbol;Acc:HGNC:29070]	protein_coding
ZBTB38	6.07	6.31	5.98	5.98	0.0139	0.586	0.241	1.18	0.475	1	0.0602	1.04	253461	zinc finger and BTB domain containing 38 [Source:HGNC Symbol;Acc:HGNC:26636]	protein_coding
GRIA3	-0.141	-0.0203	0.446	1.83	0.698	0.938	0.211	1.16	0.0116	1	1.31	2.49	2892	glutamate ionotropic receptor AMPA type subunit 3 [Source:HGNC Symbol;Acc:HGNC:4573]	protein_coding
HEMK1	4.86	4.65	5.04	4.98	0.0797	0.677	-0.144	-1.11	0.369	1	-0.0646	-1.05	51409	HemK methyltransferase family member 1 [Source:HGNC Symbol;Acc:HGNC:24923]	protein_coding
MMP14	7.92	7.97	7.51	7.42	0.307	0.817	0.135	1.1	0.865	1	-0.0217	-1.02	4323	matrix metallopeptidase 14 [Source:HGNC Symbol;Acc:HGNC:7160]	protein_coding
TLN1	8.97	8.93	8.55	8.43	0.908	0.982	0.0126	1.01	0.242	1	-0.131	-1.09	7094	talin 1 [Source:HGNC Symbol;Acc:HGNC:11845]	protein_coding
AC025164.1	1.07	0.723	1.72	1.79	0.192	0.768	-0.278	-1.21	0.312	1	0.182	1.13		novel transcript, antisense to BTG1	lncRNA
MORF4L1	8.74	8.78	8.6	8.56	0.163	0.748	0.0733	1.05	0.567	1	-0.0283	-1.02	10933	mortality factor 4 like 1 [Source:HGNC Symbol;Acc:HGNC:16989]	protein_coding
AC090945.1	-1.52	-1.55	-0.689	-0.581	0.593	0.912	0.123	1.09	0.358	1	0.184	1.14		novel transcript	lncRNA
ADAMTS3	5.83	6.37	5.32	5.58	0.284	0.807	0.217	1.16	0.258	1	0.237	1.18	9508	ADAM metallopeptidase with thrombospondin type 1 motif 3 [Source:HGNC Symbol;Acc:HGNC:219]	protein_coding
ZNF423	6.73	7.22	6.62	6.6	0.334	0.829	0.108	1.08	0.533	1	-0.0679	-1.05	23090	zinc finger protein 423 [Source:HGNC Symbol;Acc:HGNC:16762]	protein_coding
MEF2C-AS1	1.05	0.662	1.38	1.47	0.205	0.777	-0.257	-1.2	0.892	1	-0.0234	-1.02		MEF2C antisense RNA 1 [Source:HGNC Symbol;Acc:HGNC:48908]	lncRNA
RRAS	4.27	4.2	3.64	3.34	0.31	0.818	0.187	1.14	0.314	1	-0.205	-1.15	6237	RAS related [Source:HGNC Symbol;Acc:HGNC:10447]	protein_coding
FNDC5	2.19	1.83	4.12	3.68	0.917	0.984	0.0628	1.04	0.364	1	-0.38	-1.3	252995	fibronectin type III domain containing 5 [Source:HGNC Symbol;Acc:HGNC:20240]	protein_coding
CFB	4.68	5.84	3.98	3.46	0.172	0.755	0.532	1.45	0.273	1	-0.507	-1.42	629	complement factor B [Source:HGNC Symbol;Acc:HGNC:1037]	protein_coding /// LRG_gene
TCN2	6.34	7.09	6.05	5.88	0.0227	0.595	0.553	1.47	0.6	1	-0.119	-1.09	6948	transcobalamin 2 [Source:HGNC Symbol;Acc:HGNC:11653]	protein_coding /// LRG_gene
REEP1	1.65	1.58	3.16	1.97	0.423	0.861	0.264	1.2	0.00201	1	-1.06	-2.08	65055	receptor accessory protein 1 [Source:HGNC Symbol;Acc:HGNC:25786]	protein_coding /// LRG_gene
ZIC1	7.46	8.26	7.53	6.83	0.674	0.932	0.11	1.08	0.0296	1	-0.642	-1.56	7545	Zic family member 1 [Source:HGNC Symbol;Acc:HGNC:12872]	protein_coding
EPS8	7.05	7.37	6.71	6.46	0.132	0.722	0.258	1.2	0.144	1	-0.252	-1.19	2059	epidermal growth factor receptor pathway substrate 8 [Source:HGNC Symbol;Acc:HGNC:3420]	protein_coding
PLXNB2	8.15	8.33	7.95	7.68	0.267	0.805	0.146	1.11	0.0741	1	-0.243	-1.18	23654	plexin B2 [Source:HGNC Symbol;Acc:HGNC:9104]	protein_coding
TMSB15B-AS1	0.0382	0.58	1.04	1.53	0.477	0.881	0.188	1.14	0.0846	1	0.395	1.31		TMSB15B antisense RNA 1 [Source:HGNC Symbol;Acc:HGNC:53858]	lncRNA
PRKX	5.28	5.12	5.82	5.96	0.279	0.806	-0.195	-1.14	0.303	1	0.165	1.12	5613	protein kinase X-linked [Source:HGNC Symbol;Acc:HGNC:9441]	protein_coding
PLA2R1	6.23	6.89	5.74	5.18	0.992	0.998	0.00353	1	0.392	1	-0.324	-1.25	22925	phospholipase A2 receptor 1 [Source:HGNC Symbol;Acc:HGNC:9042]	protein_coding
CD44	6.91	7.81	6.41	5.94	0.0531	0.647	0.639	1.56	0.216	1	-0.42	-1.34	960	CD44 molecule (Indian blood group) [Source:HGNC Symbol;Acc:HGNC:1681]	protein_coding
TGFBR2	5.29	5.73	5.24	4.86	0.00292	0.54	0.603	1.52	0.0509	1	-0.359	-1.28	7048	transforming growth factor beta receptor 2 [Source:HGNC Symbol;Acc:HGNC:11773]	protein_coding /// LRG_gene
LYSMD3	5.75	6	5.53	5.55	0.0656	0.661	0.191	1.14	0.807	1	0.0233	1.02	116068	LysM domain containing 3 [Source:HGNC Symbol;Acc:HGNC:26969]	protein_coding
GPX1	5.94	5.94	5.41	5.37	0.367	0.842	0.116	1.08	0.846	1	-0.025	-1.02	2876	glutathione peroxidase 1 [Source:HGNC Symbol;Acc:HGNC:4553]	polymorphic_pseudogene
APP	9.96	9.99	9.81	9.63	0.224	0.785	0.099	1.07	0.162	1	-0.113	-1.08	351	amyloid beta precursor protein [Source:HGNC Symbol;Acc:HGNC:620]	protein_coding
FXYD3	1.16	-0.212	2.11	1.79	0.00428	0.56	-1.04	-2.05	0.802	1	-0.064	-1.05	5349	FXYD domain containing ion transport regulator 3 [Source:HGNC Symbol;Acc:HGNC:4027]	protein_coding
CD248	5.79	5.9	4.95	4.87	0.0995	0.7	0.363	1.29	0.492	1	-0.153	-1.11	57124	CD248 molecule [Source:HGNC Symbol;Acc:HGNC:18219]	protein_coding
MAN1C1	5.21	5.68	5.06	4.67	0.221	0.785	0.236	1.18	0.0776	1	-0.366	-1.29	57134	mannosidase alpha class 1C member 1 [Source:HGNC Symbol;Acc:HGNC:19080]	protein_coding
CYFIP1	6.91	7.26	6.96	6.77	0.00296	0.54	0.347	1.27	0.0816	1	-0.173	-1.13	23191	cytoplasmic FMR1 interacting protein 1 [Source:HGNC Symbol;Acc:HGNC:13759]	protein_coding
ITGA1	7.84	8.27	6.7	6.79	0.105	0.705	0.572	1.49	0.672	1	0.146	1.11	3672	integrin subunit alpha 1 [Source:HGNC Symbol;Acc:HGNC:6134]	protein_coding
CRNDE	5.4	5.27	5.71	5.9	0.162	0.745	-0.189	-1.14	0.221	1	0.149	1.11	643911	colorectal neoplasia differentially expressed [Source:HGNC Symbol;Acc:HGNC:37078]	lncRNA
PXDN	9.09	9.08	8.63	8.46	0.53	0.898	0.0836	1.06	0.172	1	-0.186	-1.14	7837	peroxidasin [Source:HGNC Symbol;Acc:HGNC:14966]	protein_coding
TRIM8	6.05	6.05	5.73	5.48	0.921	0.985	-0.0127	-1.01	0.0987	1	-0.227	-1.17	81603	tripartite motif containing 8 [Source:HGNC Symbol;Acc:HGNC:15579]	protein_coding
TMEM123	7.9	7.96	7.57	7.48	0.532	0.898	0.0593	1.04	0.247	1	-0.111	-1.08	114908	transmembrane protein 123 [Source:HGNC Symbol;Acc:HGNC:30138]	protein_coding
TRMT9B	4.38	4.67	5.68	6.12	0.978	0.996	0.0113	1.01	0.36	1	0.316	1.24	57604	tRNA methyltransferase 9B (putative) [Source:HGNC Symbol;Acc:HGNC:26725]	protein_coding
ACP2	5.52	5.73	5.34	5.33	0.0218	0.588	0.213	1.16	0.917	1	-0.00848	-1.01	53	acid phosphatase 2, lysosomal [Source:HGNC Symbol;Acc:HGNC:123]	protein_coding
AC016745.2	1.16	0.485	1.49	1.16	0.00177	0.505	-0.785	-1.72	0.0826	1	-0.328	-1.26		novel transcript	lncRNA
RGS5	3.6	4.21	3.9	3.09	0.994	0.998	-0.00164	-1	0.00487	1	-0.764	-1.7	8490	regulator of G protein signaling 5 [Source:HGNC Symbol;Acc:HGNC:10001]	protein_coding
ZYX	6.25	6.38	6.18	5.78	0.0558	0.648	0.241	1.18	0.00549	1	-0.383	-1.3	7791	zyxin [Source:HGNC Symbol;Acc:HGNC:13200]	protein_coding
PALM2-AKAP2	7.92	8.13	7.68	7.18	0.136	0.722	0.284	1.22	0.0179	1	-0.486	-1.4	445815	PALM2-AKAP2 fusion [Source:HGNC Symbol;Acc:HGNC:33529]	protein_coding
LINC00958	0.449	0.21	0.959	1.27	0.0931	0.696	-0.378	-1.3	0.118	1	0.295	1.23	100506305	long intergenic non-protein coding RNA 958 [Source:HGNC Symbol;Acc:HGNC:48671]	lncRNA
LDAH	5.38	5.75	5.11	5.43	0.00335	0.54	0.405	1.32	0.0141	1	0.316	1.24	60526	lipid droplet associated hydrolase [Source:HGNC Symbol;Acc:HGNC:26145]	protein_coding
DYNLL1	7.33	7.47	7.16	7.02	0.173	0.755	0.125	1.09	0.164	1	-0.126	-1.09	8655	dynein light chain LC8-type 1 [Source:HGNC Symbol;Acc:HGNC:15476]	protein_coding
BAG3	5.27	5.63	5.1	4.85	0.0238	0.601	0.36	1.28	0.104	1	-0.25	-1.19	9531	BCL2 associated athanogene 3 [Source:HGNC Symbol;Acc:HGNC:939]	protein_coding /// LRG_gene
ARSB	5.85	5.95	5.68	5.46	0.297	0.812	0.0961	1.07	0.0155	1	-0.247	-1.19	411	arylsulfatase B [Source:HGNC Symbol;Acc:HGNC:714]	protein_coding
WDR11-AS1	0.304	0.167	0.81	1.09	0.134	0.722	-0.325	-1.25	0.239	1	0.215	1.16		WDR11 antisense RNA 1 [Source:HGNC Symbol;Acc:HGNC:27437]	lncRNA
GIPC1	6.32	6.49	6.21	5.96	0.107	0.705	0.179	1.13	0.0825	1	-0.194	-1.14	10755	GIPC PDZ domain containing family member 1 [Source:HGNC Symbol;Acc:HGNC:1226]	protein_coding
RANGAP1	6.65	6.52	6.42	6.1	0.189	0.765	-0.151	-1.11	0.0139	1	-0.311	-1.24	5905	Ran GTPase activating protein 1 [Source:HGNC Symbol;Acc:HGNC:9854]	protein_coding
LSAMP	6.75	8.08	7.32	7.42	0.000125	0.427	0.767	1.7	0.594	1	-0.0723	-1.05	4045	limbic system associated membrane protein [Source:HGNC Symbol;Acc:HGNC:6705]	protein_coding
SUMF2	6.59	6.69	6.2	6.2	0.209	0.78	0.132	1.1	0.805	1	-0.0249	-1.02	25870	sulfatase modifying factor 2 [Source:HGNC Symbol;Acc:HGNC:20415]	protein_coding
WNT2B	4.36	6.36	4.81	4.51	0.00181	0.505	1.62	3.06	0.849	1	-0.0816	-1.06	7482	Wnt family member 2B [Source:HGNC Symbol;Acc:HGNC:12781]	protein_coding
C3orf70	2.92	2.86	3.53	3.35	0.256	0.801	-0.204	-1.15	0.0869	1	-0.273	-1.21	285382	chromosome 3 open reading frame 70 [Source:HGNC Symbol;Acc:HGNC:33731]	protein_coding
MYF6	1.27	-2.2	-0.232	1.97	0.00847	0.56	-2.82	-7.06	0.0254	1	1.8	3.49	4618	myogenic factor 6 [Source:HGNC Symbol;Acc:HGNC:7566]	protein_coding
SERINC1	8.12	8.36	7.92	8.02	0.00808	0.56	0.26	1.2	0.264	1	0.0938	1.07	57515	serine incorporator 1 [Source:HGNC Symbol;Acc:HGNC:13464]	protein_coding
MIR99AHG	4.78	3.79	4.98	5.19	0.00436	0.56	-0.901	-1.87	0.268	1	0.244	1.18		mir-99a-let-7c cluster host gene [Source:HGNC Symbol;Acc:HGNC:1274]	lncRNA
CEMIP2	7.64	8.43	7.8	7.49	0.0216	0.588	0.434	1.35	0.148	1	-0.252	-1.19	23670	cell migration inducing hyaluronidase 2 [Source:HGNC Symbol;Acc:HGNC:11869]	protein_coding
AL512625.3	1.63	-0.268	1.08	1.12	0.000181	0.427	-2.02	-4.05	0.914	1	-0.0361	-1.03		novel transcript	lncRNA
IRF2BP2	7.68	7.55	7.07	7.18	0.7	0.939	-0.0405	-1.03	0.479	1	0.0744	1.05	359948	interferon regulatory factor 2 binding protein 2 [Source:HGNC Symbol;Acc:HGNC:21729]	protein_coding
BTG1	6.33	6.01	6.69	6.75	0.479	0.881	-0.0923	-1.07	0.143	1	0.185	1.14	694	BTG anti-proliferation factor 1 [Source:HGNC Symbol;Acc:HGNC:1130]	protein_coding
PREX2	5.23	4.73	5.55	5.62	0.0256	0.605	-0.527	-1.44	0.993	1	-0.00152	-1	80243	phosphatidylinositol-3,4,5-trisphosphate dependent Rac exchange factor 2 [Source:HGNC Symbol;Acc:HGNC:22950]	protein_coding
EDNRB	4.23	4.89	4.84	6.09	0.0611	0.656	0.823	1.77	0.0151	1	1.01	2.01	1910	endothelin receptor type B [Source:HGNC Symbol;Acc:HGNC:3180]	protein_coding
TFAP2B	6.18	5.69	6.83	7.12	0.0304	0.621	-0.762	-1.7	0.463	1	0.21	1.16	7021	transcription factor AP-2 beta [Source:HGNC Symbol;Acc:HGNC:11743]	protein_coding
ANGPT1	5.84	6.17	5.08	4.75	0.0907	0.694	0.504	1.42	0.276	1	-0.336	-1.26	284	angiopoietin 1 [Source:HGNC Symbol;Acc:HGNC:484]	protein_coding
RDX	7.63	7.82	7.46	7.42	0.0472	0.639	0.18	1.13	0.573	1	-0.0462	-1.03	5962	radixin [Source:HGNC Symbol;Acc:HGNC:9944]	protein_coding
SLC12A7	5.68	5.79	5.46	5.39	0.784	0.957	0.0236	1.02	0.349	1	-0.0814	-1.06	10723	solute carrier family 12 member 7 [Source:HGNC Symbol;Acc:HGNC:10915]	protein_coding
VGF	0.441	-0.882	0.672	1.46	0.0171	0.588	-1.36	-2.57	0.0972	1	0.718	1.64	7425	VGF nerve growth factor inducible [Source:HGNC Symbol;Acc:HGNC:12684]	protein_coding
PUDP	4.9	5.02	5.42	5.72	0.674	0.932	0.0736	1.05	0.0903	1	0.279	1.21	8226	pseudouridine 5'-phosphatase [Source:HGNC Symbol;Acc:HGNC:16818]	protein_coding
LMTK3	0.958	0.0884	1.46	0.979	0.00117	0.505	-0.917	-1.89	0.238	1	-0.236	-1.18	114783	lemur tyrosine kinase 3 [Source:HGNC Symbol;Acc:HGNC:19295]	protein_coding
TNS4	1.56	-0.566	2.37	1.5	0.00853	0.56	-1.32	-2.49	0.191	1	-0.5	-1.41	84951	tensin 4 [Source:HGNC Symbol;Acc:HGNC:24352]	protein_coding
AKT1S1	5.57	5.56	5.27	5.21	0.647	0.925	0.0382	1.03	0.762	1	-0.0252	-1.02	84335	AKT1 substrate 1 [Source:HGNC Symbol;Acc:HGNC:28426]	protein_coding
METTL24	2.94	2.93	1.92	2.16	0.0729	0.669	-0.535	-1.45	0.556	1	0.18	1.13	728464	methyltransferase like 24 [Source:HGNC Symbol;Acc:HGNC:21566]	protein_coding
CORO1B	6.18	6.17	5.92	5.91	0.204	0.777	0.0925	1.07	0.75	1	0.0222	1.02	57175	coronin 1B [Source:HGNC Symbol;Acc:HGNC:2253]	protein_coding
ARRDC4	3.64	3.2	2.54	2.69	0.0697	0.669	-0.437	-1.35	0.488	1	0.17	1.12	91947	arrestin domain containing 4 [Source:HGNC Symbol;Acc:HGNC:28087]	protein_coding
SLIT1	6.31	7.25	5.84	6.75	0.281	0.806	0.227	1.17	0.0026	1	0.787	1.73	6585	slit guidance ligand 1 [Source:HGNC Symbol;Acc:HGNC:11085]	protein_coding
ADGRF4	-1.02	-3.11	0.402	-0.658	0.0195	0.588	-1.31	-2.48	0.524	1	-0.262	-1.2	221393	adhesion G protein-coupled receptor F4 [Source:HGNC Symbol;Acc:HGNC:19011]	protein_coding
RSPO2	-1.36	0.83	0.0212	-0.312	0.000178	0.427	2.37	5.15	0.616	1	-0.205	-1.15	340419	R-spondin 2 [Source:HGNC Symbol;Acc:HGNC:28583]	protein_coding
DYNLT3	4.16	4.44	4.01	4.09	0.00287	0.54	0.349	1.27	0.218	1	0.12	1.09	6990	dynein light chain Tctex-type 3 [Source:HGNC Symbol;Acc:HGNC:11694]	protein_coding
COL1A1	9.26	9.8	8.42	7.97	0.186	0.763	0.544	1.46	0.344	1	-0.387	-1.31	1277	collagen type I alpha 1 chain [Source:HGNC Symbol;Acc:HGNC:2197]	protein_coding /// LRG_gene
GET3	5.42	5.6	5.2	5.18	0.0319	0.622	0.216	1.16	0.948	1	0.00591	1	439	guided entry of tail-anchored proteins factor 3, ATPase [Source:HGNC Symbol;Acc:HGNC:752]	protein_coding
IL1R1	6.28	7.45	6.11	6.27	0.00193	0.505	1.11	2.15	0.516	1	0.189	1.14	3554	interleukin 1 receptor type 1 [Source:HGNC Symbol;Acc:HGNC:5993]	protein_coding
DDX3Y	6.67	6.7	-0.91	-3.16	0.331	0.827	0.927	1.9	0.0464	1	-5.39	-42	8653	DEAD-box helicase 3 Y-linked [Source:HGNC Symbol;Acc:HGNC:2699]	protein_coding
DAAM1	5.61	5.36	5.79	5.97	0.185	0.762	-0.169	-1.12	0.121	1	0.184	1.14	23002	dishevelled associated activator of morphogenesis 1 [Source:HGNC Symbol;Acc:HGNC:18142]	protein_coding
LATS2	5.47	5.68	5.32	5.02	0.175	0.757	0.184	1.14	0.0503	1	-0.279	-1.21	26524	large tumor suppressor kinase 2 [Source:HGNC Symbol;Acc:HGNC:6515]	protein_coding
CRYM	-1.64	-1.65	0.309	-0.0383	0.719	0.941	0.19	1.14	0.346	1	-0.369	-1.29	1428	crystallin mu [Source:HGNC Symbol;Acc:HGNC:2418]	protein_coding
CARHSP1	6.31	6.43	5.97	5.83	0.51	0.892	0.0873	1.06	0.286	1	-0.144	-1.1	23589	calcium regulated heat stable protein 1 [Source:HGNC Symbol;Acc:HGNC:17150]	protein_coding
GNS	7.91	8.19	7.66	7.64	0.0378	0.628	0.264	1.2	0.944	1	-0.00798	-1.01	2799	glucosamine (N-acetyl)-6-sulfatase [Source:HGNC Symbol;Acc:HGNC:4422]	protein_coding
SLC7A7	2.61	3.03	2.02	2.08	0.0257	0.605	0.544	1.46	0.679	1	0.0972	1.07	9056	solute carrier family 7 member 7 [Source:HGNC Symbol;Acc:HGNC:11065]	protein_coding /// LRG_gene
TSPAN3	7.42	7.69	7.43	7.33	0.0089	0.56	0.209	1.16	0.115	1	-0.111	-1.08	10099	tetraspanin 3 [Source:HGNC Symbol;Acc:HGNC:17752]	protein_coding
ITFG1	6.08	6.29	6.04	5.86	0.0188	0.588	0.227	1.17	0.0923	1	-0.15	-1.11	81533	integrin alpha FG-GAP repeat containing 1 [Source:HGNC Symbol;Acc:HGNC:30697]	protein_coding
EYA4	4.7	4.36	5.25	5.29	0.876	0.977	-0.0404	-1.03	0.856	1	-0.0401	-1.03	2070	EYA transcriptional coactivator and phosphatase 4 [Source:HGNC Symbol;Acc:HGNC:3522]	protein_coding
AL035409.1	-3.49	-2.28	-0.387	-1.32	0.246	0.797	0.756	1.69	0.0433	1	-0.989	-1.98		novel transcript	lncRNA
AR	5.28	4.77	4.43	4.46	0.0156	0.588	-0.413	-1.33	0.904	1	0.0188	1.01	367	androgen receptor [Source:HGNC Symbol;Acc:HGNC:644]	protein_coding
PLP2	4.26	4.42	3.75	3.7	0.0172	0.588	0.417	1.34	0.856	1	-0.0302	-1.02	5355	proteolipid protein 2 [Source:HGNC Symbol;Acc:HGNC:9087]	protein_coding
RHOA	8.61	8.74	8.48	8.44	0.011	0.58	0.185	1.14	0.698	1	-0.0239	-1.02	387	ras homolog family member A [Source:HGNC Symbol;Acc:HGNC:667]	protein_coding
AC270289.1	-0.693	-2.92	-0.281	-0.409	0.0021	0.509	-2.35	-5.1	0.444	1	-0.369	-1.29		regulatory solute carrier protein, family 1, member 1 (RSC1A1) pseudogene	unprocessed_pseudogene
HIST2H3PS2	-0.186	0.698	1.72	1.02	0.0927	0.696	0.846	1.8	0.0231	1	-1.03	-2.04	440686	histone cluster 2 H3 pseudogene 2 [Source:HGNC Symbol;Acc:HGNC:32060]	protein_coding
FKBP5	8.66	9.21	8.17	8.29	0.019	0.588	0.505	1.42	0.678	1	0.079	1.06	2289	FKBP prolyl isomerase 5 [Source:HGNC Symbol;Acc:HGNC:3721]	protein_coding
STX11	0.473	-0.567	0.967	1.13	0.0399	0.628	-0.801	-1.74	0.428	1	0.234	1.18	8676	syntaxin 11 [Source:HGNC Symbol;Acc:HGNC:11429]	protein_coding /// LRG_gene
AL135905.2	7.14	7.1	6.73	6.81	0.61	0.914	-0.0512	-1.04	0.288	1	0.108	1.08		novel protein	protein_coding
RRAGA	5.38	5.55	5.24	5.14	0.0351	0.625	0.191	1.14	0.324	1	-0.0817	-1.06	10670	Ras related GTP binding A [Source:HGNC Symbol;Acc:HGNC:16963]	protein_coding
YKT6	6.85	6.91	6.61	6.54	0.419	0.86	0.0652	1.05	0.304	1	-0.0826	-1.06	10652	YKT6 v-SNARE homolog [Source:HGNC Symbol;Acc:HGNC:16959]	protein_coding
CYP1B1	9.31	9.9	8.02	7.85	0.316	0.821	0.418	1.34	0.562	1	-0.247	-1.19	1545	cytochrome P450 family 1 subfamily B member 1 [Source:HGNC Symbol;Acc:HGNC:2597]	protein_coding
MCOLN3	2.29	1.65	2.68	3.11	0.583	0.909	-0.158	-1.12	0.00832	1	0.782	1.72	55283	mucolipin 3 [Source:HGNC Symbol;Acc:HGNC:13358]	protein_coding
SHB	4.44	4.84	4.47	4.11	0.266	0.804	0.162	1.12	0.0551	1	-0.302	-1.23	6461	SH2 domain containing adaptor protein B [Source:HGNC Symbol;Acc:HGNC:10838]	protein_coding
TSC22D2	6.66	6.33	6.69	6.68	0.0134	0.586	-0.212	-1.16	0.954	1	-0.00411	-1	9819	TSC22 domain family member 2 [Source:HGNC Symbol;Acc:HGNC:29095]	protein_coding
CALU	9.02	9.25	8.8	8.73	0.0263	0.608	0.276	1.21	0.609	1	-0.0562	-1.04	813	calumenin [Source:HGNC Symbol;Acc:HGNC:1458]	protein_coding
ST6GALNAC6	5.06	5.31	4.75	4.67	0.0418	0.628	0.271	1.21	0.341	1	-0.12	-1.09	30815	ST6 N-acetylgalactosaminide alpha-2,6-sialyltransferase 6 [Source:HGNC Symbol;Acc:HGNC:23364]	protein_coding
CDHR3	2.54	1.97	2.66	2.86	0.00758	0.56	-0.616	-1.53	0.349	1	0.162	1.12	222256	cadherin related family member 3 [Source:HGNC Symbol;Acc:HGNC:26308]	protein_coding
CCDC85B	2.88	2.03	2.46	1.87	0.00137	0.505	-0.864	-1.82	0.0111	1	-0.621	-1.54	11007	coiled-coil domain containing 85B [Source:HGNC Symbol;Acc:HGNC:24926]	protein_coding
VSTM4	5.14	5.85	4.76	4.91	0.527	0.896	0.145	1.11	0.695	1	0.0941	1.07	196740	V-set and transmembrane domain containing 4 [Source:HGNC Symbol;Acc:HGNC:26470]	protein_coding
LAMTOR1	6.02	6.17	5.8	5.79	0.0328	0.625	0.211	1.16	0.798	1	0.0226	1.02	55004	late endosomal/lysosomal adaptor, MAPK and MTOR activator 1 [Source:HGNC Symbol;Acc:HGNC:26068]	protein_coding
KLF5	2.85	1.93	4.02	3.43	0.0188	0.588	-0.768	-1.7	0.856	1	-0.0449	-1.03	688	Kruppel like factor 5 [Source:HGNC Symbol;Acc:HGNC:6349]	protein_coding
OFD1	4.88	4.84	5.17	5.59	0.621	0.917	-0.0841	-1.06	0.0177	1	0.408	1.33	8481	OFD1 centriole and centriolar satellite protein [Source:HGNC Symbol;Acc:HGNC:2567]	protein_coding
AC006141.1	0.746	0.711	1.36	1.59	0.742	0.947	-0.071	-1.05	0.235	1	0.228	1.17		novel transcript, sense intronic to MBTD1	lncRNA
BNIP3L	7.12	7.29	6.88	6.92	0.0742	0.67	0.169	1.12	0.724	1	0.0306	1.02	665	BCL2 interacting protein 3 like [Source:HGNC Symbol;Acc:HGNC:1085]	protein_coding
MSX1	5.68	6.59	6.27	5.71	0.0221	0.588	0.425	1.34	0.00664	1	-0.523	-1.44	4487	msh homeobox 1 [Source:HGNC Symbol;Acc:HGNC:7391]	protein_coding
GNG2	4.84	4.88	5.83	5.9	0.927	0.985	-0.0279	-1.02	0.939	1	-0.0196	-1.01	54331	G protein subunit gamma 2 [Source:HGNC Symbol;Acc:HGNC:4404]	protein_coding
ITPKC	4.54	4.96	4.61	4.44	0.000932	0.505	0.523	1.44	0.458	1	-0.0921	-1.07	80271	inositol-trisphosphate 3-kinase C [Source:HGNC Symbol;Acc:HGNC:14897]	protein_coding
NAP1L3	4.24	4.62	4.91	5.18	0.389	0.848	0.145	1.11	0.157	1	0.213	1.16	4675	nucleosome assembly protein 1 like 3 [Source:HGNC Symbol;Acc:HGNC:7639]	protein_coding
OLMALINC	4.89	4.77	5.06	5.12	0.226	0.785	-0.0994	-1.07	0.599	1	0.0386	1.03		oligodendrocyte maturation-associated long intergenic non-coding RNA [Source:HGNC Symbol;Acc:HGNC:28060]	lncRNA
ELL2	5.67	5.84	5.07	5.2	0.13	0.721	0.259	1.2	0.508	1	0.113	1.08	22936	elongation factor for RNA polymerase II 2 [Source:HGNC Symbol;Acc:HGNC:17064]	protein_coding
AC079841.2	-0.771	-2.19	-0.947	-0.915	0.00111	0.505	-1.29	-2.45	0.734	1	-0.0921	-1.07		novel transcript, antisense to STXBP5L	lncRNA
IQCG	4.11	4.36	3.75	3.7	0.802	0.961	0.0387	1.03	0.881	1	-0.024	-1.02	84223	IQ motif containing G [Source:HGNC Symbol;Acc:HGNC:25251]	protein_coding
ACE2	-2.79	-3.87	-0.172	-1.22	0.294	0.811	-0.586	-1.5	0.643	1	-0.202	-1.15	59272	angiotensin I converting enzyme 2 [Source:HGNC Symbol;Acc:HGNC:13557]	protein_coding
CCDC66	4.86	4.57	4.94	5.02	0.00562	0.56	-0.334	-1.26	0.656	1	0.0412	1.03	285331	coiled-coil domain containing 66 [Source:HGNC Symbol;Acc:HGNC:27709]	protein_coding
NR0B1	-0.131	-1.93	-0.586	1.42	0.0994	0.7	-1.22	-2.33	0.00918	1	1.71	3.26	190	nuclear receptor subfamily 0 group B member 1 [Source:HGNC Symbol;Acc:HGNC:7960]	protein_coding
PNPLA8	5.52	5.82	5.47	5.52	0.0032	0.54	0.287	1.22	0.299	1	0.0828	1.06	50640	patatin like phospholipase domain containing 8 [Source:HGNC Symbol;Acc:HGNC:28900]	protein_coding
COPS7A	5.21	5.33	5.02	4.97	0.00608	0.56	0.289	1.22	0.937	1	0.00693	1	50813	COP9 signalosome subunit 7A [Source:HGNC Symbol;Acc:HGNC:16758]	protein_coding
TRPC4	3.59	3.76	2.43	2.25	0.806	0.962	-0.0747	-1.05	0.587	1	-0.197	-1.15	7223	transient receptor potential cation channel subfamily C member 4 [Source:HGNC Symbol;Acc:HGNC:12336]	protein_coding
NPR1	0.29	2.07	-0.456	0.574	0.0012	0.505	2.02	4.04	0.0904	1	0.942	1.92	4881	natriuretic peptide receptor 1 [Source:HGNC Symbol;Acc:HGNC:7943]	protein_coding
FAM83F	2.96	1.78	3.31	3.51	0.0171	0.588	-0.777	-1.71	0.0217	1	0.658	1.58	113828	family with sequence similarity 83 member F [Source:HGNC Symbol;Acc:HGNC:25148]	protein_coding
TMSB10	9.2	9.39	8.84	8.74	0.143	0.73	0.223	1.17	0.53	1	-0.0911	-1.07	9168	thymosin beta 10 [Source:HGNC Symbol;Acc:HGNC:11879]	protein_coding
SEC62	7.35	7.5	7.18	7.22	0.0177	0.588	0.173	1.13	0.656	1	0.028	1.02	7095	SEC62 homolog, preprotein translocation factor [Source:HGNC Symbol;Acc:HGNC:11846]	protein_coding
WASF1	6.11	6.25	5.82	5.82	0.267	0.805	-0.14	-1.1	0.755	1	-0.0381	-1.03	8936	WASP family member 1 [Source:HGNC Symbol;Acc:HGNC:12732]	protein_coding
TMEM130	0.675	0.854	0.456	-0.132	0.906	0.981	0.0263	1.02	0.0293	1	-0.554	-1.47	222865	transmembrane protein 130 [Source:HGNC Symbol;Acc:HGNC:25429]	protein_coding
NAT14	4.72	4.93	4.57	4.49	0.0545	0.647	0.19	1.14	0.346	1	-0.0872	-1.06	57106	N-acetyltransferase 14 (putative) [Source:HGNC Symbol;Acc:HGNC:28918]	protein_coding
THBS2	3.74	3.32	2.83	2.68	0.0347	0.625	-0.571	-1.49	0.738	1	-0.0883	-1.06	7058	thrombospondin 2 [Source:HGNC Symbol;Acc:HGNC:11786]	protein_coding
RIC8A	6.35	6.44	6.19	6.14	0.0678	0.667	0.129	1.09	0.565	1	-0.0373	-1.03	60626	RIC8 guanine nucleotide exchange factor A [Source:HGNC Symbol;Acc:HGNC:29550]	protein_coding
ATP8A1	3.68	3.36	4.27	4.44	0.318	0.822	-0.267	-1.2	0.498	1	0.146	1.11	10396	ATPase phospholipid transporting 8A1 [Source:HGNC Symbol;Acc:HGNC:13531]	protein_coding
OLFML2A	4.95	5.44	4.45	3.88	0.146	0.73	0.401	1.32	0.158	1	-0.441	-1.36	169611	olfactomedin like 2A [Source:HGNC Symbol;Acc:HGNC:27270]	protein_coding
EXD2	5.2	5.35	5	5.02	0.0392	0.628	0.166	1.12	0.8	1	0.0184	1.01	55218	exonuclease 3'-5' domain containing 2 [Source:HGNC Symbol;Acc:HGNC:20217]	protein_coding
AC016629.3	1.96	1.89	1.34	1.21	0.563	0.906	-0.0901	-1.06	0.311	1	-0.167	-1.12		Novel transcript	lncRNA
C21orf62	3.31	3.52	2.82	2.2	0.282	0.806	-0.341	-1.27	0.201	1	-0.458	-1.37	56245	chromosome 21 open reading frame 62 [Source:HGNC Symbol;Acc:HGNC:1305]	protein_coding
CD302	4.24	4.61	3.92	3.79	0.0775	0.675	0.28	1.21	0.232	1	-0.19	-1.14	9936	CD302 molecule [Source:HGNC Symbol;Acc:HGNC:30843]	protein_coding
COL8A1	6.12	5.68	3.93	3.77	0.676	0.932	-0.198	-1.15	0.926	1	-0.0546	-1.04	1295	collagen type VIII alpha 1 chain [Source:HGNC Symbol;Acc:HGNC:2215]	protein_coding
CLMP	6.85	7.05	6.52	6.3	0.365	0.841	0.155	1.11	0.251	1	-0.199	-1.15	79827	CXADR like membrane protein [Source:HGNC Symbol;Acc:HGNC:24039]	protein_coding
AC092078.3	1.41	1.13	1.76	2.02	0.092	0.696	-0.35	-1.27	0.161	1	0.249	1.19		novel transcript	lncRNA
AP002954.2	-1.12	-1.17	-0.102	0.251	0.748	0.95	-0.111	-1.08	0.229	1	0.342	1.27		novel transcript	lncRNA
PLEKHG4B	4.83	5.97	4.8	4.65	0.059	0.651	0.534	1.45	0.387	1	-0.241	-1.18	153478	pleckstrin homology and RhoGEF domain containing G4B [Source:HGNC Symbol;Acc:HGNC:29399]	protein_coding
SOX9-AS1	1.64	1.56	2.47	2.13	0.886	0.978	-0.0313	-1.02	0.0937	1	-0.334	-1.26		SOX9 antisense RNA 1 [Source:HGNC Symbol;Acc:HGNC:49321]	lncRNA
SHD	-0.0774	-2.14	0.614	0.496	0.215	0.783	-0.868	-1.83	0.549	1	-0.317	-1.25	56961	Src homology 2 domain containing transforming protein D [Source:HGNC Symbol;Acc:HGNC:30633]	protein_coding
SUPT6H	7.61	7.75	7.47	7.44	0.131	0.722	0.0943	1.07	0.308	1	-0.0607	-1.04	6830	SPT6 homolog, histone chaperone and transcription elongation factor [Source:HGNC Symbol;Acc:HGNC:11470]	protein_coding
UBFD1	7.2	7.37	7.04	7	0.0709	0.669	0.143	1.1	0.392	1	-0.0626	-1.04	56061	ubiquitin family domain containing 1 [Source:HGNC Symbol;Acc:HGNC:30565]	protein_coding
KIAA1671	5.73	5.68	6.03	5.96	0.581	0.909	0.0551	1.04	0.387	1	-0.0821	-1.06	85379	KIAA1671 [Source:HGNC Symbol;Acc:HGNC:29345]	protein_coding
AL353743.2	1.07	0.985	1.42	1.71	0.355	0.837	-0.167	-1.12	0.14	1	0.243	1.18		novel transcript	lncRNA
MBTPS1	7.29	7.42	7.09	7.11	0.0879	0.69	0.131	1.1	0.704	1	0.027	1.02	8720	membrane bound transcription factor peptidase, site 1 [Source:HGNC Symbol;Acc:HGNC:15456]	protein_coding
ATP6AP1	6.81	6.94	6.66	6.61	0.0505	0.647	0.174	1.13	0.993	1	-0.00066	-1	537	ATPase H+ transporting accessory protein 1 [Source:HGNC Symbol;Acc:HGNC:868]	protein_coding
ARSD	4.78	5.1	5.53	5.68	0.307	0.817	0.177	1.13	0.256	1	0.176	1.13	414	arylsulfatase D [Source:HGNC Symbol;Acc:HGNC:717]	protein_coding
SNX6	6.71	6.78	6.5	6.45	0.124	0.719	0.126	1.09	0.682	1	-0.0315	-1.02	58533	sorting nexin 6 [Source:HGNC Symbol;Acc:HGNC:14970]	protein_coding
FAS	4.66	5.01	3.89	3.55	0.378	0.846	0.233	1.18	0.564	1	-0.174	-1.13	355	Fas cell surface death receptor [Source:HGNC Symbol;Acc:HGNC:11920]	protein_coding /// LRG_gene
CSF1	5.97	6.18	5	4.67	0.642	0.923	0.149	1.11	0.351	1	-0.337	-1.26	1435	colony stimulating factor 1 [Source:HGNC Symbol;Acc:HGNC:2432]	protein_coding
IER5L	4.57	4.21	4.1	3.86	0.0163	0.588	-0.389	-1.31	0.0949	1	-0.256	-1.19	389792	immediate early response 5 like [Source:HGNC Symbol;Acc:HGNC:23679]	protein_coding
TBXA2R	1.57	2.22	0.927	1.08	0.00332	0.54	0.864	1.82	0.638	1	0.122	1.09	6915	thromboxane A2 receptor [Source:HGNC Symbol;Acc:HGNC:11608]	protein_coding /// LRG_gene
MRC2	7.49	8.1	7.16	6.99	0.0261	0.606	0.583	1.5	0.46	1	-0.175	-1.13	9902	mannose receptor C type 2 [Source:HGNC Symbol;Acc:HGNC:16875]	protein_coding
AIM2	-1.97	-2.15	-0.382	-1.04	0.62	0.917	-0.214	-1.16	0.0892	1	-0.634	-1.55	9447	absent in melanoma 2 [Source:HGNC Symbol;Acc:HGNC:357]	protein_coding
TLN2	7.08	7.14	6.78	6.54	0.784	0.957	0.0352	1.02	0.0595	1	-0.26	-1.2	83660	talin 2 [Source:HGNC Symbol;Acc:HGNC:15447]	protein_coding
PGRMC2	6.83	6.97	6.68	6.61	0.0239	0.601	0.194	1.14	0.475	1	-0.0544	-1.04	10424	progesterone receptor membrane component 2 [Source:HGNC Symbol;Acc:HGNC:16089]	protein_coding
ZIC4	4.19	5.33	4.54	3.61	0.788	0.958	0.079	1.06	0.0386	1	-0.731	-1.66	84107	Zic family member 4 [Source:HGNC Symbol;Acc:HGNC:20393]	protein_coding
PMP22	4.75	5.09	3.89	3.6	0.323	0.825	0.294	1.23	0.343	1	-0.324	-1.25	5376	peripheral myelin protein 22 [Source:HGNC Symbol;Acc:HGNC:9118]	protein_coding /// LRG_gene
NME3	3.45	3.54	3.14	2.81	0.536	0.899	0.0965	1.07	0.0631	1	-0.326	-1.25	4832	NME/NM23 nucleoside diphosphate kinase 3 [Source:HGNC Symbol;Acc:HGNC:7851]	protein_coding
TMEM35B	3.1	3.41	2.42	2.75	0.0535	0.647	0.356	1.28	0.179	1	0.25	1.19	100506144	transmembrane protein 35B [Source:HGNC Symbol;Acc:HGNC:40021]	protein_coding
AC011483.1	0.325	-0.0475	0.765	0.817	0.065	0.66	-0.403	-1.32	0.803	1	0.0442	1.03		novel transcript, antisense to KLK6, KLK7, KLK8 and KLK9	lncRNA
COL6A1	7.23	8.14	7.35	7.34	0.00105	0.505	0.843	1.79	0.918	1	0.0202	1.01	1291	collagen type VI alpha 1 chain [Source:HGNC Symbol;Acc:HGNC:2211]	protein_coding /// LRG_gene
STS	4.41	4.38	5.34	5.47	0.611	0.915	0.119	1.09	0.108	1	0.335	1.26	412	steroid sulfatase [Source:HGNC Symbol;Acc:HGNC:11425]	protein_coding
LUM	5.2	7.57	6.16	5.26	0.000991	0.505	2.14	4.41	0.174	1	-0.716	-1.64	4060	lumican [Source:HGNC Symbol;Acc:HGNC:6724]	protein_coding
RDM1P2	-1.12	-1.92	-0.581	-0.8	0.00278	0.54	-1.1	-2.14	0.467	1	-0.187	-1.14		RDM1 pseudogene 2 [Source:HGNC Symbol;Acc:HGNC:53918]	unprocessed_pseudogene
LINC00278	0.71	0.686	-0.345	-1.33	0.244	0.796	0.463	1.38	0.0577	1	-0.958	-1.94		long intergenic non-protein coding RNA 278 [Source:HGNC Symbol;Acc:HGNC:38712]	lncRNA
AC091057.6	3.14	2.27	2.71	3.04	0.000464	0.505	-1.01	-2.01	0.147	1	0.296	1.23		Rho GTPase activating protein 11B	protein_coding
LIFR	7.69	8.14	7.24	7.16	0.44	0.868	0.159	1.12	0.531	1	-0.129	-1.09	3977	LIF receptor subunit alpha [Source:HGNC Symbol;Acc:HGNC:6597]	protein_coding
AL358613.2	-0.432	1.59	-1.64	-0.957	0.322	0.824	0.531	1.44	0.565	1	0.377	1.3		novel transcript	lncRNA
ELOVL7	1.2	0.222	2	1.68	0.0781	0.675	-0.501	-1.42	0.142	1	0.353	1.28	79993	ELOVL fatty acid elongase 7 [Source:HGNC Symbol;Acc:HGNC:26292]	protein_coding
CYP27C1	2.78	2.69	3.1	3.2	0.461	0.877	-0.101	-1.07	0.709	1	0.0443	1.03	339761	cytochrome P450 family 27 subfamily C member 1 [Source:HGNC Symbol;Acc:HGNC:33480]	protein_coding
AL138963.4	2.2	1.95	1.41	1.52	0.477	0.881	-0.119	-1.09	0.462	1	0.129	1.09		novel transcript, antisense to TPT1	lncRNA
AP2B1	8.41	8.54	8.14	8.09	0.265	0.804	0.11	1.08	0.498	1	-0.0648	-1.05	163	adaptor related protein complex 2 subunit beta 1 [Source:HGNC Symbol;Acc:HGNC:563]	protein_coding
ASMTL	5.26	5.51	5.1	5.02	0.0583	0.649	0.205	1.15	0.36	1	-0.0928	-1.07	8623	acetylserotonin O-methyltransferase like [Source:HGNC Symbol;Acc:HGNC:751]	protein_coding
HDGFL2	6.35	6.37	6.22	6.08	0.936	0.986	0.00512	1	0.0285	1	-0.153	-1.11	84717	HDGF like 2 [Source:HGNC Symbol;Acc:HGNC:14680]	protein_coding
TRHDE-AS1	2.63	1.64	3.44	3.64	0.0919	0.696	-0.935	-1.91	0.778	1	0.113	1.08		TRHDE antisense RNA 1 [Source:HGNC Symbol;Acc:HGNC:27471]	lncRNA
KCNJ2	1.86	1.02	3.01	2.34	0.466	0.878	-0.24	-1.18	0.132	1	-0.429	-1.35	3759	potassium voltage-gated channel subfamily J member 2 [Source:HGNC Symbol;Acc:HGNC:6263]	protein_coding /// LRG_gene
ORAI3	4.25	4.62	4.04	4.04	0.00367	0.554	0.467	1.38	0.92	1	-0.0136	-1.01	93129	ORAI calcium release-activated calcium modulator 3 [Source:HGNC Symbol;Acc:HGNC:28185]	protein_coding
DDX12P	2.14	1.79	2.23	2.33	0.00603	0.56	-0.457	-1.37	0.845	1	0.0245	1.02		DEAD/H-box helicase 12, pseudogene [Source:HGNC Symbol;Acc:HGNC:2737]	unprocessed_pseudogene
TM9SF1	5.68	5.82	5.48	5.42	0.0564	0.648	0.188	1.14	0.653	1	-0.0407	-1.03	10548	transmembrane 9 superfamily member 1 [Source:HGNC Symbol;Acc:HGNC:11864]	protein_coding
GLIPR1	3.38	3.09	1.67	1.11	0.789	0.959	-0.125	-1.09	0.56	1	-0.348	-1.27	11010	GLI pathogenesis related 1 [Source:HGNC Symbol;Acc:HGNC:17001]	protein_coding
KCTD14	3.06	3.24	2.29	2.49	0.605	0.913	0.108	1.08	0.458	1	0.169	1.12	65987	potassium channel tetramerization domain containing 14 [Source:HGNC Symbol;Acc:HGNC:23295]	protein_coding
TMEM47	6.15	5.96	6.07	6.82	0.891	0.979	-0.027	-1.02	0.0012	1	0.768	1.7	83604	transmembrane protein 47 [Source:HGNC Symbol;Acc:HGNC:18515]	protein_coding
ANXA6	8.55	8.94	8.35	8.19	0.021	0.588	0.361	1.28	0.148	1	-0.207	-1.15	309	annexin A6 [Source:HGNC Symbol;Acc:HGNC:544]	protein_coding
PTGER4	3.19	3.84	2.45	1.9	0.11	0.706	0.59	1.5	0.163	1	-0.6	-1.52	5734	prostaglandin E receptor 4 [Source:HGNC Symbol;Acc:HGNC:9596]	protein_coding
HOXB3	5.21	4.62	5.23	6.08	0.502	0.889	-0.248	-1.19	0.0336	1	0.762	1.7	3213	homeobox B3 [Source:HGNC Symbol;Acc:HGNC:5114]	protein_coding
DGLUCY	5.39	5.56	5.24	5.09	0.0955	0.697	0.157	1.11	0.0626	1	-0.177	-1.13	80017	D-glutamate cyclase [Source:HGNC Symbol;Acc:HGNC:20498]	protein_coding
LINC01727	0.85	0.374	0.893	1.31	0.0166	0.588	-0.543	-1.46	0.0311	1	0.425	1.34		long intergenic non-protein coding RNA 1727 [Source:HGNC Symbol;Acc:HGNC:52515]	lncRNA
LINC02013	1.79	1.65	2.49	2.6	0.448	0.87	-0.177	-1.13	0.516	1	0.127	1.09		long intergenic non-protein coding RNA 2013 [Source:HGNC Symbol;Acc:HGNC:52848]	lncRNA
AC009961.4	-0.837	0.119	-0.984	-1.38	0.00556	0.56	0.991	1.99	0.173	1	-0.453	-1.37		novel transcript, sense intronic to CD302and LY75-CD302	lncRNA
STAG3L5P	3.98	3.63	4.25	4.31	0.0218	0.588	-0.403	-1.32	0.788	1	0.0366	1.03		stromal antigen 3-like 5 pseudogene [Source:HGNC Symbol;Acc:HGNC:48896]	transcribed_unprocessed_pseudogene
HLA-DQB1	-0.901	-1.6	0.225	-0.488	0.025	0.603	-1.04	-2.06	0.0355	1	-0.779	-1.72	3119	major histocompatibility complex, class II, DQ beta 1 [Source:HGNC Symbol;Acc:HGNC:4944]	protein_coding
AP2M1	7.76	8.02	7.64	7.5	0.038	0.628	0.243	1.18	0.188	1	-0.143	-1.1	1173	adaptor related protein complex 2 subunit mu 1 [Source:HGNC Symbol;Acc:HGNC:564]	protein_coding
GPR146	0.252	0.865	-0.164	-0.07	0.0672	0.663	0.398	1.32	0.881	1	0.0314	1.02	115330	G protein-coupled receptor 146 [Source:HGNC Symbol;Acc:HGNC:21718]	protein_coding
ATP2C2	-0.805	-2.36	-0.804	-0.245	0.0478	0.642	-0.896	-1.86	0.00199	1	1.4	2.65	9914	ATPase secretory pathway Ca2+ transporting 2 [Source:HGNC Symbol;Acc:HGNC:29103]	protein_coding
AKAP11	7.24	7.46	7.1	7.14	0.0404	0.628	0.148	1.11	0.932	1	0.00549	1	11215	A-kinase anchoring protein 11 [Source:HGNC Symbol;Acc:HGNC:369]	protein_coding
CPD	8.66	8.68	7.96	7.93	0.958	0.991	0.00999	1.01	0.831	1	-0.0405	-1.03	1362	carboxypeptidase D [Source:HGNC Symbol;Acc:HGNC:2301]	protein_coding
TCTA	3.66	4.13	3.64	3.68	0.00224	0.518	0.408	1.33	0.65	1	0.0484	1.03	6988	T cell leukemia translocation altered [Source:HGNC Symbol;Acc:HGNC:11692]	protein_coding
DCTN6	4.91	5.04	4.75	4.79	0.0286	0.614	0.158	1.12	0.476	1	0.0458	1.03	10671	dynactin subunit 6 [Source:HGNC Symbol;Acc:HGNC:16964]	protein_coding
DLX3	-0.622	-1.15	1.79	0.0188	0.0838	0.681	-0.81	-1.75	0.00881	1	-1.06	-2.08	1747	distal-less homeobox 3 [Source:HGNC Symbol;Acc:HGNC:2916]	protein_coding
SGK1	4.53	5.72	4.8	4.13	0.00169	0.505	1.3	2.47	0.108	1	-0.596	-1.51	6446	serum/glucocorticoid regulated kinase 1 [Source:HGNC Symbol;Acc:HGNC:10810]	protein_coding
TRIP6	5.47	5.6	5.37	5.06	0.295	0.811	0.121	1.09	0.018	1	-0.302	-1.23	7205	thyroid hormone receptor interactor 6 [Source:HGNC Symbol;Acc:HGNC:12311]	protein_coding
NAA38	4.52	4.33	4.08	4.04	0.271	0.805	-0.109	-1.08	0.842	1	-0.0195	-1.01	84316	N(alpha)-acetyltransferase 38, NatC auxiliary subunit [Source:HGNC Symbol;Acc:HGNC:28212]	protein_coding
KLF9	4.59	5.15	4.25	4.08	0.00931	0.56	0.555	1.47	0.446	1	-0.153	-1.11	687	Kruppel like factor 9 [Source:HGNC Symbol;Acc:HGNC:1123]	protein_coding
LRP1B	3.41	5.25	5.15	4.53	0.00074	0.505	1.6	3.02	0.0585	1	-0.643	-1.56	53353	LDL receptor related protein 1B [Source:HGNC Symbol;Acc:HGNC:6693]	protein_coding
LTB4R	2.6	1.8	2.81	2.62	0.002	0.507	-0.766	-1.7	0.458	1	-0.131	-1.1	1241	leukotriene B4 receptor [Source:HGNC Symbol;Acc:HGNC:6713]	protein_coding
NTMT1	4.52	4.86	4.52	4.26	0.0267	0.609	0.28	1.21	0.028	1	-0.278	-1.21	28989	N-terminal Xaa-Pro-Lys N-methyltransferase 1 [Source:HGNC Symbol;Acc:HGNC:23373]	protein_coding
FHOD1	5.11	4.99	4.56	4.31	0.381	0.846	-0.151	-1.11	0.126	1	-0.284	-1.22	29109	formin homology 2 domain containing 1 [Source:HGNC Symbol;Acc:HGNC:17905]	protein_coding
C6orf163	2.68	2.3	2.87	3.01	0.0162	0.588	-0.444	-1.36	0.5	1	0.0972	1.07	206412	chromosome 6 open reading frame 163 [Source:HGNC Symbol;Acc:HGNC:21403]	protein_coding
UBA1	8.1	8.21	8.57	8.76	0.985	0.997	-0.00263	-1	0.163	1	0.191	1.14	7317	ubiquitin like modifier activating enzyme 1 [Source:HGNC Symbol;Acc:HGNC:12469]	protein_coding
EVPL	0.347	-1.47	1.37	0.5	0.00844	0.56	-1.36	-2.57	0.0842	1	-0.689	-1.61	2125	envoplakin [Source:HGNC Symbol;Acc:HGNC:3503]	protein_coding
ADRA1A	-2.05	-2.04	-0.761	-1.05	0.937	0.987	-0.0276	-1.02	0.298	1	-0.308	-1.24	148	adrenoceptor alpha 1A [Source:HGNC Symbol;Acc:HGNC:277]	protein_coding
AC018563.1	0.403	-0.833	0.486	1.31	0.00261	0.537	-1.71	-3.28	0.0276	1	0.886	1.85		novel transcript	lncRNA
AC122718.2	-0.986	-1.05	-0.015	-0.389	0.314	0.82	-0.254	-1.19	0.0937	1	-0.378	-1.3		DEAD (Asp-Glu-Ala-Asp) box polypeptide 25 (DDX25) pseudogene	processed_pseudogene
RNF7	6.17	6.39	6.12	6.01	0.00596	0.56	0.265	1.2	0.232	1	-0.0977	-1.07	9616	ring finger protein 7 [Source:HGNC Symbol;Acc:HGNC:10070]	protein_coding
SPON1	1.2	0.698	2.63	3.88	0.433	0.865	-0.666	-1.59	0.0753	1	1.11	2.16	10418	spondin 1 [Source:HGNC Symbol;Acc:HGNC:11252]	protein_coding
AC010889.1	1.03	0.922	-2.79	-2.9	0.629	0.919	0.356	1.28	0.679	1	-0.463	-1.38		novel transcript	lncRNA
CRISPLD1	7.33	7.78	7.14	6.97	0.318	0.822	0.163	1.12	0.313	1	-0.164	-1.12	83690	cysteine rich secretory protein LCCL domain containing 1 [Source:HGNC Symbol;Acc:HGNC:18206]	protein_coding
RN7SL481P	-0.372	-1.56	-0.424	-0.838	0.00121	0.505	-1.14	-2.21	0.0623	1	-0.501	-1.42		RNA, 7SL, cytoplasmic 481, pseudogene [Source:HGNC Symbol;Acc:HGNC:46497]	misc_RNA
UBA7	3.77	3.86	2.68	3.15	0.0317	0.621	0.497	1.41	0.184	1	0.321	1.25	7318	ubiquitin like modifier activating enzyme 7 [Source:HGNC Symbol;Acc:HGNC:12471]	protein_coding
ITGA5	6.53	6.44	5.9	5.87	0.627	0.919	0.07	1.05	0.789	1	-0.0389	-1.03	3678	integrin subunit alpha 5 [Source:HGNC Symbol;Acc:HGNC:6141]	protein_coding
AP000941.1	0.912	0.187	0.909	0.955	0.00115	0.505	-0.797	-1.74	0.835	1	0.0354	1.02		novel transcript	lncRNA
PALLD	7.18	7.58	7.33	6.7	0.022	0.588	0.494	1.41	0.00593	1	-0.62	-1.54	23022	palladin, cytoskeletal associated protein [Source:HGNC Symbol;Acc:HGNC:17068]	protein_coding
SLC37A1	4.75	4.87	4.23	4.23	0.676	0.932	0.0701	1.05	0.931	1	-0.0153	-1.01	54020	solute carrier family 37 member 1 [Source:HGNC Symbol;Acc:HGNC:11024]	protein_coding
LRP5L	2.5	2.03	2.83	2.82	0.0369	0.628	-0.496	-1.41	0.65	1	-0.0857	-1.06	91355	LDL receptor related protein 5 like [Source:HGNC Symbol;Acc:HGNC:25323]	protein_coding
GALNT18	1.52	1.43	2.45	2.58	0.425	0.862	-0.265	-1.2	0.839	1	0.0545	1.04	374378	polypeptide N-acetylgalactosaminyltransferase 18 [Source:HGNC Symbol;Acc:HGNC:30488]	protein_coding
AC087894.1	-0.302	-0.52	0.348	-0.043	0.278	0.806	-0.213	-1.16	0.0355	1	-0.396	-1.32		fibroblast growth factor receptor 1 (FGFR1)	processed_pseudogene
LAMB2	8.38	8.74	8.11	8.1	0.0713	0.669	0.271	1.21	0.903	1	-0.0169	-1.01	3913	laminin subunit beta 2 [Source:HGNC Symbol;Acc:HGNC:6487]	protein_coding
AC079466.1	0.714	0.802	1.34	1.43	0.927	0.985	0.0152	1.01	0.431	1	0.116	1.08		novel transcript	lncRNA
MYO5B	2.91	1.95	3.5	3.73	0.0892	0.692	-0.572	-1.49	0.00796	1	0.81	1.75	4645	myosin VB [Source:HGNC Symbol;Acc:HGNC:7603]	protein_coding
AC234782.3	-0.584	-0.38	0.38	0.497	0.798	0.961	-0.0678	-1.05	0.821	1	0.0498	1.04		E74-like factor 2 (ELF2) pseudogene	processed_pseudogene
DCN	2.08	5.25	3.05	2.15	0.00187	0.505	3.11	8.64	0.399	1	-0.706	-1.63	1634	decorin [Source:HGNC Symbol;Acc:HGNC:2705]	protein_coding
RYR2	5.93	6.07	4.32	5.4	0.134	0.722	-0.559	-1.47	0.13	1	0.614	1.53	6262	ryanodine receptor 2 [Source:HGNC Symbol;Acc:HGNC:10484]	protein_coding /// LRG_gene
AC092428.1	0.293	0.0636	0.841	0.798	0.281	0.806	-0.232	-1.17	0.711	1	-0.0684	-1.05		novel transcript, sense intronic to FOXK1	lncRNA
EFNA5	6.91	7.61	7.14	6.72	0.00768	0.56	0.61	1.53	0.056	1	-0.396	-1.32	1946	ephrin A5 [Source:HGNC Symbol;Acc:HGNC:3225]	protein_coding
AC011416.4	-1.16	-0.968	-0.136	-0.0411	0.418	0.86	0.264	1.2	0.846	1	0.0527	1.04		novel transcript	lncRNA
MPP3	2.24	1.84	2.51	2.48	0.0287	0.614	-0.431	-1.35	0.628	1	-0.0765	-1.05	4356	membrane palmitoylated protein 3 [Source:HGNC Symbol;Acc:HGNC:7221]	protein_coding
POLD4	2.46	2.94	2.48	2.26	0.00186	0.505	0.629	1.55	0.434	1	-0.13	-1.09	57804	DNA polymerase delta 4, accessory subunit [Source:HGNC Symbol;Acc:HGNC:14106]	protein_coding
PGM1	5.51	5.63	5.93	6.02	0.0626	0.658	0.287	1.22	0.373	1	0.119	1.09	5236	phosphoglucomutase 1 [Source:HGNC Symbol;Acc:HGNC:8905]	protein_coding
DNHD1	3.94	3.63	4.17	4.23	0.106	0.705	-0.247	-1.19	0.811	1	0.0304	1.02	144132	dynein heavy chain domain 1 [Source:HGNC Symbol;Acc:HGNC:26532]	protein_coding
ATAD3B	4.43	4.15	4.4	4.56	0.00692	0.56	-0.28	-1.21	0.0847	1	0.148	1.11	83858	ATPase family AAA domain containing 3B [Source:HGNC Symbol;Acc:HGNC:24007]	protein_coding
RPL29P19	-0.598	0.731	0.318	-0.631	0.00193	0.505	1.28	2.43	0.0107	1	-0.96	-1.94		ribosomal protein L29 pseudogene 19 [Source:HGNC Symbol;Acc:HGNC:35508]	processed_pseudogene
SNX3	6.31	6.49	6.13	6.17	0.00785	0.56	0.265	1.2	0.482	1	0.0592	1.04	8724	sorting nexin 3 [Source:HGNC Symbol;Acc:HGNC:11174]	protein_coding
PLEKHM1P1	3.52	3.64	4.1	4.02	0.701	0.939	0.0584	1.04	0.513	1	-0.0883	-1.06		pleckstrin homology and RUN domain containing M1 pseudogene 1 [Source:HGNC Symbol;Acc:HGNC:35411]	transcribed_unprocessed_pseudogene
ZNRD1ASP	4.54	4.36	4.58	4.81	0.0411	0.628	-0.216	-1.16	0.0282	1	0.215	1.16		zinc ribbon domain containing 1 antisense, pseudogene [Source:HGNC Symbol;Acc:HGNC:13924]	lncRNA /// transcribed_unitary_pseudogene
PRKG1	4.12	4.32	4.74	4.74	0.105	0.705	0.342	1.27	0.886	1	-0.0251	-1.02	5592	protein kinase cGMP-dependent 1 [Source:HGNC Symbol;Acc:HGNC:9414]	protein_coding /// LRG_gene
LYVE1	-1.08	0.261	-3.09	-2.14	0.041	0.628	1.38	2.6	0.323	1	0.768	1.7	10894	lymphatic vessel endothelial hyaluronan receptor 1 [Source:HGNC Symbol;Acc:HGNC:14687]	protein_coding
DAAM2	6.94	7.38	6.49	6.42	0.00576	0.56	0.585	1.5	0.347	1	-0.172	-1.13	23500	dishevelled associated activator of morphogenesis 2 [Source:HGNC Symbol;Acc:HGNC:18143]	protein_coding
PLXDC2	7.06	7.68	7.19	6.96	0.00505	0.56	0.503	1.42	0.139	1	-0.228	-1.17	84898	plexin domain containing 2 [Source:HGNC Symbol;Acc:HGNC:21013]	protein_coding
AC016821.1	3.75	3.57	4.04	4.15	0.117	0.716	-0.223	-1.17	0.329	1	0.117	1.08		novel transcript	lncRNA
GALC	6.21	6.36	5.88	5.87	0.279	0.806	0.136	1.1	0.939	1	0.00932	1.01	2581	galactosylceramidase [Source:HGNC Symbol;Acc:HGNC:4115]	protein_coding
TFAP2A	5.1	4.12	5.83	5.24	0.0406	0.628	-0.548	-1.46	0.227	1	-0.28	-1.21	7020	transcription factor AP-2 alpha [Source:HGNC Symbol;Acc:HGNC:11742]	protein_coding
AP3B2	2.09	1.77	2.72	2.79	0.113	0.71	-0.41	-1.33	0.914	1	0.0225	1.02	8120	adaptor related protein complex 3 subunit beta 2 [Source:HGNC Symbol;Acc:HGNC:567]	protein_coding
MYLK4	1.33	1.33	2.27	2.03	0.393	0.849	0.253	1.19	0.301	1	-0.264	-1.2	340156	myosin light chain kinase family member 4 [Source:HGNC Symbol;Acc:HGNC:27972]	protein_coding
AL008729.1	1.65	0.67	1.55	1.74	0.00191	0.505	-0.984	-1.98	0.527	1	0.141	1.1	100130357	novel transcript, antisense to PHACTR1	lncRNA
SIDT2	5.26	5.88	5.34	5.48	0.00065	0.505	0.507	1.42	0.285	1	0.121	1.09	51092	SID1 transmembrane family member 2 [Source:HGNC Symbol;Acc:HGNC:24272]	protein_coding
PDE4A	2.56	2.84	1.88	2.13	0.0735	0.669	0.383	1.3	0.285	1	0.232	1.17	5141	phosphodiesterase 4A [Source:HGNC Symbol;Acc:HGNC:8780]	protein_coding
NR1H3	3.1	3.21	2.51	2.58	0.136	0.723	0.243	1.18	0.574	1	0.093	1.07	10062	nuclear receptor subfamily 1 group H member 3 [Source:HGNC Symbol;Acc:HGNC:7966]	protein_coding
GANAB	9.12	9.17	8.78	8.78	0.39	0.848	0.0883	1.06	0.978	1	-0.00279	-1	23193	glucosidase II alpha subunit [Source:HGNC Symbol;Acc:HGNC:4138]	protein_coding
PTPA	6.59	6.85	6.57	6.46	0.0205	0.588	0.221	1.17	0.256	1	-0.0965	-1.07	5524	protein phosphatase 2 phosphatase activator [Source:HGNC Symbol;Acc:HGNC:9308]	protein_coding
AC087280.2	-0.12	-0.0173	0.53	0.883	0.918	0.984	-0.0252	-1.02	0.196	1	0.281	1.21		novel transcript	lncRNA
PRKG2	0.72	1.47	2.66	1.87	0.198	0.772	0.492	1.41	0.0209	1	-0.766	-1.7	5593	protein kinase cGMP-dependent 2 [Source:HGNC Symbol;Acc:HGNC:9416]	protein_coding
UNC80	4.79	5.76	4.46	4.54	0.0737	0.669	0.41	1.33	0.86	1	-0.0399	-1.03	285175	unc-80 homolog, NALCN channel complex subunit [Source:HGNC Symbol;Acc:HGNC:26582]	protein_coding
SELPLG	0.206	1.07	-0.169	-0.658	0.045	0.633	0.735	1.66	0.266	1	-0.426	-1.34	6404	selectin P ligand [Source:HGNC Symbol;Acc:HGNC:10722]	protein_coding
CYP2D7	1.74	1.49	2.18	2.11	0.13	0.721	-0.32	-1.25	0.529	1	-0.113	-1.08	1564	cytochrome P450 family 2 subfamily D member 7 (gene/pseudogene) [Source:HGNC Symbol;Acc:HGNC:2624] /// cytochrome P450 family 2 subfamily D member 7 (gene/pseudogene) [Source:NCBI gene;Acc:1564]	polymorphic_pseudogene /// protein_coding
LHPP	3.72	4.21	3.58	3.66	0.0132	0.586	0.395	1.31	0.656	1	0.0623	1.04	64077	phospholysine phosphohistidine inorganic pyrophosphate phosphatase [Source:HGNC Symbol;Acc:HGNC:30042]	protein_coding
TMEM100	1.97	1.99	1.12	1.21	0.252	0.799	0.261	1.2	0.568	1	0.137	1.1	55273	transmembrane protein 100 [Source:HGNC Symbol;Acc:HGNC:25607]	protein_coding
HUNK	4.73	4.21	5.04	5.36	0.0821	0.68	-0.455	-1.37	0.1	1	0.364	1.29	30811	hormonally up-regulated Neu-associated kinase [Source:HGNC Symbol;Acc:HGNC:13326]	protein_coding
OR7G2	-1.15	-2.34	-1.2	-0.95	0.00177	0.505	-1.34	-2.52	0.51	1	0.197	1.15	390882	olfactory receptor family 7 subfamily G member 2 [Source:HGNC Symbol;Acc:HGNC:8466]	protein_coding
SMG1P6	1.66	0.846	2.11	1.85	0.00983	0.569	-0.957	-1.94	0.193	1	-0.367	-1.29		SMG1 pseudogene 6 [Source:HGNC Symbol;Acc:HGNC:49863]	unprocessed_pseudogene
GSE1	5.79	5.96	6.59	6.4	0.288	0.808	0.198	1.15	0.293	1	-0.18	-1.13	23199	Gse1 coiled-coil protein [Source:HGNC Symbol;Acc:HGNC:28979]	protein_coding
WDR27	6.04	5.83	6.22	6.16	0.0119	0.586	-0.295	-1.23	0.269	1	-0.108	-1.08	253769	WD repeat domain 27 [Source:HGNC Symbol;Acc:HGNC:21248]	protein_coding
TIMP2	7.19	7.3	6.89	6.75	0.199	0.772	0.183	1.14	0.487	1	-0.0959	-1.07	7077	TIMP metallopeptidase inhibitor 2 [Source:HGNC Symbol;Acc:HGNC:11821]	protein_coding
ERGIC2	5.82	5.97	5.63	5.62	0.0214	0.588	0.221	1.17	0.939	1	0.00639	1	51290	ERGIC and golgi 2 [Source:HGNC Symbol;Acc:HGNC:30208]	protein_coding
GET1	5.07	5.34	4.91	5.02	0.00846	0.56	0.25	1.19	0.215	1	0.102	1.07	7485	guided entry of tail-anchored proteins factor 1 [Source:HGNC Symbol;Acc:HGNC:12790]	protein_coding
DIPK1B	4.84	4.76	4.67	4.39	0.15	0.734	-0.157	-1.11	0.00855	1	-0.319	-1.25	138311	divergent protein kinase domain 1B [Source:HGNC Symbol;Acc:HGNC:28290]	protein_coding
AC139494.4	1.94	1.81	2.31	2.38	0.335	0.83	-0.154	-1.11	0.802	1	0.035	1.02		novel transcript	lncRNA
RHEX	-1.81	-3.75	-4.25	-2.25	0.0448	0.633	-1.71	-3.27	0.0017	1	2.74	6.69	440712	regulator of hemoglobinization and erythroid cell expansion [Source:HGNC Symbol;Acc:HGNC:25341]	protein_coding
CCDC80	7.29	8.02	7.3	7.17	0.101	0.701	0.288	1.22	0.294	1	-0.176	-1.13	151887	coiled-coil domain containing 80 [Source:HGNC Symbol;Acc:HGNC:30649]	protein_coding
AC024257.3	3.68	3.6	4.09	4.06	0.312	0.82	-0.138	-1.1	0.625	1	-0.0572	-1.04		novel transcript, antisense to OR10AD1	lncRNA
DRD4	-1.04	-0.259	-0.185	-0.743	0.000883	0.505	0.972	1.96	0.0357	1	-0.481	-1.4	1815	dopamine receptor D4 [Source:HGNC Symbol;Acc:HGNC:3025]	protein_coding
SLCO5A1	0.283	-0.415	0.46	1.65	0.107	0.705	-0.81	-1.75	0.014	1	1.08	2.11	81796	solute carrier organic anion transporter family member 5A1 [Source:HGNC Symbol;Acc:HGNC:19046]	protein_coding
ILDR1	-2.22	-1.39	-0.531	-0.81	0.00685	0.56	1.03	2.05	0.776	1	-0.0811	-1.06	286676	immunoglobulin like domain containing receptor 1 [Source:HGNC Symbol;Acc:HGNC:28741]	protein_coding
COL6A3	7.53	8.11	7.09	6.87	0.0373	0.628	0.737	1.67	0.769	1	-0.095	-1.07	1293	collagen type VI alpha 3 chain [Source:HGNC Symbol;Acc:HGNC:2213]	protein_coding /// LRG_gene
PTPRJ	6.37	6.38	5.9	5.96	0.853	0.972	-0.0261	-1.02	0.589	1	0.0764	1.05	5795	protein tyrosine phosphatase receptor type J [Source:HGNC Symbol;Acc:HGNC:9673]	protein_coding
LINC00868	-1.23	-1.87	-0.838	-0.692	0.0343	0.625	-0.667	-1.59	0.648	1	0.112	1.08		long intergenic non-protein coding RNA 868 [Source:HGNC Symbol;Acc:HGNC:27562]	lncRNA
GOLM1	7.65	7.81	7.42	7.6	0.0278	0.614	0.175	1.13	0.05	1	0.149	1.11	51280	golgi membrane protein 1 [Source:HGNC Symbol;Acc:HGNC:15451]	protein_coding
DTNA	5.91	6.56	5.8	5.93	0.0681	0.667	0.269	1.21	0.602	1	0.0712	1.05	1837	dystrobrevin alpha [Source:HGNC Symbol;Acc:HGNC:3057]	protein_coding
BIRC2	6.7	6.84	6.41	6.39	0.257	0.801	0.128	1.09	0.897	1	-0.0141	-1.01	329	baculoviral IAP repeat containing 2 [Source:HGNC Symbol;Acc:HGNC:590]	protein_coding
AC023355.1	1.24	0.861	1.5	1.57	0.0187	0.588	-0.459	-1.37	0.89	1	0.0211	1.01		novel transcript, antisense to DUT	lncRNA
AL136115.2	-0.723	-1.04	-0.0531	-0.0738	0.595	0.912	-0.138	-1.1	0.985	1	-0.00422	-1		novel transcript	lncRNA
C5orf15	6.59	6.79	6.43	6.43	0.0242	0.603	0.209	1.16	0.918	1	-0.00833	-1.01	56951	chromosome 5 open reading frame 15 [Source:HGNC Symbol;Acc:HGNC:20656]	protein_coding
SYNM	6.16	6.67	5.88	5.74	0.0861	0.689	0.332	1.26	0.441	1	-0.146	-1.11	23336	synemin [Source:HGNC Symbol;Acc:HGNC:24466]	protein_coding /// LRG_gene
COL5A1	8.18	8.65	8.06	7.38	0.0879	0.69	0.503	1.42	0.0458	1	-0.605	-1.52	1289	collagen type V alpha 1 chain [Source:HGNC Symbol;Acc:HGNC:2209]	protein_coding /// LRG_gene
PLEKHH1	3.35	3.12	3.75	4.64	0.532	0.898	-0.234	-1.18	0.0213	1	0.794	1.73	57475	pleckstrin homology, MyTH4 and FERM domain containing H1 [Source:HGNC Symbol;Acc:HGNC:17733]	protein_coding
CASP7	4.34	4.36	3.98	4.12	0.631	0.92	0.0456	1.03	0.11	1	0.16	1.12	840	caspase 7 [Source:HGNC Symbol;Acc:HGNC:1508]	protein_coding
LINC02054	-0.776	-1.23	-0.453	-0.247	0.08	0.677	-0.45	-1.37	0.519	1	0.137	1.1	105374250	long intergenic non-protein coding RNA 2054 [Source:HGNC Symbol;Acc:HGNC:52894]	lncRNA
FUCA2	6.43	6.5	6.16	6.09	0.387	0.848	0.0866	1.06	0.461	1	-0.0726	-1.05	2519	alpha-L-fucosidase 2 [Source:HGNC Symbol;Acc:HGNC:4008]	protein_coding
IRS1	6.5	6.8	6.45	6.26	0.12	0.717	0.184	1.14	0.182	1	-0.154	-1.11	3667	insulin receptor substrate 1 [Source:HGNC Symbol;Acc:HGNC:6125]	protein_coding
METTL7A	4.31	5.12	4.13	4.39	0.00594	0.56	0.711	1.64	0.301	1	0.234	1.18	25840	methyltransferase like 7A [Source:HGNC Symbol;Acc:HGNC:24550]	protein_coding
PHF23	5.8	5.94	5.6	5.63	0.0859	0.688	0.142	1.1	0.701	1	0.0293	1.02	79142	PHD finger protein 23 [Source:HGNC Symbol;Acc:HGNC:28428]	protein_coding
LHFPL5	1.92	1.76	2.32	2.33	0.144	0.73	-0.227	-1.17	0.88	1	-0.0199	-1.01	222662	LHFPL tetraspan subfamily member 5 [Source:HGNC Symbol;Acc:HGNC:21253]	protein_coding
CCSER1	0.407	0.45	1.93	2.27	0.979	0.996	-0.0136	-1.01	0.507	1	0.271	1.21	401145	coiled-coil serine rich protein 1 [Source:HGNC Symbol;Acc:HGNC:29349]	protein_coding
PPP1R36	-0.236	-0.141	-1.04	-0.519	0.144	0.73	0.301	1.23	0.0164	1	0.56	1.47	145376	protein phosphatase 1 regulatory subunit 36 [Source:HGNC Symbol;Acc:HGNC:20097]	protein_coding
EPM2A	3.43	3.24	3.68	3.84	0.427	0.862	-0.118	-1.08	0.249	1	0.153	1.11	7957	EPM2A glucan phosphatase, laforin [Source:HGNC Symbol;Acc:HGNC:3413]	protein_coding
COL4A2	9.66	9.68	8.64	8.66	0.503	0.889	0.184	1.14	0.965	1	0.012	1.01	1284	collagen type IV alpha 2 chain [Source:HGNC Symbol;Acc:HGNC:2203]	protein_coding
PLD3	8.24	8.37	8.01	7.99	0.101	0.701	0.166	1.12	0.853	1	0.0174	1.01	23646	phospholipase D family member 3 [Source:HGNC Symbol;Acc:HGNC:17158]	protein_coding
SAP25	-0.163	-0.966	0.0132	0.173	0.0169	0.588	-0.719	-1.65	0.507	1	0.156	1.11	100316904	Sin3A associated protein 25 [Source:HGNC Symbol;Acc:HGNC:41908]	protein_coding
IFIT2	2.33	3.16	1.98	1.91	0.0225	0.592	0.707	1.63	0.928	1	-0.0269	-1.02	3433	interferon induced protein with tetratricopeptide repeats 2 [Source:HGNC Symbol;Acc:HGNC:5409]	protein_coding
CNOT6LP1	-1.37	-3.1	-1.21	-1.3	0.00295	0.54	-1.43	-2.7	0.593	1	0.183	1.14		CNOT6L pseudogene 1 [Source:HGNC Symbol;Acc:HGNC:32355]	processed_pseudogene
THAP9-AS1	6.02	5.53	5.89	5.88	0.000786	0.505	-0.415	-1.33	0.867	1	-0.015	-1.01		THAP9 antisense RNA 1 [Source:HGNC Symbol;Acc:HGNC:44172]	lncRNA
ENTPD1-AS1	5.09	4.95	5.09	5.4	0.122	0.719	-0.163	-1.12	0.00953	1	0.281	1.21		ENTPD1 antisense RNA 1 [Source:HGNC Symbol;Acc:HGNC:45203]	lncRNA
AC010727.1	-1.16	-1.55	-0.762	-0.416	0.123	0.719	-0.417	-1.33	0.134	1	0.348	1.27		novel transcript, antisense to RFTN1	lncRNA
CACNA1A	2.83	2.82	3.67	3.81	0.257	0.801	-0.374	-1.3	0.997	1	-0.000816	-1	773	calcium voltage-gated channel subunit alpha1 A [Source:HGNC Symbol;Acc:HGNC:1388]	protein_coding /// LRG_gene
BCR	6.15	6.56	6.16	6.16	0.00467	0.56	0.304	1.23	0.829	1	-0.0189	-1.01	613	BCR activator of RhoGEF and GTPase [Source:HGNC Symbol;Acc:HGNC:1014]	protein_coding
IGDCC4	7.05	7.43	6.88	6.8	0.0363	0.625	0.29	1.22	0.367	1	-0.114	-1.08	57722	immunoglobulin superfamily DCC subclass member 4 [Source:HGNC Symbol;Acc:HGNC:13770]	protein_coding
C6orf120	5.81	5.97	5.51	5.66	0.0431	0.63	0.204	1.15	0.16	1	0.134	1.1	387263	chromosome 6 open reading frame 120 [Source:HGNC Symbol;Acc:HGNC:21247]	protein_coding
IFI27L2	3.81	4.14	3.66	3.63	0.00785	0.56	0.367	1.29	0.875	1	-0.0187	-1.01	83982	interferon alpha inducible protein 27 like 2 [Source:HGNC Symbol;Acc:HGNC:19753]	protein_coding
SUB1	7.35	7.6	7.25	7.27	0.00499	0.56	0.231	1.17	0.981	1	0.00156	1	10923	SUB1 regulator of transcription [Source:HGNC Symbol;Acc:HGNC:19985]	protein_coding
KHDC4	5.83	5.66	5.9	6	0.0761	0.673	-0.146	-1.11	0.273	1	0.0812	1.06	22889	KH domain containing 4, pre-mRNA splicing factor [Source:HGNC Symbol;Acc:HGNC:29145]	protein_coding
PDE1B	1.12	0.436	1.19	2.28	0.167	0.75	-0.628	-1.55	0.00834	1	1.1	2.15	5153	phosphodiesterase 1B [Source:HGNC Symbol;Acc:HGNC:8775]	protein_coding
ELK3	6.08	6.35	5.87	5.78	0.0207	0.588	0.311	1.24	0.268	1	-0.134	-1.1	2004	ETS transcription factor ELK3 [Source:HGNC Symbol;Acc:HGNC:3325]	protein_coding
NTF3	2.19	2.39	1.23	1.65	0.319	0.823	-0.275	-1.21	0.337	1	0.286	1.22	4908	neurotrophin 3 [Source:HGNC Symbol;Acc:HGNC:8023]	protein_coding
FOXF2	-2.14	0.558	-1.05	-2.75	0.016	0.588	1.7	3.25	0.097	1	-1.22	-2.33	2295	forkhead box F2 [Source:HGNC Symbol;Acc:HGNC:3810]	protein_coding /// LRG_gene
COPB1	7.58	7.7	7.42	7.39	0.0294	0.616	0.189	1.14	0.983	1	-0.00162	-1	1315	coatomer protein complex subunit beta 1 [Source:HGNC Symbol;Acc:HGNC:2231]	protein_coding
LHFPL1	-0.0728	0.114	1.58	2.22	0.988	0.997	-0.00944	-1.01	0.238	1	0.536	1.45	340596	LHFPL tetraspan subfamily member 1 [Source:HGNC Symbol;Acc:HGNC:6587]	protein_coding
C6orf89	6.68	7	6.65	6.6	0.00713	0.56	0.286	1.22	0.629	1	-0.0427	-1.03	221477	chromosome 6 open reading frame 89 [Source:HGNC Symbol;Acc:HGNC:21114]	protein_coding
SCYL1	6.09	6.24	6	5.94	0.0201	0.588	0.18	1.13	0.458	1	-0.0503	-1.04	57410	SCY1 like pseudokinase 1 [Source:HGNC Symbol;Acc:HGNC:14372]	protein_coding
RAP2C-AS1	2.25	2.29	2.78	3	0.764	0.954	-0.0586	-1.04	0.272	1	0.188	1.14		RAP2C antisense RNA 1 [Source:HGNC Symbol;Acc:HGNC:40957]	lncRNA
RAP1B	7.52	7.75	7.27	7.19	0.0533	0.647	0.251	1.19	0.439	1	-0.0927	-1.07	5908	RAP1B, member of RAS oncogene family [Source:HGNC Symbol;Acc:HGNC:9857]	protein_coding
UROD	5.62	5.76	5.37	5.42	0.168	0.751	0.128	1.09	0.647	1	0.0404	1.03	7389	uroporphyrinogen decarboxylase [Source:HGNC Symbol;Acc:HGNC:12591]	protein_coding /// LRG_gene
GIGYF1	6.46	6.29	6.47	6.57	0.0052	0.56	-0.225	-1.17	0.216	1	0.082	1.06	64599	GRB10 interacting GYF protein 1 [Source:HGNC Symbol;Acc:HGNC:9126]	protein_coding
STEAP3	5.3	5.52	4.67	5.16	0.0999	0.701	0.306	1.24	0.0159	1	0.498	1.41	55240	STEAP3 metalloreductase [Source:HGNC Symbol;Acc:HGNC:24592]	protein_coding
MAPRE3	3.98	4.28	3.85	3.7	0.096	0.698	0.207	1.15	0.159	1	-0.176	-1.13	22924	microtubule associated protein RP/EB family member 3 [Source:HGNC Symbol;Acc:HGNC:6892]	protein_coding
AF117829.1	5.46	5.19	5.55	5.61	0.011	0.58	-0.283	-1.22	0.444	1	0.0693	1.05		novel transcript	lncRNA
RAB6B	4.37	5.16	4.03	4.2	0.107	0.705	0.42	1.34	0.454	1	0.198	1.15	51560	RAB6B, member RAS oncogene family [Source:HGNC Symbol;Acc:HGNC:14902]	protein_coding
SCTR	-0.546	0.322	0.00477	1.43	0.127	0.719	0.707	1.63	0.00383	1	1.34	2.53	6344	secretin receptor [Source:HGNC Symbol;Acc:HGNC:10608]	protein_coding
CAVIN2	3.11	3.17	1.43	2.17	0.993	0.998	0.00393	1	0.0807	1	0.953	1.94	8436	caveolae associated protein 2 [Source:HGNC Symbol;Acc:HGNC:10690]	protein_coding
TNFAIP1	5.45	5.67	5.54	5.32	0.0246	0.603	0.209	1.16	0.0592	1	-0.166	-1.12	7126	TNF alpha induced protein 1 [Source:HGNC Symbol;Acc:HGNC:11894]	protein_coding
PAXBP1	6.41	6.19	6.59	6.6	0.0214	0.588	-0.266	-1.2	0.974	1	-0.00316	-1	94104	PAX3 and PAX7 binding protein 1 [Source:HGNC Symbol;Acc:HGNC:13579]	protein_coding
IGFBP5	9.45	8.8	7.99	7.92	0.6	0.913	-0.148	-1.11	0.825	1	-0.0635	-1.04	3488	insulin like growth factor binding protein 5 [Source:HGNC Symbol;Acc:HGNC:5474]	protein_coding
PPFIA4	1.53	1.58	2.83	2.19	0.375	0.844	0.368	1.29	0.0433	1	-0.754	-1.69	8497	PTPRF interacting protein alpha 4 [Source:HGNC Symbol;Acc:HGNC:9248]	protein_coding
AL391807.1	0.747	-0.323	0.534	1.51	0.0233	0.599	-1.03	-2.04	0.0157	1	0.934	1.91		novel transcript	lncRNA
OR6A2	-1.67	-1.7	-0.685	-0.475	0.634	0.921	-0.174	-1.13	0.835	1	0.0617	1.04	8590	olfactory receptor family 6 subfamily A member 2 [Source:HGNC Symbol;Acc:HGNC:15301]	protein_coding
PIGS	6.04	6.25	6	5.86	0.018	0.588	0.223	1.17	0.161	1	-0.119	-1.09	94005	phosphatidylinositol glycan anchor biosynthesis class S [Source:HGNC Symbol;Acc:HGNC:14937]	protein_coding
PLPP4	-1.4	1.11	0.164	-0.901	0.00285	0.54	1.65	3.14	0.0403	1	-0.998	-2	196051	phospholipid phosphatase 4 [Source:HGNC Symbol;Acc:HGNC:23531]	protein_coding
EPSTI1	3.47	3.56	2.94	2.22	0.933	0.986	-0.0254	-1.02	0.104	1	-0.584	-1.5	94240	epithelial stromal interaction 1 [Source:HGNC Symbol;Acc:HGNC:16465]	protein_coding
MMP2	6.72	6.87	6.18	5.98	0.467	0.878	0.152	1.11	0.258	1	-0.243	-1.18	4313	matrix metallopeptidase 2 [Source:HGNC Symbol;Acc:HGNC:7166]	protein_coding
MIR8075	-1.11	-1.86	-0.609	-1.01	0.0108	0.577	-0.905	-1.87	0.156	1	-0.399	-1.32		microRNA 8075 [Source:HGNC Symbol;Acc:HGNC:50172]	miRNA
COL4A1	9.41	9.41	8	7.99	0.522	0.896	0.249	1.19	0.999	1	0.000467	1	1282	collagen type IV alpha 1 chain [Source:HGNC Symbol;Acc:HGNC:2202]	protein_coding
SGPL1	7.09	7.27	6.79	6.86	0.374	0.844	0.0914	1.07	0.775	1	0.0286	1.02	8879	sphingosine-1-phosphate lyase 1 [Source:HGNC Symbol;Acc:HGNC:10817]	protein_coding
GNB2	6.79	6.87	6.59	6.55	0.299	0.813	0.0854	1.06	0.846	1	-0.0154	-1.01	2783	G protein subunit beta 2 [Source:HGNC Symbol;Acc:HGNC:4398]	protein_coding
LINC00511	2.62	1.75	3.31	3.67	0.0652	0.66	-0.842	-1.79	0.251	1	0.398	1.32	400619 /// 100499467	long intergenic non-protein coding RNA 511 [Source:HGNC Symbol;Acc:HGNC:43564]	lncRNA
MOB3B	4.69	5.37	4.86	4.92	0.00131	0.505	0.514	1.43	0.587	1	0.0661	1.05	79817	MOB kinase activator 3B [Source:HGNC Symbol;Acc:HGNC:23825]	protein_coding
AL606834.2	-0.226	-1.32	-0.448	-0.758	0.000629	0.505	-1.04	-2.05	0.185	1	-0.294	-1.23		novel transcript, sense intronic to NIN	lncRNA
ARHGAP15	0.879	0.482	1.27	1.46	0.0635	0.66	-0.481	-1.4	0.525	1	0.132	1.1	55843	Rho GTPase activating protein 15 [Source:HGNC Symbol;Acc:HGNC:21030]	protein_coding
COPS8	6.21	6.28	6.05	6	0.221	0.785	0.0826	1.06	0.433	1	-0.0509	-1.04	10920	COP9 signalosome subunit 8 [Source:HGNC Symbol;Acc:HGNC:24335]	protein_coding
PHF21B	2.57	2.73	3.32	3.75	0.386	0.848	-0.28	-1.21	0.433	1	0.208	1.15	112885	PHD finger protein 21B [Source:HGNC Symbol;Acc:HGNC:25161]	protein_coding
ABHD2	7.06	7.18	7.03	6.74	0.181	0.759	0.137	1.1	0.0119	1	-0.281	-1.21	11057	abhydrolase domain containing 2 [Source:HGNC Symbol;Acc:HGNC:18717]	protein_coding
TANC2	6.21	6.19	6.68	6.51	0.958	0.991	0.00692	1	0.168	1	-0.178	-1.13	26115	tetratricopeptide repeat, ankyrin repeat and coiled-coil containing 2 [Source:HGNC Symbol;Acc:HGNC:30212]	protein_coding
ADGRL3	6.59	7.45	6.8	6.5	0.0449	0.633	0.43	1.35	0.204	1	-0.255	-1.19	23284	adhesion G protein-coupled receptor L3 [Source:HGNC Symbol;Acc:HGNC:20974]	protein_coding
MT-TF	1.53	1.58	0.601	0.561	0.583	0.909	0.132	1.1	0.86	1	-0.046	-1.03		mitochondrially encoded tRNA-Phe (UUU/C) [Source:HGNC Symbol;Acc:HGNC:7481]	Mt_tRNA
C1S	4.92	5.42	4.23	3.97	0.175	0.757	0.447	1.36	0.393	1	-0.308	-1.24	716	complement C1s [Source:HGNC Symbol;Acc:HGNC:1247]	protein_coding /// LRG_gene
VRK2	4.76	4.97	4.7	4.66	0.284	0.807	0.094	1.07	0.975	1	0.00266	1	7444	VRK serine/threonine kinase 2 [Source:HGNC Symbol;Acc:HGNC:12719]	protein_coding
SLC2A4RG	5.29	5.33	4.96	4.78	0.582	0.909	0.0741	1.05	0.262	1	-0.157	-1.12	56731	SLC2A4 regulator [Source:HGNC Symbol;Acc:HGNC:15930]	protein_coding
GINM1	5.21	5.4	4.98	5	0.0684	0.668	0.204	1.15	0.886	1	0.0148	1.01	116254	glycoprotein integral membrane 1 [Source:HGNC Symbol;Acc:HGNC:21074]	protein_coding
OSMR	8.04	7.96	6.72	6.68	0.703	0.939	-0.127	-1.09	0.975	1	0.011	1.01	9180	oncostatin M receptor [Source:HGNC Symbol;Acc:HGNC:8507]	protein_coding
SLC25A1	5.73	6.08	5.51	5.34	0.0345	0.625	0.356	1.28	0.322	1	-0.156	-1.11	6576	solute carrier family 25 member 1 [Source:HGNC Symbol;Acc:HGNC:10979]	protein_coding
SLX1A-SULT1A3	2.97	2.71	3.28	3.29	0.0271	0.61	-0.342	-1.27	0.809	1	0.0294	1.02	100526830	SLX1A-SULT1A3 readthrough (NMD candidate) [Source:HGNC Symbol;Acc:HGNC:44437]	lncRNA
BCAP29	5.54	5.68	5.31	5.55	0.0758	0.673	0.144	1.11	0.00728	1	0.235	1.18	55973	B cell receptor associated protein 29 [Source:HGNC Symbol;Acc:HGNC:24131]	protein_coding
PPM1M	3.23	3.45	2.86	2.67	0.146	0.73	0.252	1.19	0.261	1	-0.2	-1.15	132160	protein phosphatase, Mg2+/Mn2+ dependent 1M [Source:HGNC Symbol;Acc:HGNC:26506]	protein_coding
KLF16	4.75	4.75	4.44	4.4	0.704	0.939	0.0337	1.02	0.5	1	-0.0607	-1.04	83855	Kruppel like factor 16 [Source:HGNC Symbol;Acc:HGNC:16857]	protein_coding
CD83	5.24	6.61	5.06	4.87	0.0409	0.628	0.804	1.75	0.736	1	-0.131	-1.09	9308	CD83 molecule [Source:HGNC Symbol;Acc:HGNC:1703]	protein_coding
YY1	7.25	7.28	7.06	7.02	0.334	0.83	0.0606	1.04	0.472	1	-0.0438	-1.03	7528	YY1 transcription factor [Source:HGNC Symbol;Acc:HGNC:12856]	protein_coding
MIR548XHG	-0.398	-2.28	-0.773	0.00188	0.0037	0.554	-1.79	-3.45	0.0521	1	0.868	1.83		MIR548X host gene [Source:HGNC Symbol;Acc:HGNC:52006]	lncRNA
NOTCH1	5.56	5.08	5.94	6.3	0.148	0.731	-0.411	-1.33	0.172	1	0.346	1.27	4851	notch receptor 1 [Source:HGNC Symbol;Acc:HGNC:7881]	protein_coding /// LRG_gene
PEX2	5.4	6.05	5.67	5.45	0.00146	0.505	0.565	1.48	0.132	1	-0.216	-1.16	5828	peroxisomal biogenesis factor 2 [Source:HGNC Symbol;Acc:HGNC:9717]	protein_coding
ITGAX	0.136	-0.1	0.499	0.857	0.222	0.785	-0.286	-1.22	0.137	1	0.304	1.23	3687	integrin subunit alpha X [Source:HGNC Symbol;Acc:HGNC:6152]	protein_coding
CLTC	9.43	9.72	9.27	9.26	0.0206	0.588	0.279	1.21	0.9	1	-0.0131	-1.01	1213	clathrin heavy chain [Source:HGNC Symbol;Acc:HGNC:2092]	protein_coding
BRINP1	2.08	3.17	2.63	2.65	0.000595	0.505	1.11	2.16	0.494	1	-0.159	-1.12	1620	BMP/retinoic acid inducible neural specific 1 [Source:HGNC Symbol;Acc:HGNC:2687]	protein_coding
RIN2	5.29	5.71	5.38	5.1	0.0164	0.588	0.353	1.28	0.0263	1	-0.316	-1.24	54453	Ras and Rab interactor 2 [Source:HGNC Symbol;Acc:HGNC:18750]	protein_coding
TMEM179B	4.2	4.33	3.94	3.95	0.164	0.748	0.14	1.1	0.965	1	0.00421	1	374395	transmembrane protein 179B [Source:HGNC Symbol;Acc:HGNC:33744]	protein_coding
ZIC5	4.74	5.76	4.53	5.15	0.0366	0.627	0.403	1.32	0.0248	1	0.444	1.36	85416	Zic family member 5 [Source:HGNC Symbol;Acc:HGNC:20322]	protein_coding
ZIC2	6.04	7.02	5.78	6.24	0.0494	0.644	0.403	1.32	0.103	1	0.329	1.26	7546	Zic family member 2 [Source:HGNC Symbol;Acc:HGNC:12873]	protein_coding
ANKRD34C-AS1	0.0736	-0.64	0.478	0.229	0.0123	0.586	-0.735	-1.66	0.269	1	-0.251	-1.19		ANKRD34C antisense RNA 1 [Source:HGNC Symbol;Acc:HGNC:48618]	lncRNA
CX3CL1	3.73	3.99	3.21	3.07	0.975	0.994	-0.00724	-1.01	0.84	1	-0.0497	-1.04	6376	C-X3-C motif chemokine ligand 1 [Source:HGNC Symbol;Acc:HGNC:10647]	protein_coding
ARHGAP32	6.18	5.98	6.38	6.48	0.121	0.718	-0.178	-1.13	0.287	1	0.112	1.08	9743	Rho GTPase activating protein 32 [Source:HGNC Symbol;Acc:HGNC:17399]	protein_coding
ZCCHC18	1.78	1.76	2.77	2.7	0.411	0.857	-0.24	-1.18	0.577	1	-0.131	-1.1	644353	zinc finger CCHC-type containing 18 [Source:HGNC Symbol;Acc:HGNC:32459]	protein_coding
CD4	4.36	4.83	3.36	3.46	0.364	0.841	0.322	1.25	0.873	1	0.0643	1.05	920	CD4 molecule [Source:HGNC Symbol;Acc:HGNC:1678]	protein_coding
RGPD6	5.21	6.08	5.98	5.88	0.000546	0.505	0.795	1.74	0.788	1	-0.0434	-1.03	729540	RANBP2 like and GRIP domain containing 6 [Source:HGNC Symbol;Acc:HGNC:32419]	protein_coding
GDNF-AS1	-0.0473	-0.0568	0.152	1.17	0.547	0.903	-0.199	-1.15	0.00667	1	0.914	1.88		GDNF antisense RNA 1 [Source:HGNC Symbol;Acc:HGNC:43592]	lncRNA
AL022311.1	3.67	3.39	3.91	3.87	0.0373	0.628	-0.319	-1.25	0.643	1	-0.0572	-1.04		novel transcript, sense overlapping to EIF3L	lncRNA
STPG2-AS1	3.07	4.43	3.14	3.18	0.0323	0.623	0.619	1.54	0.854	1	-0.0515	-1.04		STPG2 antisense RNA 1 [Source:HGNC Symbol;Acc:HGNC:41209]	lncRNA
MOGAT2	-3.06	-1.01	-3.27	-3.56	0.0268	0.609	1.21	2.31	0.373	1	-0.5	-1.41	80168	monoacylglycerol O-acyltransferase 2 [Source:HGNC Symbol;Acc:HGNC:23248]	protein_coding
EGLN2	6.44	6.52	6.27	6.25	0.325	0.826	0.0656	1.05	0.777	1	-0.0182	-1.01	112398	egl-9 family hypoxia inducible factor 2 [Source:HGNC Symbol;Acc:HGNC:14660]	protein_coding
CHM	5.43	5.53	5.54	6.16	0.796	0.96	0.0446	1.03	0.00186	1	0.626	1.54	1121	CHM Rab escort protein [Source:HGNC Symbol;Acc:HGNC:1940]	protein_coding /// LRG_gene
TLCD4	2.15	1.74	2.25	2.58	0.321	0.824	-0.179	-1.13	0.0717	1	0.3	1.23	148534	TLC domain containing 4 [Source:HGNC Symbol;Acc:HGNC:26477]	protein_coding
OR55B1P	0.509	0.26	0.796	1.11	0.16	0.743	-0.306	-1.24	0.127	1	0.296	1.23		olfactory receptor family 55 subfamily B member 1 pseudogene [Source:HGNC Symbol;Acc:HGNC:15241]	transcribed_unitary_pseudogene
LOX	6.15	5.98	4.7	4.28	0.726	0.942	0.145	1.11	0.719	1	-0.175	-1.13	4015	lysyl oxidase [Source:HGNC Symbol;Acc:HGNC:6664]	protein_coding
GALK1	3.22	3.55	3.09	2.81	0.0503	0.647	0.32	1.25	0.117	1	-0.257	-1.19	2584	galactokinase 1 [Source:HGNC Symbol;Acc:HGNC:4118]	protein_coding
AC010536.1	0.887	0.589	0.649	1.33	0.0344	0.625	-0.44	-1.36	0.00342	1	0.619	1.54	100129215	novel transcript	lncRNA
ZBTB16	5.3	5.76	5.46	5.48	0.000443	0.505	0.506	1.42	0.91	1	0.0117	1.01	7704	zinc finger and BTB domain containing 16 [Source:HGNC Symbol;Acc:HGNC:12930]	protein_coding
SLC22A25	0.132	-0.105	0.612	0.393	0.172	0.755	-0.257	-1.2	0.15	1	-0.244	-1.18	387601	solute carrier family 22 member 25 [Source:HGNC Symbol;Acc:HGNC:32935]	protein_coding
KCNAB1	-2.75	-1.81	-0.746	-1.7	0.0152	0.588	1.05	2.07	0.0337	1	-0.738	-1.67	7881	potassium voltage-gated channel subfamily A member regulatory beta subunit 1 [Source:HGNC Symbol;Acc:HGNC:6228]	protein_coding
MAPK1	7.3	7.42	7.2	7.17	0.0239	0.601	0.153	1.11	0.72	1	-0.0211	-1.01	5594	mitogen-activated protein kinase 1 [Source:HGNC Symbol;Acc:HGNC:6871]	protein_coding /// LRG_gene
TCERG1	7.12	7	7.2	7.18	0.02	0.588	-0.145	-1.11	0.299	1	-0.0562	-1.04	10915	transcription elongation regulator 1 [Source:HGNC Symbol;Acc:HGNC:15630]	protein_coding
PSME1	6.01	5.87	5.54	5.46	0.836	0.968	0.0232	1.02	0.647	1	-0.0519	-1.04	5720	proteasome activator subunit 1 [Source:HGNC Symbol;Acc:HGNC:9568]	protein_coding
LRRD1	-1.65	-1.7	-0.61	-0.817	0.526	0.896	-0.217	-1.16	0.281	1	-0.314	-1.24	401387	leucine rich repeats and death domain containing 1 [Source:HGNC Symbol;Acc:HGNC:34300]	protein_coding
SMYD2	5.89	5.9	5.28	5.55	0.759	0.953	0.0418	1.03	0.105	1	0.235	1.18	56950	SET and MYND domain containing 2 [Source:HGNC Symbol;Acc:HGNC:20982]	protein_coding
LEF1-AS1	-0.513	-0.959	0.196	0.246	0.228	0.785	-0.374	-1.3	0.716	1	0.0916	1.07		LEF1 antisense RNA 1 [Source:HGNC Symbol;Acc:HGNC:40339]	lncRNA
MAF	6.53	7.38	6.56	6.6	0.128	0.719	0.289	1.22	0.838	1	0.0368	1.03	4094	MAF bZIP transcription factor [Source:HGNC Symbol;Acc:HGNC:6776]	protein_coding
Z95331.1	3.45	3.18	3.66	3.77	0.0565	0.648	-0.301	-1.23	0.53	1	0.0811	1.06		novel transcript, sense overlapping ATXN10	lncRNA
LGI2	1.18	1.14	2.14	2.37	0.705	0.94	0.134	1.1	0.325	1	0.294	1.23	55203	leucine rich repeat LGI family member 2 [Source:HGNC Symbol;Acc:HGNC:18710]	protein_coding
MBNL2	7.01	6.82	6.43	6.29	0.426	0.862	-0.134	-1.1	0.447	1	-0.128	-1.09	10150	muscleblind like splicing regulator 2 [Source:HGNC Symbol;Acc:HGNC:16746]	protein_coding
STK16	4.49	4.56	4.28	4.19	0.4	0.853	0.0743	1.05	0.366	1	-0.0802	-1.06	8576	serine/threonine kinase 16 [Source:HGNC Symbol;Acc:HGNC:11394]	protein_coding
BCAR1	7.03	6.92	6.64	6.34	0.616	0.916	-0.0769	-1.05	0.0708	1	-0.297	-1.23	9564	BCAR1 scaffold protein, Cas family member [Source:HGNC Symbol;Acc:HGNC:971]	protein_coding
TGOLN2	7.5	7.53	7.19	7.15	0.433	0.865	0.0814	1.06	0.843	1	-0.02	-1.01	10618	trans-golgi network protein 2 [Source:HGNC Symbol;Acc:HGNC:15450]	protein_coding
DMAC2	5.62	5.8	5.32	5.26	0.067	0.663	0.243	1.18	0.61	1	-0.0635	-1.04	55101	distal membrane arm assembly complex 2 [Source:HGNC Symbol;Acc:HGNC:25496]	protein_coding
FAM163A	-1.51	-1.65	-0.819	0.0547	0.988	0.997	-0.00655	-1	0.0116	1	0.973	1.96	148753	family with sequence similarity 163 member A [Source:HGNC Symbol;Acc:HGNC:28274]	protein_coding
SLC25A34	0.607	0.627	1.16	1.13	0.812	0.964	0.0423	1.03	0.755	1	-0.0496	-1.03	284723	solute carrier family 25 member 34 [Source:HGNC Symbol;Acc:HGNC:27653]	protein_coding
CANT1	6.23	6.34	6.12	6.02	0.124	0.719	0.122	1.09	0.27	1	-0.0838	-1.06	124583	calcium activated nucleotidase 1 [Source:HGNC Symbol;Acc:HGNC:19721]	protein_coding
DHX34	4.36	4.1	4.57	4.48	0.0209	0.588	-0.278	-1.21	0.351	1	-0.0913	-1.07	9704	DExH-box helicase 34 [Source:HGNC Symbol;Acc:HGNC:16719]	protein_coding
CITED2	6.87	7.1	6.8	6.63	0.0413	0.628	0.237	1.18	0.154	1	-0.155	-1.11	10370	Cbp/p300 interacting transactivator with Glu/Asp rich carboxy-terminal domain 2 [Source:HGNC Symbol;Acc:HGNC:1987]	protein_coding
ANK1	0.753	0.783	2.2	1.66	0.298	0.812	0.442	1.36	0.155	1	-0.524	-1.44	286	ankyrin 1 [Source:HGNC Symbol;Acc:HGNC:492]	protein_coding
PHF6	7.2	7.01	7.63	7.43	0.0837	0.681	-0.265	-1.2	0.101	1	-0.235	-1.18	84295	PHD finger protein 6 [Source:HGNC Symbol;Acc:HGNC:18145]	protein_coding /// LRG_gene
MMADHC	6.38	6.41	6.14	6.07	0.252	0.8	0.0995	1.07	0.487	1	-0.0586	-1.04	27249	metabolism of cobalamin associated D [Source:HGNC Symbol;Acc:HGNC:25221]	protein_coding
SLC19A2	4.35	4.1	4.71	4.85	0.18	0.759	-0.227	-1.17	0.183	1	0.197	1.15	10560	solute carrier family 19 member 2 [Source:HGNC Symbol;Acc:HGNC:10938]	protein_coding
FAT2	2.86	0.711	3.89	2.22	0.00254	0.537	-1.9	-3.73	0.0504	1	-0.922	-1.9	2196	FAT atypical cadherin 2 [Source:HGNC Symbol;Acc:HGNC:3596]	protein_coding
RMDN1	5.58	5.7	5.33	5.37	0.141	0.728	0.13	1.09	0.687	1	0.0337	1.02	51115	regulator of microtubule dynamics 1 [Source:HGNC Symbol;Acc:HGNC:24285]	protein_coding
PSMB8	4.76	4.6	3.94	3.96	0.782	0.957	0.0454	1.03	0.845	1	0.0347	1.02	5696	proteasome subunit beta 8 [Source:HGNC Symbol;Acc:HGNC:9545]	protein_coding /// LRG_gene
MARVELD1	6.47	6.71	6.37	6.26	0.0138	0.586	0.27	1.21	0.229	1	-0.117	-1.08	83742	MARVEL domain containing 1 [Source:HGNC Symbol;Acc:HGNC:28674]	protein_coding
CYP4F26P	-0.108	-0.895	0.532	0.216	0.0434	0.631	-0.786	-1.72	0.199	1	-0.394	-1.31		cytochrome P450 family 4 subfamily F member 26, pseudogene [Source:HGNC Symbol;Acc:HGNC:39948]	lncRNA
LDHAL6FP	-1.22	-2.72	-0.795	-1.21	0.00606	0.56	-1.51	-2.84	0.274	1	-0.429	-1.35		lactate dehydrogenase A like 6F, pseudogene [Source:HGNC Symbol;Acc:HGNC:44240]	processed_pseudogene
AHCYL2	5.46	6.82	5.81	5.75	0.00155	0.505	1.02	2.03	0.685	1	-0.103	-1.07	23382	adenosylhomocysteinase like 2 [Source:HGNC Symbol;Acc:HGNC:22204]	protein_coding
LCTL	1.17	2.91	1.54	1.43	0.00323	0.54	1.1	2.14	0.531	1	-0.198	-1.15	197021	lactase like [Source:HGNC Symbol;Acc:HGNC:15583]	protein_coding
AL359764.2	2.38	2.07	2.68	2.77	0.0548	0.647	-0.358	-1.28	0.586	1	0.0826	1.06		novel transcript	lncRNA
FAT1	9.06	8.93	8.71	8.59	0.139	0.726	-0.196	-1.15	0.427	1	-0.0995	-1.07	2195	FAT atypical cadherin 1 [Source:HGNC Symbol;Acc:HGNC:3595]	protein_coding
CASC15	3.23	3.01	4.07	4.12	0.399	0.852	-0.272	-1.21	0.985	1	-0.00463	-1		cancer susceptibility 15 [Source:HGNC Symbol;Acc:HGNC:28245]	lncRNA
REEP2	4.38	5.06	4.35	4.16	0.162	0.747	0.229	1.17	0.217	1	-0.209	-1.16	51308	receptor accessory protein 2 [Source:HGNC Symbol;Acc:HGNC:17975]	protein_coding
MSTN	-1.37	-1.95	0.694	-0.0949	0.83	0.968	0.177	1.13	0.169	1	-0.92	-1.89	2660	myostatin [Source:HGNC Symbol;Acc:HGNC:4223]	protein_coding /// LRG_gene
TBCEL	5.45	5.71	5.39	5.36	0.0135	0.586	0.207	1.15	0.433	1	-0.0568	-1.04	219899	tubulin folding cofactor E like [Source:HGNC Symbol;Acc:HGNC:28115]	protein_coding
PNKD	5.45	5.65	5.1	5.13	0.0574	0.649	0.269	1.2	0.838	1	0.027	1.02	25953	PNKD metallo-beta-lactamase domain containing [Source:HGNC Symbol;Acc:HGNC:9153]	protein_coding
FHDC1	2.32	2.46	3.58	3.24	0.455	0.874	0.233	1.17	0.309	1	-0.266	-1.2	85462	FH2 domain containing 1 [Source:HGNC Symbol;Acc:HGNC:29363]	protein_coding
CHN1	5.01	5.45	4.93	4.73	0.0127	0.586	0.455	1.37	0.144	1	-0.243	-1.18	1123	chimerin 1 [Source:HGNC Symbol;Acc:HGNC:1943]	protein_coding
MEF2C	4.96	4.75	5.43	5.34	0.194	0.769	0.398	1.32	0.644	1	-0.124	-1.09	4208	myocyte enhancer factor 2C [Source:HGNC Symbol;Acc:HGNC:6996]	protein_coding
KCNJ2-AS1	-2.08	-2.79	-0.901	-1.29	0.86	0.974	-0.0612	-1.04	0.843	1	-0.0577	-1.04		KCNJ2 antisense RNA 1 [Source:HGNC Symbol;Acc:HGNC:43720]	lncRNA
CRK	6.59	6.65	6.43	6.4	0.158	0.742	0.0948	1.07	0.704	1	-0.024	-1.02	1398	CRK proto-oncogene, adaptor protein [Source:HGNC Symbol;Acc:HGNC:2362]	protein_coding
PTK7	7.74	7.92	7.46	7.37	0.301	0.814	0.133	1.1	0.397	1	-0.107	-1.08	5754	protein tyrosine kinase 7 (inactive) [Source:HGNC Symbol;Acc:HGNC:9618]	protein_coding
KANSL1	6.85	6.74	7.04	6.94	0.0662	0.662	-0.142	-1.1	0.12	1	-0.112	-1.08	284058	KAT8 regulatory NSL complex subunit 1 [Source:HGNC Symbol;Acc:HGNC:24565]	protein_coding
TRIM56	6.84	6.81	6.65	6.57	0.932	0.986	0.00532	1	0.221	1	-0.0779	-1.06	81844	tripartite motif containing 56 [Source:HGNC Symbol;Acc:HGNC:19028]	protein_coding
TMEM141	4.22	4.53	4.14	4.11	0.00326	0.54	0.501	1.42	0.637	1	0.0663	1.05	85014	transmembrane protein 141 [Source:HGNC Symbol;Acc:HGNC:28211]	protein_coding
DGKE	3.5	3.24	3.63	3.87	0.0516	0.647	-0.333	-1.26	0.163	1	0.202	1.15	8526	diacylglycerol kinase epsilon [Source:HGNC Symbol;Acc:HGNC:2852]	protein_coding
AP002813.1	-0.923	-1.12	-0.177	-1.1	0.345	0.835	-0.259	-1.2	0.00136	1	-1.01	-2.01		novel transcript	lncRNA
PAM	8.15	8.5	7.81	7.8	0.762	0.953	0.0548	1.04	0.916	1	-0.019	-1.01	5066	peptidylglycine alpha-amidating monooxygenase [Source:HGNC Symbol;Acc:HGNC:8596]	protein_coding
CLTB	4.17	4.43	4.14	3.94	0.103	0.703	0.192	1.14	0.104	1	-0.191	-1.14	1212	clathrin light chain B [Source:HGNC Symbol;Acc:HGNC:2091]	protein_coding
KCTD10	7.15	7.35	6.79	6.76	0.52	0.896	0.0855	1.06	0.626	1	-0.0644	-1.05	83892	potassium channel tetramerization domain containing 10 [Source:HGNC Symbol;Acc:HGNC:23236]	protein_coding
AC063960.1	-1.15	-1.51	-0.541	-0.607	0.065	0.66	-0.496	-1.41	0.656	1	-0.0955	-1.07		novel transcript, antisense to TACC2	lncRNA
MPP6	6.23	6.85	6.13	6.09	0.127	0.719	0.275	1.21	0.842	1	-0.0341	-1.02	51678	membrane palmitoylated protein 6 [Source:HGNC Symbol;Acc:HGNC:18167]	protein_coding
P3H3	5.42	5.83	5.26	5.28	0.0302	0.621	0.314	1.24	0.875	1	0.0205	1.01	10536	prolyl 3-hydroxylase 3 [Source:HGNC Symbol;Acc:HGNC:19318]	protein_coding
TRIM5	6.01	6.2	5.89	5.8	0.029	0.616	0.222	1.17	0.279	1	-0.0994	-1.07	85363	tripartite motif containing 5 [Source:HGNC Symbol;Acc:HGNC:16276]	protein_coding
SYNPO2	4.64	3.44	5.19	3.89	0.0429	0.63	-0.798	-1.74	0.00344	1	-1.18	-2.26	171024	synaptopodin 2 [Source:HGNC Symbol;Acc:HGNC:17732]	protein_coding
TMEM173	4.49	4.73	3.55	3.83	0.0679	0.667	0.459	1.37	0.434	1	0.204	1.15	340061	transmembrane protein 173 [Source:HGNC Symbol;Acc:HGNC:27962]	protein_coding /// LRG_gene
ICAM1	8.34	8.07	7.07	6.93	0.777	0.957	-0.0909	-1.07	0.674	1	-0.14	-1.1	3383	intercellular adhesion molecule 1 [Source:HGNC Symbol;Acc:HGNC:5344]	protein_coding
LINC02371	-0.441	-0.811	0.217	0.224	0.0879	0.69	-0.552	-1.47	0.93	1	-0.0224	-1.02	107984539	long intergenic non-protein coding RNA 2371 [Source:HGNC Symbol;Acc:HGNC:53293]	lncRNA
KIF1C	6.86	7.04	6.8	6.58	0.164	0.748	0.147	1.11	0.0614	1	-0.201	-1.15	10749	kinesin family member 1C [Source:HGNC Symbol;Acc:HGNC:6317]	protein_coding
NSUN5P1	5.17	5.07	5.42	5.54	0.185	0.763	-0.176	-1.13	0.559	1	0.0689	1.05	155400	NSUN5 pseudogene 1 [Source:HGNC Symbol;Acc:HGNC:19146]	transcribed_unprocessed_pseudogene
MIR17HG	3.7	3.1	3.7	4.1	0.0359	0.625	-0.61	-1.53	0.133	1	0.36	1.28	407975	miR-17-92a-1 cluster host gene [Source:HGNC Symbol;Acc:HGNC:23564]	lncRNA
AP2A2	6.52	6.65	6.47	6.38	0.0592	0.651	0.121	1.09	0.213	1	-0.0746	-1.05	161	adaptor related protein complex 2 subunit alpha 2 [Source:HGNC Symbol;Acc:HGNC:562]	protein_coding
SNX1	7.42	7.77	7.41	7.24	0.0184	0.588	0.3	1.23	0.111	1	-0.185	-1.14	6642	sorting nexin 1 [Source:HGNC Symbol;Acc:HGNC:11172]	protein_coding
ERLIN2	7.07	7.15	6.86	6.87	0.189	0.765	0.107	1.08	0.715	1	0.0283	1.02	11160	ER lipid raft associated 2 [Source:HGNC Symbol;Acc:HGNC:1356]	protein_coding
ITGA2	3.7	2.43	3.7	3.15	0.00124	0.505	-0.912	-1.88	0.115	1	-0.336	-1.26	3673	integrin subunit alpha 2 [Source:HGNC Symbol;Acc:HGNC:6137]	protein_coding
BTBD1	6.33	6.39	6.15	6.12	0.0618	0.656	0.128	1.09	0.539	1	-0.0385	-1.03	53339	BTB domain containing 1 [Source:HGNC Symbol;Acc:HGNC:1120]	protein_coding
FTX	7.29	7.13	7.77	7.74	0.188	0.764	-0.222	-1.17	0.831	1	-0.0325	-1.02		FTX transcript, XIST regulator [Source:HGNC Symbol;Acc:HGNC:37190]	lncRNA
MTR	8.17	8.57	7.85	7.78	0.372	0.844	0.162	1.12	0.497	1	-0.121	-1.09	4548	5-methyltetrahydrofolate-homocysteine methyltransferase [Source:HGNC Symbol;Acc:HGNC:7468]	protein_coding
RASEF	1.19	0.338	2.16	1.81	0.0456	0.637	-0.697	-1.62	0.983	1	0.00573	1	158158	RAS and EF-hand domain containing [Source:HGNC Symbol;Acc:HGNC:26464]	protein_coding
ABCC5	6.14	6.18	6.5	6.5	0.604	0.913	0.0645	1.05	0.847	1	-0.0226	-1.02	10057	ATP binding cassette subfamily C member 5 [Source:HGNC Symbol;Acc:HGNC:56]	protein_coding
CLUL1	1.04	1.9	1.36	0.519	0.11	0.706	0.484	1.4	0.0144	1	-0.825	-1.77	27098	clusterin like 1 [Source:HGNC Symbol;Acc:HGNC:2096]	protein_coding
AC092329.4	3.86	3.62	4.05	4.05	0.0258	0.605	-0.296	-1.23	0.776	1	-0.03	-1.02		novel transcript	lncRNA
DENND2A	5.42	5.65	5.17	5.09	0.0695	0.669	0.226	1.17	0.187	1	-0.158	-1.12	27147	DENN domain containing 2A [Source:HGNC Symbol;Acc:HGNC:22212]	protein_coding
ANPEP	2.32	3.31	2.22	1.58	0.0161	0.588	0.994	1.99	0.128	1	-0.625	-1.54	290	alanyl aminopeptidase, membrane [Source:HGNC Symbol;Acc:HGNC:500]	protein_coding
GRAMD2B	5.43	6.63	5.53	5.12	0.0181	0.588	0.872	1.83	0.389	1	-0.298	-1.23	65983	GRAM domain containing 2B [Source:HGNC Symbol;Acc:HGNC:24911]	protein_coding
NDUFA4	6.86	7.23	6.8	6.78	0.00689	0.56	0.329	1.26	0.733	1	-0.0345	-1.02	4697	NDUFA4 mitochondrial complex associated [Source:HGNC Symbol;Acc:HGNC:7687]	protein_coding
PTPRQ	-0.66	-3.15	-0.819	0.156	0.0193	0.588	-2.01	-4.04	0.123	1	0.947	1.93	374462	protein tyrosine phosphatase receptor type Q [Source:HGNC Symbol;Acc:HGNC:9679]	protein_coding
FERMT2	7.39	7.44	7.14	6.84	0.702	0.939	0.0581	1.04	0.109	1	-0.256	-1.19	10979	fermitin family member 2 [Source:HGNC Symbol;Acc:HGNC:15767]	protein_coding
ABTB1	3.07	3.9	3.27	3.05	0.00622	0.56	0.574	1.49	0.292	1	-0.192	-1.14	80325	ankyrin repeat and BTB domain containing 1 [Source:HGNC Symbol;Acc:HGNC:18275]	protein_coding
FURIN	5.94	6.11	5.86	5.7	0.0242	0.603	0.237	1.18	0.209	1	-0.121	-1.09	5045	furin, paired basic amino acid cleaving enzyme [Source:HGNC Symbol;Acc:HGNC:8568]	protein_coding
SNX18P3	1.52	0.933	1.82	1.63	0.004	0.56	-0.755	-1.69	0.413	1	-0.159	-1.12		sorting nexin 18 pseudogene 3 [Source:HGNC Symbol;Acc:HGNC:39611]	transcribed_unprocessed_pseudogene
NAA20	5.14	5.26	5.01	4.84	0.167	0.75	0.136	1.1	0.119	1	-0.154	-1.11	51126	N(alpha)-acetyltransferase 20, NatB catalytic subunit [Source:HGNC Symbol;Acc:HGNC:15908]	protein_coding
BTBD6	4.59	4.67	4.5	4.23	0.191	0.768	0.14	1.1	0.0292	1	-0.25	-1.19	90135	BTB domain containing 6 [Source:HGNC Symbol;Acc:HGNC:19897]	protein_coding
FTO	6.19	6.52	6.27	6.2	0.0029	0.54	0.27	1.21	0.279	1	-0.0795	-1.06	79068	FTO alpha-ketoglutarate dependent dioxygenase [Source:HGNC Symbol;Acc:HGNC:24678]	protein_coding
BCL11A	4.18	3.18	4.09	4.05	0.000644	0.505	-1	-2	0.497	1	0.135	1.1	53335	BAF chromatin remodeling complex subunit BCL11A [Source:HGNC Symbol;Acc:HGNC:13221]	protein_coding
ENDOD1	6.76	6.34	5.8	5.8	0.713	0.94	-0.0819	-1.06	0.577	1	0.13	1.09	23052	endonuclease domain containing 1 [Source:HGNC Symbol;Acc:HGNC:29129]	protein_coding
ESPN	0.3	-0.343	1.22	1.91	0.129	0.72	-0.981	-1.97	0.488	1	0.333	1.26	83715	espin [Source:HGNC Symbol;Acc:HGNC:13281]	protein_coding
RAB43	4.67	4.35	4.07	3.87	0.172	0.755	-0.245	-1.19	0.37	1	-0.163	-1.12	339122	RAB43, member RAS oncogene family [Source:HGNC Symbol;Acc:HGNC:19983]	protein_coding
PXMP2	3.58	3.96	3.38	3.42	0.0338	0.625	0.307	1.24	0.945	1	0.00913	1.01	5827	peroxisomal membrane protein 2 [Source:HGNC Symbol;Acc:HGNC:9716]	protein_coding
PCDH15	2.25	1.34	3.17	3.94	0.325	0.826	-0.797	-1.74	0.545	1	0.367	1.29	65217	protocadherin related 15 [Source:HGNC Symbol;Acc:HGNC:14674]	protein_coding
RERG	3.99	5.53	4.41	4.46	0.00074	0.505	1.18	2.26	0.931	1	0.0237	1.02	85004	RAS like estrogen regulated growth inhibitor [Source:HGNC Symbol;Acc:HGNC:15980]	protein_coding
HRK	0.876	0.946	2.13	2.05	0.694	0.938	-0.143	-1.1	0.696	1	-0.116	-1.08	8739	harakiri, BCL2 interacting protein [Source:HGNC Symbol;Acc:HGNC:5185]	protein_coding
WLS	9.04	9.69	8.84	8.82	0.228	0.785	0.235	1.18	0.607	1	-0.0963	-1.07	79971	Wnt ligand secretion mediator [Source:HGNC Symbol;Acc:HGNC:30238]	protein_coding
PTH1R	5.78	7.45	6.32	5.5	0.0482	0.642	0.837	1.79	0.0853	1	-0.74	-1.67	5745	parathyroid hormone 1 receptor [Source:HGNC Symbol;Acc:HGNC:9608]	protein_coding
YIPF3	6.3	6.47	6.21	6.17	0.0126	0.586	0.205	1.15	0.597	1	-0.0371	-1.03	25844	Yip1 domain family member 3 [Source:HGNC Symbol;Acc:HGNC:21023]	protein_coding
TPT1	10.9	10.8	10.5	10.5	0.208	0.78	0.114	1.08	0.907	1	0.0101	1.01	7178	tumor protein, translationally-controlled 1 [Source:HGNC Symbol;Acc:HGNC:12022]	protein_coding
HPSE2	-3.41	-2.69	-1.48	-1.29	0.0494	0.644	1.19	2.28	0.282	1	0.453	1.37	60495	heparanase 2 (inactive) [Source:HGNC Symbol;Acc:HGNC:18374]	protein_coding
TCF23	-0.721	-0.907	-0.267	0.141	0.608	0.914	-0.141	-1.1	0.142	1	0.364	1.29	150921	transcription factor 23 [Source:HGNC Symbol;Acc:HGNC:18602]	protein_coding
SPTBN1	9.1	9.37	9.06	8.91	0.035	0.625	0.232	1.17	0.135	1	-0.153	-1.11	6711	spectrin beta, non-erythrocytic 1 [Source:HGNC Symbol;Acc:HGNC:11275]	protein_coding
GNAS	9.44	9.69	9.42	9.33	0.00804	0.56	0.249	1.19	0.196	1	-0.105	-1.08	2778	GNAS complex locus [Source:HGNC Symbol;Acc:HGNC:4392]	protein_coding
SPATS2L	6.52	6.97	6.43	5.81	0.067	0.663	0.526	1.44	0.0447	1	-0.59	-1.5	26010	spermatogenesis associated serine rich 2 like [Source:HGNC Symbol;Acc:HGNC:24574]	protein_coding
RETREG2	6.08	6.23	5.9	6.04	0.0287	0.614	0.182	1.13	0.0504	1	0.156	1.11	79137	reticulophagy regulator family member 2 [Source:HGNC Symbol;Acc:HGNC:28450]	protein_coding
SYNDIG1	2.04	3.82	2.32	2.14	0.023	0.598	0.943	1.92	0.669	1	-0.169	-1.12	79953	synapse differentiation inducing 1 [Source:HGNC Symbol;Acc:HGNC:15885]	protein_coding
GK	3.52	3.36	3.7	4	0.304	0.815	-0.156	-1.11	0.0321	1	0.306	1.24	2710	glycerol kinase [Source:HGNC Symbol;Acc:HGNC:4289]	protein_coding
RAB11FIP1	6.25	6.94	6.64	6.09	0.0138	0.586	0.55	1.46	0.0351	1	-0.449	-1.37	80223	RAB11 family interacting protein 1 [Source:HGNC Symbol;Acc:HGNC:30265]	protein_coding
TAX1BP1	6.98	7.16	6.9	6.87	0.0623	0.657	0.164	1.12	0.992	1	-0.000778	-1	8887	Tax1 binding protein 1 [Source:HGNC Symbol;Acc:HGNC:11575]	protein_coding
TTR	-3.19	-0.469	-1.11	-1.72	0.00112	0.505	2.76	6.79	0.459	1	-0.419	-1.34	7276	transthyretin [Source:HGNC Symbol;Acc:HGNC:12405]	protein_coding /// LRG_gene
LYRM2	6.04	6.24	5.9	5.95	0.0116	0.586	0.241	1.18	0.502	1	0.0548	1.04	57226	LYR motif containing 2 [Source:HGNC Symbol;Acc:HGNC:25229]	protein_coding
AC074032.1	-0.143	-0.424	0.339	0.0682	0.0835	0.681	-0.375	-1.3	0.0662	1	-0.355	-1.28		novel transcript, antisense to CERS5	lncRNA
AQP3	2.69	0.97	2.59	2.21	0.00159	0.505	-1.2	-2.3	0.923	1	-0.0273	-1.02	360	aquaporin 3 (Gill blood group) [Source:HGNC Symbol;Acc:HGNC:636]	protein_coding
SFI1	4.52	4.29	4.53	4.66	0.0109	0.579	-0.253	-1.19	0.107	1	0.134	1.1	9814	SFI1 centrin binding protein [Source:HGNC Symbol;Acc:HGNC:29064]	protein_coding
TPM1	8.19	8.32	8.18	7.44	0.451	0.872	0.17	1.12	0.00717	1	-0.699	-1.62	7168	tropomyosin 1 [Source:HGNC Symbol;Acc:HGNC:12010]	protein_coding
DQX1	-1.53	-3.82	-1.33	-1.19	0.00475	0.56	-1.86	-3.63	0.309	1	0.459	1.37	165545	DEAQ-box RNA dependent ATPase 1 [Source:HGNC Symbol;Acc:HGNC:20410]	protein_coding
IFITM2	5.83	6.7	5.45	5.07	0.021	0.588	0.772	1.71	0.0969	1	-0.554	-1.47	10581	interferon induced transmembrane protein 2 [Source:HGNC Symbol;Acc:HGNC:5413]	protein_coding
CNTNAP2	5.24	7.28	6.32	5.97	0.00153	0.505	1.24	2.37	0.287	1	-0.331	-1.26	26047	contactin associated protein like 2 [Source:HGNC Symbol;Acc:HGNC:13830]	protein_coding
CASC4	7.03	7.2	6.92	6.93	0.087	0.689	0.126	1.09	0.972	1	0.0024	1	113201	cancer susceptibility 4 [Source:HGNC Symbol;Acc:HGNC:24892]	protein_coding
BBC3	4.36	4.11	3.58	3.69	0.53	0.898	-0.101	-1.07	0.421	1	0.139	1.1	27113	BCL2 binding component 3 [Source:HGNC Symbol;Acc:HGNC:17868]	protein_coding
LINC01164	-2.14	-0.715	-3.32	-2.38	0.0824	0.68	1.1	2.15	0.0741	1	1.24	2.36		long intergenic non-protein coding RNA 1164 [Source:HGNC Symbol;Acc:HGNC:49533]	lncRNA
CROCCP3	4.26	4.15	4.41	4.54	0.0722	0.669	-0.206	-1.15	0.362	1	0.0889	1.06	114819	CROCC pseudogene 3 [Source:HGNC Symbol;Acc:HGNC:29405]	transcribed_unprocessed_pseudogene
CKLF	3.88	4.04	3.66	3.62	0.136	0.723	0.154	1.11	0.58	1	-0.055	-1.04	51192	chemokine like factor [Source:HGNC Symbol;Acc:HGNC:13253]	protein_coding
SYAP1	5.56	5.69	6.13	6.26	0.871	0.976	0.0285	1.02	0.487	1	0.113	1.08	94056	synapse associated protein 1 [Source:HGNC Symbol;Acc:HGNC:16273]	protein_coding
AGPAT2	3.75	3.98	3.72	3.42	0.097	0.698	0.211	1.16	0.0232	1	-0.308	-1.24	10555	1-acylglycerol-3-phosphate O-acyltransferase 2 [Source:HGNC Symbol;Acc:HGNC:325]	protein_coding
LINC01508	-0.0935	-0.535	-0.769	-1.12	0.0212	0.588	-0.792	-1.73	0.276	1	-0.351	-1.28		long intergenic non-protein coding RNA 1508 [Source:HGNC Symbol;Acc:HGNC:51190]	lncRNA
SLC66A3	3.48	3.6	2.98	2.84	0.487	0.884	0.127	1.09	0.64	1	-0.0909	-1.07	130814	solute carrier family 66 member 3 [Source:HGNC Symbol;Acc:HGNC:28503]	protein_coding
FIS1	5.67	5.84	5.5	5.4	0.0703	0.669	0.192	1.14	0.327	1	-0.0984	-1.07	51024	fission, mitochondrial 1 [Source:HGNC Symbol;Acc:HGNC:21689]	protein_coding
CORO2B	4.68	5.64	4.31	4.51	0.0627	0.658	0.455	1.37	0.731	1	-0.0835	-1.06	10391	coronin 2B [Source:HGNC Symbol;Acc:HGNC:2256]	protein_coding
SEC23IP	6.42	6.59	6.35	6.28	0.0578	0.649	0.141	1.1	0.231	1	-0.083	-1.06	11196	SEC23 interacting protein [Source:HGNC Symbol;Acc:HGNC:17018]	protein_coding
LINC01226	2.41	2.18	2.82	2.84	0.124	0.719	-0.283	-1.22	0.857	1	0.0274	1.02		long intergenic non-protein coding RNA 1226 [Source:HGNC Symbol;Acc:HGNC:49678]	lncRNA
AL358613.1	-2.52	0.605	-3.61	-3.31	0.07	0.669	1.58	2.99	0.979	1	-0.027	-1.02		novel transcript	lncRNA
MIR31HG	0.643	0.515	1.2	1.13	0.922	0.985	-0.0162	-1.01	0.954	1	0.0086	1.01		MIR31 host gene [Source:HGNC Symbol;Acc:HGNC:37187]	lncRNA
GNAI1	6.21	6.47	6.15	6.07	0.00612	0.56	0.322	1.25	0.552	1	-0.0581	-1.04	2770	G protein subunit alpha i1 [Source:HGNC Symbol;Acc:HGNC:4384]	protein_coding
VEGFB	5.39	5.39	4.97	5.11	0.378	0.846	0.106	1.08	0.126	1	0.191	1.14	7423	vascular endothelial growth factor B [Source:HGNC Symbol;Acc:HGNC:12681]	protein_coding
AL390728.4	5	4.53	5.03	4.94	0.00459	0.56	-0.416	-1.33	0.434	1	-0.0882	-1.06		zinc finger protein pseudogene	transcribed_unprocessed_pseudogene
C1orf159	3.61	3.26	3.66	3.78	0.00891	0.56	-0.368	-1.29	0.298	1	0.116	1.08	54991	chromosome 1 open reading frame 159 [Source:HGNC Symbol;Acc:HGNC:26062]	protein_coding
FADD	4.64	4.53	4.29	4.14	0.569	0.907	-0.0669	-1.05	0.22	1	-0.15	-1.11	8772	Fas associated via death domain [Source:HGNC Symbol;Acc:HGNC:3573]	protein_coding /// LRG_gene
SSR1	8.04	8.14	7.68	7.88	0.16	0.743	0.159	1.12	0.0684	1	0.21	1.16	6745	signal sequence receptor subunit 1 [Source:HGNC Symbol;Acc:HGNC:11323]	protein_coding
LDB3	1.11	0.944	2.29	1.57	0.572	0.907	0.263	1.2	0.037	1	-0.924	-1.9	11155	LIM domain binding 3 [Source:HGNC Symbol;Acc:HGNC:15710]	protein_coding /// LRG_gene
OSTM1	5.89	6.08	5.61	5.84	0.107	0.705	0.172	1.13	0.0358	1	0.23	1.17	28962	osteoclastogenesis associated transmembrane protein 1 [Source:HGNC Symbol;Acc:HGNC:21652]	protein_coding
GXYLT2	5.23	5.92	5.02	4.97	0.0214	0.588	0.533	1.45	0.667	1	-0.0903	-1.06	727936	glucoside xylosyltransferase 2 [Source:HGNC Symbol;Acc:HGNC:33383]	protein_coding
KDELR2	7.75	7.97	7.55	7.66	0.0122	0.586	0.289	1.22	0.204	1	0.129	1.09	11014	KDEL endoplasmic reticulum protein retention receptor 2 [Source:HGNC Symbol;Acc:HGNC:6305]	protein_coding
ACTR10	6.01	6.13	5.94	5.83	0.0696	0.669	0.13	1.09	0.115	1	-0.108	-1.08	55860	actin related protein 10 [Source:HGNC Symbol;Acc:HGNC:17372]	protein_coding
GTF2A1	6.63	6.64	6.35	6.55	0.795	0.96	-0.0185	-1.01	0.0134	1	0.199	1.15	2957	general transcription factor IIA subunit 1 [Source:HGNC Symbol;Acc:HGNC:4646]	protein_coding
PDXDC1	6.69	6.96	6.89	6.51	0.0227	0.596	0.281	1.22	0.00614	1	-0.35	-1.27	23042 /// 102724985	pyridoxal dependent decarboxylase domain containing 1 [Source:HGNC Symbol;Acc:HGNC:28995]	protein_coding
CDS2	6.64	6.91	6.58	6.62	0.00938	0.56	0.23	1.17	0.644	1	0.0343	1.02	8760	CDP-diacylglycerol synthase 2 [Source:HGNC Symbol;Acc:HGNC:1801]	protein_coding
COL5A2	8.32	9.1	8.65	8.15	0.0101	0.569	0.658	1.58	0.0527	1	-0.456	-1.37	1290	collagen type V alpha 2 chain [Source:HGNC Symbol;Acc:HGNC:2210]	protein_coding
LRRC14	4.64	4.61	4.43	4.3	0.655	0.927	-0.0365	-1.03	0.123	1	-0.131	-1.1	9684	leucine rich repeat containing 14 [Source:HGNC Symbol;Acc:HGNC:20419]	protein_coding
QKI	8.69	8.94	8.55	8.61	0.0274	0.61	0.186	1.14	0.722	1	0.0264	1.02	9444	QKI, KH domain containing RNA binding [Source:HGNC Symbol;Acc:HGNC:21100]	protein_coding
RAB18	6.39	6.56	6.29	6.27	0.0418	0.628	0.169	1.12	0.988	1	-0.00115	-1	22931	RAB18, member RAS oncogene family [Source:HGNC Symbol;Acc:HGNC:14244]	protein_coding
TENM3	8.16	8.35	8.07	7.91	0.223	0.785	0.132	1.1	0.143	1	-0.158	-1.12	55714	teneurin transmembrane protein 3 [Source:HGNC Symbol;Acc:HGNC:29944]	protein_coding
GTF2IP13	2.76	2.57	2.97	3.2	0.33	0.827	-0.172	-1.13	0.217	1	0.197	1.15		general transcription factor IIi pseudogene 13 [Source:HGNC Symbol;Acc:HGNC:51725]	transcribed_unprocessed_pseudogene
DPCD	4.12	4.35	4.07	3.9	0.114	0.711	0.169	1.12	0.131	1	-0.159	-1.12	25911	deleted in primary ciliary dyskinesia homolog (mouse) [Source:HGNC Symbol;Acc:HGNC:24542]	protein_coding
SLC39A8	4.36	4	4.54	4.83	0.632	0.92	-0.0996	-1.07	0.08	1	0.348	1.27	64116	solute carrier family 39 member 8 [Source:HGNC Symbol;Acc:HGNC:20862]	protein_coding
CLEC3B	-0.178	0.534	-1.32	-1.73	0.252	0.799	0.606	1.52	0.365	1	-0.564	-1.48	7123	C-type lectin domain family 3 member B [Source:HGNC Symbol;Acc:HGNC:11891]	protein_coding
C8orf58	4	4.22	3.98	3.59	0.229	0.786	0.162	1.12	0.0158	1	-0.365	-1.29	541565	chromosome 8 open reading frame 58 [Source:HGNC Symbol;Acc:HGNC:32233]	protein_coding
EPHA7	7.64	8.91	7.42	7.61	0.0363	0.625	0.721	1.65	0.616	1	0.158	1.12	2045	EPH receptor A7 [Source:HGNC Symbol;Acc:HGNC:3390]	protein_coding
ITGB4	4.07	2.92	5.01	3.95	0.0647	0.66	-0.533	-1.45	0.0913	1	-0.462	-1.38	3691	integrin subunit beta 4 [Source:HGNC Symbol;Acc:HGNC:6158]	protein_coding
MOB3A	5.38	5.42	5.12	5.09	0.294	0.811	0.0984	1.07	0.97	1	0.00344	1	126308	MOB kinase activator 3A [Source:HGNC Symbol;Acc:HGNC:29802]	protein_coding
PRR11	5.74	5.62	5.35	5.26	0.171	0.754	-0.159	-1.12	0.284	1	-0.122	-1.09	55771	proline rich 11 [Source:HGNC Symbol;Acc:HGNC:25619]	protein_coding
SLC35A4	6.08	6.17	5.96	5.87	0.152	0.734	0.105	1.08	0.229	1	-0.0851	-1.06	113829	solute carrier family 35 member A4 [Source:HGNC Symbol;Acc:HGNC:20753]	protein_coding
NSD1	7.9	8.07	7.9	7.77	0.0662	0.662	0.122	1.09	0.0283	1	-0.147	-1.11	64324	nuclear receptor binding SET domain protein 1 [Source:HGNC Symbol;Acc:HGNC:14234]	protein_coding /// LRG_gene
GSDMD	3.84	4.36	3.5	3.44	0.0201	0.588	0.57	1.48	0.783	1	-0.0638	-1.05	79792	gasdermin D [Source:HGNC Symbol;Acc:HGNC:25697]	protein_coding
TMEM263	6.24	6.45	6.11	6.05	0.0947	0.696	0.191	1.14	0.801	1	-0.0267	-1.02	90488	transmembrane protein 263 [Source:HGNC Symbol;Acc:HGNC:28281]	protein_coding
ZCCHC24	6.18	6.61	6.12	6.08	0.00321	0.54	0.397	1.32	0.273	1	-0.122	-1.09	219654	zinc finger CCHC-type containing 24 [Source:HGNC Symbol;Acc:HGNC:26911]	protein_coding
HEG1	7.26	7.66	7.29	6.78	0.229	0.785	0.239	1.18	0.0136	1	-0.54	-1.45	57493	heart development protein with EGF like domains 1 [Source:HGNC Symbol;Acc:HGNC:29227]	protein_coding
AC069277.1	1.22	1.31	1.88	3.19	0.773	0.957	0.182	1.13	0.0203	1	1.33	2.51		novel transcript	lncRNA
CEMIP	1.11	2.27	0.0729	-0.298	0.059	0.651	1.11	2.15	0.388	1	-0.572	-1.49	57214	cell migration inducing hyaluronidase 1 [Source:HGNC Symbol;Acc:HGNC:29213]	protein_coding
AL589743.4	0.51	0.452	1.16	1.1	0.578	0.908	-0.126	-1.09	0.549	1	-0.119	-1.09		novel transcript	lncRNA
LAMP1	8.16	8.33	7.89	8.03	0.0989	0.699	0.208	1.16	0.0991	1	0.205	1.15	3916	lysosomal associated membrane protein 1 [Source:HGNC Symbol;Acc:HGNC:6499]	protein_coding
DNAJC14	5.6	5.71	5.49	5.45	0.127	0.719	0.101	1.07	0.438	1	-0.0482	-1.03	85406	DnaJ heat shock protein family (Hsp40) member C14 [Source:HGNC Symbol;Acc:HGNC:24581]	protein_coding
CALN1	-0.996	-1.46	-0.173	-0.0936	0.125	0.719	-0.767	-1.7	0.748	1	-0.128	-1.09	83698	calneuron 1 [Source:HGNC Symbol;Acc:HGNC:13248]	protein_coding
COG4	5.77	6	5.73	5.7	0.0123	0.586	0.208	1.15	0.608	1	-0.0361	-1.03	25839	component of oligomeric golgi complex 4 [Source:HGNC Symbol;Acc:HGNC:18620]	protein_coding
PLA2G15	4.32	4.4	3.96	3.86	0.348	0.836	0.151	1.11	0.782	1	-0.045	-1.03	23659	phospholipase A2 group XV [Source:HGNC Symbol;Acc:HGNC:17163]	protein_coding
ESD	6.83	7	6.69	6.74	0.00738	0.56	0.224	1.17	0.651	1	0.0315	1.02	2098	esterase D [Source:HGNC Symbol;Acc:HGNC:3465]	protein_coding
RABL3	4.93	5	4.82	4.65	0.478	0.881	0.0622	1.04	0.0726	1	-0.165	-1.12	285282	RAB, member of RAS oncogene family like 3 [Source:HGNC Symbol;Acc:HGNC:18072]	protein_coding
AC022893.1	1.87	1.6	2.04	2.22	0.0599	0.651	-0.326	-1.25	0.307	1	0.151	1.11		novel transcript	lncRNA
SLC26A6	4.49	4.84	4.38	4.36	0.00738	0.56	0.333	1.26	0.755	1	-0.0332	-1.02	65010	solute carrier family 26 member 6 [Source:HGNC Symbol;Acc:HGNC:14472]	protein_coding
DLG2	1.43	1.36	2.63	1.79	0.527	0.896	0.198	1.15	0.0141	1	-0.756	-1.69	1740	discs large MAGUK scaffold protein 2 [Source:HGNC Symbol;Acc:HGNC:2901]	protein_coding
GJA1	9.14	9.62	9	8.87	0.0213	0.588	0.505	1.42	0.514	1	-0.126	-1.09	2697	gap junction protein alpha 1 [Source:HGNC Symbol;Acc:HGNC:4274]	protein_coding
AC107204.1	4.19	4.08	4.4	4.56	0.22	0.785	-0.149	-1.11	0.188	1	0.144	1.11		long intergenic non-protein coding RNA 506	lncRNA
EMC2	5.3	5.6	5.34	5.25	0.00483	0.56	0.279	1.21	0.351	1	-0.0764	-1.05	9694	ER membrane protein complex subunit 2 [Source:HGNC Symbol;Acc:HGNC:28963]	protein_coding
AC241520.1	-0.415	-0.41	-0.331	0.616	0.942	0.988	0.0212	1.01	0.00423	1	0.897	1.86		zinc finger protein pseudogene	processed_pseudogene
RGS2	2.74	2.33	3.7	3.05	0.899	0.981	-0.0371	-1.03	0.0402	1	-0.584	-1.5	5997	regulator of G protein signaling 2 [Source:HGNC Symbol;Acc:HGNC:9998]	protein_coding
GADL1	0.383	0.386	1.03	0.982	0.747	0.949	-0.0653	-1.05	0.71	1	-0.0661	-1.05	339896	glutamate decarboxylase like 1 [Source:HGNC Symbol;Acc:HGNC:27949]	protein_coding
CTDSPL	6.66	6.76	6.43	6.37	0.471	0.88	0.0802	1.06	0.858	1	-0.0194	-1.01	10217	CTD small phosphatase like [Source:HGNC Symbol;Acc:HGNC:16890]	protein_coding
SFXN5	4.8	5.03	4.53	4.62	0.169	0.752	0.156	1.11	0.515	1	0.0717	1.05	94097	sideroflexin 5 [Source:HGNC Symbol;Acc:HGNC:16073]	protein_coding
PLAC8L1	1.28	0.226	0.993	1.15	0.00184	0.505	-0.969	-1.96	0.634	1	0.107	1.08	153770	PLAC8 like 1 [Source:HGNC Symbol;Acc:HGNC:31746]	protein_coding
AC118459.1	1.35	1.07	1.76	1.95	0.118	0.716	-0.379	-1.3	0.355	1	0.188	1.14		novel transcript	lncRNA
MYO9B	7.03	7.01	6.78	6.78	0.648	0.925	-0.0321	-1.02	0.823	1	-0.0154	-1.01	4650	myosin IXB [Source:HGNC Symbol;Acc:HGNC:7609]	protein_coding
DRD5	-0.641	-1.34	-1.46	-0.698	0.00775	0.56	-1.3	-2.46	0.0234	1	1.01	2.02	1816	dopamine receptor D5 [Source:HGNC Symbol;Acc:HGNC:3026]	protein_coding
AP1M1	5.99	6.17	5.9	5.85	0.0244	0.603	0.192	1.14	0.515	1	-0.049	-1.03	8907	adaptor related protein complex 1 subunit mu 1 [Source:HGNC Symbol;Acc:HGNC:13667]	protein_coding
RNASE10	-0.671	0.397	-0.634	-0.819	0.00611	0.56	0.93	1.91	0.406	1	-0.247	-1.19	338879	ribonuclease A family member 10 (inactive) [Source:HGNC Symbol;Acc:HGNC:19275]	protein_coding
SLC25A18	3.31	4	2.66	3.14	0.547	0.903	0.148	1.11	0.135	1	0.422	1.34	83733	solute carrier family 25 member 18 [Source:HGNC Symbol;Acc:HGNC:10988]	protein_coding
ZEB1	5.44	5.63	5.91	5.71	0.0672	0.663	0.238	1.18	0.0728	1	-0.217	-1.16	6935	zinc finger E-box binding homeobox 1 [Source:HGNC Symbol;Acc:HGNC:11642]	protein_coding
AC019155.2	-0.404	-0.359	0.392	0.48	0.672	0.931	-0.11	-1.08	0.826	1	0.0485	1.03		novel transcript	lncRNA
RAB31	6.9	7.1	6.42	6.58	0.16	0.743	0.223	1.17	0.345	1	0.146	1.11	11031	RAB31, member RAS oncogene family [Source:HGNC Symbol;Acc:HGNC:9771]	protein_coding
RASGRP1	-0.0942	0.628	1.51	0.775	0.0355	0.625	0.645	1.56	0.0268	1	-0.57	-1.48	10125	RAS guanyl releasing protein 1 [Source:HGNC Symbol;Acc:HGNC:9878]	protein_coding
AC005972.3	-1.24	-1.76	-1.06	-0.68	0.0335	0.625	-0.626	-1.54	0.155	1	0.343	1.27		novel transcript	lncRNA
RIPOR2	1.65	1.96	3.32	2.74	0.126	0.719	0.679	1.6	0.315	1	-0.359	-1.28	9750	RHO family interacting cell polarization regulator 2 [Source:HGNC Symbol;Acc:HGNC:13872]	protein_coding
GDE1	6.07	6.2	5.98	5.89	0.0565	0.648	0.147	1.11	0.303	1	-0.0738	-1.05	51573	glycerophosphodiester phosphodiesterase 1 [Source:HGNC Symbol;Acc:HGNC:29644]	protein_coding
NMRK1	3.56	4.25	3.56	3.83	0.00176	0.505	0.654	1.57	0.121	1	0.271	1.21	54981	nicotinamide riboside kinase 1 [Source:HGNC Symbol;Acc:HGNC:26057]	protein_coding
EMILIN2	4.44	4.54	3.74	3.17	0.892	0.979	0.045	1.03	0.158	1	-0.557	-1.47	84034	elastin microfibril interfacer 2 [Source:HGNC Symbol;Acc:HGNC:19881]	protein_coding
FBXW4P1	-0.689	-0.446	0.319	0.228	0.903	0.981	0.0336	1.02	0.488	1	-0.165	-1.12		F-box and WD repeat domain containing 4 pseudogene 1 [Source:HGNC Symbol;Acc:HGNC:13609]	processed_pseudogene
SCN4B	-2.86	-2.28	-0.72	-0.962	0.168	0.751	0.991	1.99	0.626	1	-0.27	-1.21	6330	sodium voltage-gated channel beta subunit 4 [Source:HGNC Symbol;Acc:HGNC:10592]	protein_coding /// LRG_gene
TRAM1	8.08	8.2	7.74	8.01	0.162	0.747	0.152	1.11	0.0197	1	0.27	1.21	23471	translocation associated membrane protein 1 [Source:HGNC Symbol;Acc:HGNC:20568]	protein_coding
STYX	5.07	5.38	4.97	5.05	0.0134	0.586	0.272	1.21	0.382	1	0.0833	1.06	6815	serine/threonine/tyrosine interacting protein [Source:HGNC Symbol;Acc:HGNC:11447]	protein_coding
FAM114A1	5.46	5.71	5.3	5.15	0.0333	0.625	0.353	1.28	0.637	1	-0.0708	-1.05	92689	family with sequence similarity 114 member A1 [Source:HGNC Symbol;Acc:HGNC:25087]	protein_coding
TFPI	7.75	8.23	7.51	7.18	0.067	0.663	0.431	1.35	0.105	1	-0.376	-1.3	7035	tissue factor pathway inhibitor [Source:HGNC Symbol;Acc:HGNC:11760]	protein_coding
PRKCQ	1.55	0.279	1.27	1.46	0.00209	0.509	-1.08	-2.11	0.398	1	0.213	1.16	5588	protein kinase C theta [Source:HGNC Symbol;Acc:HGNC:9410]	protein_coding
AC027601.6	3.11	2.76	3.28	3.15	0.0146	0.588	-0.398	-1.32	0.145	1	-0.195	-1.14		novel transcript	lncRNA
TGFBR3	5.49	6.57	6.04	6.08	0.000625	0.505	0.958	1.94	0.998	1	0.000548	1	7049	transforming growth factor beta receptor 3 [Source:HGNC Symbol;Acc:HGNC:11774]	protein_coding
TMEM256	3.89	4.04	3.61	3.63	0.0852	0.686	0.201	1.15	0.993	1	0.000961	1	254863	transmembrane protein 256 [Source:HGNC Symbol;Acc:HGNC:28618]	protein_coding
IFI35	2.74	3.01	2.17	1.79	0.272	0.805	0.294	1.23	0.347	1	-0.274	-1.21	3430	interferon induced protein 35 [Source:HGNC Symbol;Acc:HGNC:5399]	protein_coding
UGCG	6.74	6.7	6.01	6.09	0.721	0.941	0.0661	1.05	0.661	1	0.0825	1.06	7357	UDP-glucose ceramide glucosyltransferase [Source:HGNC Symbol;Acc:HGNC:12524]	protein_coding
GDF5	-0.412	-1	-2.32	-2.27	0.269	0.805	-0.51	-1.42	0.835	1	-0.108	-1.08	8200	growth differentiation factor 5 [Source:HGNC Symbol;Acc:HGNC:4220]	protein_coding
ANAPC13	6.05	6.11	5.88	5.83	0.142	0.728	0.113	1.08	0.678	1	-0.0298	-1.02	25847	anaphase promoting complex subunit 13 [Source:HGNC Symbol;Acc:HGNC:24540]	protein_coding
ECH1	5.81	6.12	5.89	5.64	0.00768	0.56	0.371	1.29	0.09	1	-0.21	-1.16	1891	enoyl-CoA hydratase 1 [Source:HGNC Symbol;Acc:HGNC:3149]	protein_coding
SHCBP1	4.67	4.53	4.27	4.15	0.195	0.769	-0.184	-1.14	0.343	1	-0.134	-1.1	79801	SHC binding and spindle associated 1 [Source:HGNC Symbol;Acc:HGNC:29547]	protein_coding
HEXA	6.56	6.88	6.44	6.47	0.00907	0.56	0.365	1.29	0.573	1	0.0671	1.05	3073	hexosaminidase subunit alpha [Source:HGNC Symbol;Acc:HGNC:4878]	protein_coding
NGFR	2.47	2.7	3.33	3.87	0.246	0.797	0.532	1.45	0.416	1	0.292	1.22	4804	nerve growth factor receptor [Source:HGNC Symbol;Acc:HGNC:7809]	protein_coding
C2CD2	5.35	5.56	4.96	5.42	0.16	0.743	0.23	1.17	0.00643	1	0.5	1.41	25966	C2 calcium dependent domain containing 2 [Source:HGNC Symbol;Acc:HGNC:1266]	protein_coding
LAMTOR5-AS1	2.95	2.73	3.13	3.23	0.0504	0.647	-0.302	-1.23	0.75	1	0.0401	1.03		LAMTOR5 antisense RNA 1 [Source:HGNC Symbol;Acc:HGNC:40823]	lncRNA
USP11	6.59	6.77	7.12	7.3	0.561	0.905	0.0942	1.07	0.283	1	0.166	1.12	8237	ubiquitin specific peptidase 11 [Source:HGNC Symbol;Acc:HGNC:12609]	protein_coding
TPCN2	3.68	3.66	3.94	3.93	0.443	0.868	-0.0717	-1.05	0.697	1	-0.0327	-1.02	219931	two pore segment channel 2 [Source:HGNC Symbol;Acc:HGNC:20820]	protein_coding
HCFC1R1	3.79	4.17	3.67	3.34	0.123	0.719	0.297	1.23	0.116	1	-0.314	-1.24	54985	host cell factor C1 regulator 1 [Source:HGNC Symbol;Acc:HGNC:21198]	protein_coding
AC026369.8	0.198	1.95	0.595	0.5	0.0101	0.569	0.953	1.94	0.741	1	-0.108	-1.08		NULL	protein_coding
PARVA	7.05	7.17	6.92	6.66	0.239	0.792	0.15	1.11	0.0556	1	-0.254	-1.19	55742	parvin alpha [Source:HGNC Symbol;Acc:HGNC:14652]	protein_coding
HCK	-0.259	-0.432	-2.57	-2.93	0.951	0.99	0.0374	1.03	0.749	1	-0.249	-1.19	3055	HCK proto-oncogene, Src family tyrosine kinase [Source:HGNC Symbol;Acc:HGNC:4840]	protein_coding
ARCN1	7.68	7.89	7.66	7.56	0.00769	0.56	0.26	1.2	0.273	1	-0.0911	-1.07	372	archain 1 [Source:HGNC Symbol;Acc:HGNC:649]	protein_coding
DOT1L	6.28	6.22	6.43	6.43	0.196	0.77	-0.0894	-1.06	0.647	1	-0.0292	-1.02	84444	DOT1 like histone lysine methyltransferase [Source:HGNC Symbol;Acc:HGNC:24948]	protein_coding
RHBDF2	4.18	4.2	3.25	3.26	0.54	0.901	0.144	1.11	0.992	1	0.0027	1	79651	rhomboid 5 homolog 2 [Source:HGNC Symbol;Acc:HGNC:20788]	protein_coding /// LRG_gene
ATP6V0D1	6.13	6.57	6.17	6.14	0.00405	0.56	0.403	1.32	0.991	1	0.00135	1	9114	ATPase H+ transporting V0 subunit d1 [Source:HGNC Symbol;Acc:HGNC:13724]	protein_coding
PIAS3	5.8	5.97	5.58	5.66	0.0631	0.659	0.178	1.13	0.483	1	0.0618	1.04	10401	protein inhibitor of activated STAT 3 [Source:HGNC Symbol;Acc:HGNC:16861]	protein_coding
AC090578.1	1.17	0.969	1.63	1.66	0.194	0.769	-0.279	-1.21	0.986	1	0.00317	1		novel transcript, antisense to MMP16	lncRNA
PTPRZ1	2.92	2.92	3.21	4.71	0.696	0.938	-0.226	-1.17	0.0317	1	1.1	2.15	5803	protein tyrosine phosphatase receptor type Z1 [Source:HGNC Symbol;Acc:HGNC:9685]	protein_coding /// LRG_gene
MICOS13	3.85	3.97	3.61	3.46	0.0695	0.669	0.243	1.18	0.443	1	-0.0992	-1.07	125988	mitochondrial contact site and cristae organizing system subunit 13 [Source:HGNC Symbol;Acc:HGNC:33702]	protein_coding
RYR3	1.91	0.796	2.3	3.2	0.101	0.701	-1.24	-2.36	0.233	1	0.681	1.6	6263	ryanodine receptor 3 [Source:HGNC Symbol;Acc:HGNC:10485]	protein_coding
FAM3C	6.15	6.2	6.46	6.34	0.0176	0.588	0.278	1.21	0.46	1	-0.0729	-1.05	10447	family with sequence similarity 3 member C [Source:HGNC Symbol;Acc:HGNC:18664]	protein_coding
RFTN1	5.93	6.63	5.95	5.41	0.0368	0.627	0.591	1.51	0.0433	1	-0.579	-1.49	23180	raftlin, lipid raft linker 1 [Source:HGNC Symbol;Acc:HGNC:30278]	protein_coding
PPP2R5C	6.93	7.2	6.92	6.9	0.00538	0.56	0.247	1.19	0.668	1	-0.031	-1.02	5527	protein phosphatase 2 regulatory subunit B'gamma [Source:HGNC Symbol;Acc:HGNC:9311]	protein_coding
CENPJ	5.26	4.83	5.25	5.24	0.00448	0.56	-0.403	-1.32	0.811	1	-0.026	-1.02	55835	centromere protein J [Source:HGNC Symbol;Acc:HGNC:17272]	protein_coding
THEM4	4.39	4.2	4.42	4.71	0.239	0.792	-0.158	-1.12	0.069	1	0.231	1.17	117145	thioesterase superfamily member 4 [Source:HGNC Symbol;Acc:HGNC:17947]	protein_coding
ERC2-IT1	-1.41	-2	-0.767	-0.902	0.0468	0.638	-0.655	-1.57	0.723	1	-0.0906	-1.06		ERC2 intronic transcript 1 [Source:HGNC Symbol;Acc:HGNC:1229]	lncRNA
MYL3	2.22	3.43	2.91	2.26	0.00683	0.56	0.838	1.79	0.0464	1	-0.566	-1.48	4634	myosin light chain 3 [Source:HGNC Symbol;Acc:HGNC:7584]	protein_coding /// LRG_gene
LIX1	6.17	7.34	6.3	5.85	0.0875	0.689	0.57	1.48	0.203	1	-0.421	-1.34	167410	limb and CNS expressed 1 [Source:HGNC Symbol;Acc:HGNC:18581]	protein_coding
AMMECR1	4.17	4.53	4.96	5.14	0.182	0.759	0.312	1.24	0.273	1	0.218	1.16	9949	Alport syndrome, mental retardation, midface hypoplasia and elliptocytosis chromosomal region gene 1 [Source:HGNC Symbol;Acc:HGNC:467]	protein_coding
IAH1	4.43	4.52	4.18	4.13	0.0308	0.621	0.239	1.18	0.744	1	-0.0331	-1.02	285148	isoamyl acetate hydrolyzing esterase 1 (putative) [Source:HGNC Symbol;Acc:HGNC:27696]	protein_coding
BTBD7	6.64	6.9	6.64	6.7	0.00387	0.56	0.228	1.17	0.332	1	0.0624	1.04	55727	BTB domain containing 7 [Source:HGNC Symbol;Acc:HGNC:18269]	protein_coding
CNTN1	2.14	1.42	3.14	2.77	0.0808	0.677	-0.631	-1.55	0.398	1	-0.233	-1.18	1272	contactin 1 [Source:HGNC Symbol;Acc:HGNC:2171]	protein_coding
PRXL2C	3.62	3.7	3.24	3.5	0.106	0.705	0.193	1.14	0.0186	1	0.303	1.23	195827	peroxiredoxin like 2C [Source:HGNC Symbol;Acc:HGNC:16881]	protein_coding
INTS6L	4.81	4.61	5.24	5.8	0.512	0.893	-0.21	-1.16	0.0651	1	0.544	1.46	203522	integrator complex subunit 6 like [Source:HGNC Symbol;Acc:HGNC:27334]	protein_coding
HCAR2	-0.514	-2.99	0.0132	-0.648	0.00633	0.56	-1.7	-3.25	0.464	1	-0.339	-1.26	338442	hydroxycarboxylic acid receptor 2 [Source:HGNC Symbol;Acc:HGNC:24827]	protein_coding
SMIM30	5.02	5.44	5.06	4.92	0.00555	0.56	0.413	1.33	0.366	1	-0.114	-1.08	401397	small integral membrane protein 30 [Source:HGNC Symbol;Acc:HGNC:48953]	protein_coding
AGAP7P	-0.724	-1.4	1.55	-0.687	0.309	0.818	-0.972	-1.96	0.00398	1	-2.53	-5.77		ArfGAP with GTPase domain, ankyrin repeat and PH domain 7, pseudogene [Source:HGNC Symbol;Acc:HGNC:23465]	unprocessed_pseudogene
MAN2A1	7.31	7.2	7	6.89	0.0665	0.662	0.19	1.14	0.494	1	-0.0652	-1.05	4124	mannosidase alpha class 2A member 1 [Source:HGNC Symbol;Acc:HGNC:6824]	protein_coding
CADM1	6.78	6.88	7.01	7.52	0.723	0.942	0.0676	1.05	0.0238	1	0.456	1.37	23705	cell adhesion molecule 1 [Source:HGNC Symbol;Acc:HGNC:5951]	protein_coding
TOB2	5.92	6.02	5.78	5.76	0.194	0.769	0.0847	1.06	0.494	1	-0.0425	-1.03	10766	transducer of ERBB2, 2 [Source:HGNC Symbol;Acc:HGNC:11980]	protein_coding
AL669918.1	-1.05	-3.89	-0.0924	0.352	0.0104	0.572	-2.87	-7.29	0.317	1	0.702	1.63		novel protein, TAP2-HLA-DOB readthrough	protein_coding
AL591501.1	1.92	1.78	2.37	2.48	0.272	0.805	-0.218	-1.16	0.557	1	0.1	1.07		novel transcript	lncRNA
APOC1	2.54	3.05	2.28	2.21	0.00995	0.569	0.591	1.51	0.456	1	-0.154	-1.11	341	apolipoprotein C1 [Source:HGNC Symbol;Acc:HGNC:607]	protein_coding
STAG3L5P-PVRIG2P-PILRB	3.8	3.66	4.17	4.04	0.174	0.757	-0.189	-1.14	0.303	1	-0.125	-1.09	101752399	STAG3L5P-PVRIG2P-PILRB readthrough [Source:HGNC Symbol;Acc:HGNC:48898]	lncRNA
PRKAA1	6.24	6.43	6.06	6.09	0.0776	0.675	0.169	1.12	0.806	1	0.0217	1.02	5562	protein kinase AMP-activated catalytic subunit alpha 1 [Source:HGNC Symbol;Acc:HGNC:9376]	protein_coding
AC116366.1	-1.24	-0.986	-0.771	-1.63	0.323	0.824	0.222	1.17	0.000855	1	-0.932	-1.91		novel transcript	lncRNA
RECQL	5.89	5.97	5.65	5.61	0.375	0.845	0.0849	1.06	0.644	1	-0.0432	-1.03	5965	RecQ like helicase [Source:HGNC Symbol;Acc:HGNC:9948]	protein_coding
TRIM63	-1.03	0.471	-0.0094	1.36	0.00436	0.56	3.04	8.23	0.0649	1	1.62	3.08	84676	tripartite motif containing 63 [Source:HGNC Symbol;Acc:HGNC:16007]	protein_coding /// LRG_gene
COPG1	7.09	7.21	7	6.88	0.0633	0.659	0.172	1.13	0.346	1	-0.0807	-1.06	22820	coatomer protein complex subunit gamma 1 [Source:HGNC Symbol;Acc:HGNC:2236]	protein_coding
HYAL2	5.56	5.6	5.37	5.24	0.734	0.945	0.0307	1.02	0.132	1	-0.141	-1.1	8692	hyaluronidase 2 [Source:HGNC Symbol;Acc:HGNC:5321]	protein_coding
GGT5	4.45	4.32	3.64	3.49	0.499	0.888	0.179	1.13	0.915	1	-0.0314	-1.02	2687	gamma-glutamyltransferase 5 [Source:HGNC Symbol;Acc:HGNC:4260]	protein_coding
TUBB6	6.34	6.51	6.22	5.71	0.251	0.799	0.221	1.17	0.0251	1	-0.472	-1.39	84617	tubulin beta 6 class V [Source:HGNC Symbol;Acc:HGNC:20776]	protein_coding
TGFB1I1	3.87	4.02	3.61	2.99	0.244	0.796	0.283	1.22	0.0321	1	-0.603	-1.52	7041	transforming growth factor beta 1 induced transcript 1 [Source:HGNC Symbol;Acc:HGNC:11767]	protein_coding
AC008033.3	0.852	0.718	1.24	1.73	0.315	0.82	-0.272	-1.21	0.0862	1	0.417	1.34		novel transcript	lncRNA
ABCA5	4.94	4.95	5.31	5.7	0.846	0.97	0.0418	1.03	0.0384	1	0.447	1.36	23461	ATP binding cassette subfamily A member 5 [Source:HGNC Symbol;Acc:HGNC:35]	protein_coding
TMIE	0.407	0.896	0.98	-0.436	0.0719	0.669	0.628	1.55	0.00251	1	-1.26	-2.4	259236	transmembrane inner ear [Source:HGNC Symbol;Acc:HGNC:30800]	protein_coding
ARMCX2	6.27	6.43	6.23	6.11	0.0598	0.651	0.159	1.12	0.157	1	-0.112	-1.08	9823	armadillo repeat containing X-linked 2 [Source:HGNC Symbol;Acc:HGNC:16869]	protein_coding
PLTP	7.09	7.53	6.59	6.6	0.214	0.782	0.291	1.22	0.965	1	0.0102	1.01	5360	phospholipid transfer protein [Source:HGNC Symbol;Acc:HGNC:9093]	protein_coding
BAK1	4.69	4.82	4.32	4.51	0.0504	0.647	0.237	1.18	0.154	1	0.168	1.12	578	BCL2 antagonist/killer 1 [Source:HGNC Symbol;Acc:HGNC:949]	protein_coding
CEP95	5.48	5.38	5.61	5.66	0.0832	0.68	-0.139	-1.1	0.643	1	0.0328	1.02	90799	centrosomal protein 95 [Source:HGNC Symbol;Acc:HGNC:25141]	protein_coding
CENPBD1P1	5.97	6.12	5.86	5.78	0.0631	0.659	0.161	1.12	0.358	1	-0.0738	-1.05		CENPB DNA-binding domains containing 1 pseudogene 1 [Source:HGNC Symbol;Acc:HGNC:28421]	transcribed_processed_pseudogene
ALDH9A1	6.22	6.57	6.15	6.25	0.00734	0.56	0.286	1.22	0.39	1	0.0771	1.05	223	aldehyde dehydrogenase 9 family member A1 [Source:HGNC Symbol;Acc:HGNC:412]	protein_coding
SLFNL1-AS1	2.16	1.45	2.32	2.38	0.0189	0.588	-0.645	-1.56	0.779	1	0.06	1.04		SLFNL1 antisense RNA 1 [Source:HGNC Symbol;Acc:HGNC:44126]	lncRNA
GLB1L	3.92	4.16	3.79	3.57	0.201	0.773	0.169	1.12	0.137	1	-0.203	-1.15	79411	galactosidase beta 1 like [Source:HGNC Symbol;Acc:HGNC:28129]	protein_coding
TMEM50A	6.6	6.86	6.4	6.55	0.0394	0.628	0.216	1.16	0.209	1	0.122	1.09	23585	transmembrane protein 50A [Source:HGNC Symbol;Acc:HGNC:30590]	protein_coding
SDC3	8.13	8.1	7.38	7.72	0.735	0.945	-0.0566	-1.04	0.0788	1	0.315	1.24	9672	syndecan 3 [Source:HGNC Symbol;Acc:HGNC:10660]	protein_coding
ERBB3	3.6	4.23	5.02	5.91	0.201	0.773	0.801	1.74	0.28	1	0.551	1.46	2065	erb-b2 receptor tyrosine kinase 3 [Source:HGNC Symbol;Acc:HGNC:3431]	protein_coding /// LRG_gene
HFE	3.03	3.42	2.77	2.54	0.127	0.719	0.332	1.26	0.445	1	-0.168	-1.12	3077	homeostatic iron regulator [Source:HGNC Symbol;Acc:HGNC:4886]	protein_coding /// LRG_gene
TMEM119	3.01	3.74	2.95	2.47	0.00186	0.505	1.56	2.94	0.274	1	-0.501	-1.42	338773	transmembrane protein 119 [Source:HGNC Symbol;Acc:HGNC:27884]	protein_coding
TECRL	-0.543	-0.786	0.236	0.281	0.943	0.988	-0.0247	-1.02	0.968	1	-0.0117	-1.01	253017	trans-2,3-enoyl-CoA reductase like [Source:HGNC Symbol;Acc:HGNC:27365]	protein_coding
AL121956.6	-0.107	-0.234	0.538	0.262	0.797	0.96	-0.0554	-1.04	0.155	1	-0.283	-1.22		novel transcript	lncRNA
SCN8A	4.06	3.6	4.13	4.95	0.0492	0.644	-0.798	-1.74	0.0549	1	0.651	1.57	6334	sodium voltage-gated channel alpha subunit 8 [Source:HGNC Symbol;Acc:HGNC:10596]	protein_coding /// LRG_gene
HAUS8	3.76	3.4	3.47	3.34	0.00231	0.523	-0.426	-1.34	0.142	1	-0.168	-1.12	93323	HAUS augmin like complex subunit 8 [Source:HGNC Symbol;Acc:HGNC:30532]	protein_coding
LPAR1	5.8	5.94	5.38	5.22	0.248	0.798	0.204	1.15	0.362	1	-0.162	-1.12	1902	lysophosphatidic acid receptor 1 [Source:HGNC Symbol;Acc:HGNC:3166]	protein_coding
ATP5F1A	8.92	9.11	8.86	8.87	0.00297	0.54	0.235	1.18	0.999	1	0.000117	1	498	ATP synthase F1 subunit alpha [Source:HGNC Symbol;Acc:HGNC:823]	protein_coding
LINC01285	1.65	1.64	2.04	2.24	0.408	0.856	-0.152	-1.11	0.449	1	0.122	1.09		long intergenic non-protein coding RNA 1285 [Source:HGNC Symbol;Acc:HGNC:50344]	lncRNA
SH3BGRL	6.23	6.43	6.12	6.02	0.0829	0.68	0.193	1.14	0.442	1	-0.0797	-1.06	6451	SH3 domain binding glutamate rich protein like [Source:HGNC Symbol;Acc:HGNC:10823]	protein_coding
PIK3CD-AS2	2.07	2.38	1.66	1.6	0.132	0.722	0.288	1.22	0.661	1	-0.0834	-1.06		PIK3CD antisense RNA 2 [Source:HGNC Symbol;Acc:HGNC:51334]	lncRNA
A2ML1	0.143	0.217	1.44	1.07	0.328	0.827	0.27	1.21	0.926	1	0.0219	1.02	144568	alpha-2-macroglobulin like 1 [Source:HGNC Symbol;Acc:HGNC:23336]	protein_coding
GUCY1B1	2.67	3.31	3.37	3.35	0.00128	0.505	0.635	1.55	0.435	1	0.108	1.08	2983	guanylate cyclase 1 soluble subunit beta 1 [Source:HGNC Symbol;Acc:HGNC:4687]	protein_coding
SELENOM	3.41	3.86	3.13	3.17	0.049	0.642	0.408	1.33	0.862	1	0.0343	1.02	140606	selenoprotein M [Source:HGNC Symbol;Acc:HGNC:30397]	protein_coding
CYP26A1	5.03	5.07	3.95	3.78	0.0846	0.684	-0.785	-1.72	0.549	1	-0.291	-1.22	1592	cytochrome P450 family 26 subfamily A member 1 [Source:HGNC Symbol;Acc:HGNC:2603]	protein_coding
LRCH2	3.68	3.49	4.41	4.66	0.273	0.806	-0.361	-1.28	0.599	1	0.134	1.1	57631	leucine rich repeats and calponin homology domain containing 2 [Source:HGNC Symbol;Acc:HGNC:29292]	protein_coding
PDK2	5.07	5.34	4.87	4.84	0.196	0.769	0.173	1.13	0.72	1	-0.0467	-1.03	5164	pyruvate dehydrogenase kinase 2 [Source:HGNC Symbol;Acc:HGNC:8810]	protein_coding
BOK	3.89	4	3.77	3.12	0.261	0.802	0.239	1.18	0.0253	1	-0.547	-1.46	666	BCL2 family apoptosis regulator BOK [Source:HGNC Symbol;Acc:HGNC:1087]	protein_coding
B3GLCT	5.17	5.96	5.33	5.24	0.00496	0.56	0.564	1.48	0.422	1	-0.135	-1.1	145173	beta 3-glucosyltransferase [Source:HGNC Symbol;Acc:HGNC:20207]	protein_coding
RIPOR3	2.61	2.42	1.77	1.19	0.632	0.92	-0.159	-1.12	0.0889	1	-0.665	-1.59	140876	RIPOR family member 3 [Source:HGNC Symbol;Acc:HGNC:16168]	protein_coding
RBBP9	5.29	5.49	5.23	5.19	0.116	0.715	0.138	1.1	0.57	1	-0.0464	-1.03	10741	RB binding protein 9, serine hydrolase [Source:HGNC Symbol;Acc:HGNC:9892]	protein_coding
TIMP3	9.19	8.86	8.04	7.93	0.829	0.968	-0.0679	-1.05	0.861	1	-0.0558	-1.04	7078	TIMP metallopeptidase inhibitor 3 [Source:HGNC Symbol;Acc:HGNC:11822]	protein_coding
RN7SL667P	-1.2	-1.03	-0.188	-0.416	0.537	0.901	0.172	1.13	0.406	1	-0.202	-1.15		RNA, 7SL, cytoplasmic 667, pseudogene [Source:HGNC Symbol;Acc:HGNC:46683]	misc_RNA
RGP1	6.37	6.46	6.27	6.21	0.15	0.733	0.0903	1.06	0.361	1	-0.0545	-1.04	9827	RGP1 homolog, RAB6A GEF complex partner 1 [Source:HGNC Symbol;Acc:HGNC:21965]	protein_coding
ST8SIA3	-1.02	-0.504	0.4	1.61	0.504	0.89	-0.489	-1.4	0.202	1	0.742	1.67	51046	ST8 alpha-N-acetyl-neuraminide alpha-2,8-sialyltransferase 3 [Source:HGNC Symbol;Acc:HGNC:14269]	protein_coding
DAG1	7.82	8.07	7.73	7.71	0.0196	0.588	0.264	1.2	0.815	1	0.023	1.02	1605	dystroglycan 1 [Source:HGNC Symbol;Acc:HGNC:2666]	protein_coding
IL17D	0.176	-0.609	0.851	0.458	0.125	0.719	-0.54	-1.45	0.172	1	-0.4	-1.32	53342	interleukin 17D [Source:HGNC Symbol;Acc:HGNC:5984]	protein_coding
P2RY10	0.629	0.281	0.852	1.09	0.0329	0.625	-0.487	-1.4	0.289	1	0.197	1.15	27334	P2Y receptor family member 10 [Source:HGNC Symbol;Acc:HGNC:19906]	protein_coding
DGCR2	6.58	6.72	6.52	6.48	0.0499	0.646	0.127	1.09	0.518	1	-0.0377	-1.03	9993	DiGeorge syndrome critical region gene 2 [Source:HGNC Symbol;Acc:HGNC:2845]	protein_coding
BMPR2	6.62	6.88	6.66	6.51	0.0314	0.621	0.224	1.17	0.23	1	-0.113	-1.08	659	bone morphogenetic protein receptor type 2 [Source:HGNC Symbol;Acc:HGNC:1078]	protein_coding /// LRG_gene
KCNE3	2.35	2.59	1.12	1.98	0.117	0.716	0.518	1.43	0.0541	1	0.725	1.65	10008	potassium voltage-gated channel subfamily E regulatory subunit 3 [Source:HGNC Symbol;Acc:HGNC:6243]	protein_coding /// LRG_gene
PTRHD1	4.23	4.53	3.88	3.83	0.0639	0.66	0.343	1.27	0.597	1	-0.0955	-1.07	391356	peptidyl-tRNA hydrolase domain containing 1 [Source:HGNC Symbol;Acc:HGNC:33782]	protein_coding
AC010724.3	0.606	-1.5	-2.46	-1.27	0.0214	0.588	-2.32	-5	0.0413	1	2.22	4.66		novel transcript	lncRNA
CPT1A	6.73	6.78	6.26	6.27	0.615	0.916	0.0764	1.05	0.824	1	0.0337	1.02	1374	carnitine palmitoyltransferase 1A [Source:HGNC Symbol;Acc:HGNC:2328]	protein_coding
STK31	-0.492	-0.635	-0.0242	0.273	0.424	0.862	-0.2	-1.15	0.268	1	0.242	1.18	56164	serine/threonine kinase 31 [Source:HGNC Symbol;Acc:HGNC:11407]	protein_coding
CACNB1	2.84	2.5	3.23	2.82	0.673	0.931	-0.0831	-1.06	0.03	1	-0.432	-1.35	782	calcium voltage-gated channel auxiliary subunit beta 1 [Source:HGNC Symbol;Acc:HGNC:1401]	protein_coding
CHD4	9.55	9.69	9.4	9.49	0.129	0.72	0.0994	1.07	0.208	1	0.0792	1.06	1108	chromodomain helicase DNA binding protein 4 [Source:HGNC Symbol;Acc:HGNC:1919]	protein_coding
CHMP5	5.68	5.74	5.54	5.49	0.135	0.722	0.104	1.07	0.645	1	-0.0301	-1.02	51510	charged multivesicular body protein 5 [Source:HGNC Symbol;Acc:HGNC:26942]	protein_coding
ANKRD31	-0.538	-1.1	-0.292	-0.275	0.00934	0.56	-0.683	-1.61	0.866	1	0.0336	1.02	256006	ankyrin repeat domain 31 [Source:HGNC Symbol;Acc:HGNC:26853]	protein_coding
AC243807.2	3.37	3	3.84	3.65	0.0898	0.692	-0.411	-1.33	0.344	1	-0.187	-1.14		ADP-ribosylation factor 3 (ARF3) pseudogene	transcribed_unprocessed_pseudogene
HDLBP	9.5	9.75	9.31	9.31	0.0263	0.608	0.297	1.23	0.874	1	0.0186	1.01	3069	high density lipoprotein binding protein [Source:HGNC Symbol;Acc:HGNC:4857]	protein_coding
HELLPAR	7.08	6.94	7.3	7.39	0.0934	0.696	-0.212	-1.16	0.521	1	0.073	1.05		HELLP associated long non-coding RNA [Source:HGNC Symbol;Acc:HGNC:43984]	lncRNA
SOCS3	6.01	6.27	5.67	5.1	0.814	0.964	0.0588	1.04	0.0779	1	-0.498	-1.41	9021	suppressor of cytokine signaling 3 [Source:HGNC Symbol;Acc:HGNC:19391]	protein_coding /// LRG_gene
LOXL1-AS1	3.68	3.78	3.25	3.26	0.352	0.836	0.117	1.08	0.691	1	-0.0505	-1.04	100287616	LOXL1 antisense RNA 1 [Source:HGNC Symbol;Acc:HGNC:44169]	lncRNA
TCAF1P1	3.54	4.14	3.49	3.49	0.0171	0.588	0.422	1.34	0.816	1	-0.0365	-1.03		TRPM8 channel associated factor 1 pseudogene 1 [Source:HGNC Symbol;Acc:HGNC:33604]	unprocessed_pseudogene
ADGRB3	3.19	2.44	2.63	3.51	0.0271	0.61	-0.721	-1.65	0.00657	1	0.844	1.79	577	adhesion G protein-coupled receptor B3 [Source:HGNC Symbol;Acc:HGNC:945]	protein_coding
RAB42	1.34	2.52	1.69	1.67	0.00148	0.505	1.01	2.01	0.765	1	-0.0725	-1.05	115273	RAB42, member RAS oncogene family [Source:HGNC Symbol;Acc:HGNC:28702]	protein_coding
SH3PXD2B	6.99	6.99	6.67	6.76	0.536	0.9	-0.0545	-1.04	0.462	1	0.0639	1.05	285590	SH3 and PX domains 2B [Source:HGNC Symbol;Acc:HGNC:29242]	protein_coding
DMD	6.83	8.05	7.29	7.42	0.00121	0.505	0.83	1.78	0.48	1	0.14	1.1	1756	dystrophin [Source:HGNC Symbol;Acc:HGNC:2928]	protein_coding /// LRG_gene
CERKL	0.625	0.741	1.77	1.5	0.927	0.985	0.0313	1.02	0.298	1	-0.308	-1.24	375298	ceramide kinase like [Source:HGNC Symbol;Acc:HGNC:21699]	protein_coding
LINC00632	5.64	5.47	6.07	6.02	0.0502	0.647	-0.341	-1.27	0.698	1	-0.0571	-1.04		long intergenic non-protein coding RNA 632 [Source:HGNC Symbol;Acc:HGNC:27865]	lncRNA
OR5A1	1.07	0.743	1.43	1.55	0.0864	0.689	-0.397	-1.32	0.679	1	0.0791	1.06	219982	olfactory receptor family 5 subfamily A member 1 [Source:HGNC Symbol;Acc:HGNC:8319]	protein_coding
PDHB	6.22	6.37	5.98	5.92	0.161	0.744	0.156	1.11	0.425	1	-0.0851	-1.06	5162	pyruvate dehydrogenase E1 beta subunit [Source:HGNC Symbol;Acc:HGNC:8808]	protein_coding
SEMA3C	7.32	7.46	7.05	6.73	0.948	0.99	-0.014	-1.01	0.261	1	-0.247	-1.19	10512	semaphorin 3C [Source:HGNC Symbol;Acc:HGNC:10725]	protein_coding
RN7SL1	5.78	5.37	6.5	6.94	0.389	0.848	-0.385	-1.31	0.239	1	0.469	1.38	6029	RNA component of signal recognition particle 7SL1 [Source:HGNC Symbol;Acc:HGNC:10038]	misc_RNA
EML1	5.5	5.99	5.54	5.57	0.0167	0.588	0.299	1.23	0.827	1	0.0234	1.02	2009	EMAP like 1 [Source:HGNC Symbol;Acc:HGNC:3330]	protein_coding
ZMYND10	-0.239	0.977	0.293	-0.246	0.0176	0.588	0.796	1.74	0.108	1	-0.495	-1.41	51364	zinc finger MYND-type containing 10 [Source:HGNC Symbol;Acc:HGNC:19412]	protein_coding
AC091912.3	-0.0105	-1.18	-2.64	-1.87	0.022	0.588	-1.92	-3.78	0.168	1	1.23	2.35		novel transcript	lncRNA
CAPNS1	7.18	7.38	7.08	6.97	0.0347	0.625	0.245	1.19	0.441	1	-0.0804	-1.06	826	calpain small subunit 1 [Source:HGNC Symbol;Acc:HGNC:1481]	protein_coding
CNKSR2	2.48	2.29	2.89	3.18	0.259	0.802	-0.26	-1.2	0.161	1	0.278	1.21	22866	connector enhancer of kinase suppressor of Ras 2 [Source:HGNC Symbol;Acc:HGNC:19701]	protein_coding
PPM1L	5.02	4.61	5.38	5.46	0.0929	0.696	-0.427	-1.34	0.828	1	0.046	1.03	151742	protein phosphatase, Mg2+/Mn2+ dependent 1L [Source:HGNC Symbol;Acc:HGNC:16381]	protein_coding
TMEM165	6.04	6.1	5.83	5.85	0.291	0.81	0.0804	1.06	0.809	1	0.0176	1.01	55858	transmembrane protein 165 [Source:HGNC Symbol;Acc:HGNC:30760]	protein_coding
ROBO1	7.51	7.57	7.9	7.91	0.404	0.854	0.118	1.09	0.771	1	-0.0387	-1.03	6091	roundabout guidance receptor 1 [Source:HGNC Symbol;Acc:HGNC:10249]	protein_coding
C3orf35	2.83	2.59	3.09	3.16	0.142	0.729	-0.242	-1.18	0.653	1	0.0629	1.04	339883	chromosome 3 open reading frame 35 [Source:HGNC Symbol;Acc:HGNC:24082]	lncRNA
CHMP2A	5.42	5.53	5.26	5.08	0.118	0.716	0.18	1.13	0.218	1	-0.139	-1.1	27243	charged multivesicular body protein 2A [Source:HGNC Symbol;Acc:HGNC:30216]	protein_coding
TMTC1	4.2	3.91	4.27	4.55	0.688	0.936	0.0706	1.05	0.0615	1	0.325	1.25	83857	transmembrane O-mannosyltransferase targeting cadherins 1 [Source:HGNC Symbol;Acc:HGNC:24099]	protein_coding
TMEM254-AS1	0.741	0.379	1.42	1.07	0.0264	0.608	-0.598	-1.51	0.114	1	-0.349	-1.27		TMEM254 antisense RNA 1 [Source:HGNC Symbol;Acc:HGNC:27340]	lncRNA
AC105052.4	1.19	1.13	0.811	0.446	0.582	0.909	-0.0995	-1.07	0.0366	1	-0.427	-1.34		novel transcript, sense overlapping POLR2J2, UPK3BL and RASA4	lncRNA
AC079447.1	-1.35	-1.11	-0.303	-0.706	0.614	0.916	0.148	1.11	0.0767	1	-0.481	-1.4		novel protein, C2orf15-MRPL30-novel lincRNA readthrough	protein_coding
CDK13	6.81	6.64	6.87	6.84	0.0158	0.588	-0.157	-1.11	0.587	1	-0.0298	-1.02	8621	cyclin dependent kinase 13 [Source:HGNC Symbol;Acc:HGNC:1733]	protein_coding
KCNA1	-3.73	0.469	-0.651	-1.81	0.00148	0.505	2.99	7.97	0.173	1	-0.898	-1.86	3736	potassium voltage-gated channel subfamily A member 1 [Source:HGNC Symbol;Acc:HGNC:6218]	protein_coding
NELFB	5.67	5.56	5.49	5.36	0.197	0.77	-0.0865	-1.06	0.0532	1	-0.133	-1.1	25920	negative elongation factor complex member B [Source:HGNC Symbol;Acc:HGNC:24324]	protein_coding
YIPF5	6.23	6.47	6.15	6.14	0.0155	0.588	0.266	1.2	0.864	1	0.0162	1.01	81555	Yip1 domain family member 5 [Source:HGNC Symbol;Acc:HGNC:24877]	protein_coding
SBF2	6.51	6.79	6.38	6.32	0.0176	0.588	0.337	1.26	0.768	1	-0.0363	-1.03	81846	SET binding factor 2 [Source:HGNC Symbol;Acc:HGNC:2135]	protein_coding /// LRG_gene
NAP1L1	10.3	10.7	10.2	10.2	0.0798	0.677	0.218	1.16	0.836	1	-0.0235	-1.02	4673	nucleosome assembly protein 1 like 1 [Source:HGNC Symbol;Acc:HGNC:7637]	protein_coding
SEC24D	6.9	6.92	6.68	6.5	0.419	0.86	0.102	1.07	0.314	1	-0.126	-1.09	9871	SEC24 homolog D, COPII coat complex component [Source:HGNC Symbol;Acc:HGNC:10706]	protein_coding
LINC02582	-1.18	-1.23	-2.9	-3.25	0.164	0.748	-1.02	-2.03	0.59	1	-0.459	-1.37		long intergenic non-protein coding RNA 2582 [Source:HGNC Symbol;Acc:HGNC:53792]	lncRNA
SPN	1.06	0.643	1.11	1.53	0.0972	0.698	-0.402	-1.32	0.0974	1	0.357	1.28	6693	sialophorin [Source:HGNC Symbol;Acc:HGNC:11249]	protein_coding
MAGEB10	-1.47	-1.53	-0.298	-0.631	0.82	0.965	-0.0868	-1.06	0.324	1	-0.324	-1.25	139422	MAGE family member B10 [Source:HGNC Symbol;Acc:HGNC:25377]	protein_coding
CD81	7.26	7.41	7.05	6.96	0.113	0.709	0.178	1.13	0.33	1	-0.105	-1.08	975	CD81 molecule [Source:HGNC Symbol;Acc:HGNC:1701]	protein_coding /// LRG_gene
ATP6V1C1	6.31	6.57	6.17	6.21	0.0179	0.588	0.279	1.21	0.496	1	0.0703	1.05	528	ATPase H+ transporting V1 subunit C1 [Source:HGNC Symbol;Acc:HGNC:856]	protein_coding
MT1E	0.957	1.62	0.0471	1.13	0.01	0.569	1.1	2.14	0.0274	1	0.975	1.97	4493	metallothionein 1E [Source:HGNC Symbol;Acc:HGNC:7397]	protein_coding
CPZ	3.61	3.73	2.32	2.56	0.201	0.773	0.53	1.44	0.403	1	0.404	1.32	8532	carboxypeptidase Z [Source:HGNC Symbol;Acc:HGNC:2333]	protein_coding
RBM38	4.8	4.86	4.69	4.45	0.0778	0.675	0.17	1.12	0.0108	1	-0.266	-1.2	55544	RNA binding motif protein 38 [Source:HGNC Symbol;Acc:HGNC:15818]	protein_coding
Z83843.1	4.84	4.67	5.43	5.41	0.265	0.804	-0.246	-1.19	0.91	1	-0.0212	-1.01		novel transcript, sense intronic FTX	lncRNA
MMP15	3.06	2.87	3.72	3.61	0.828	0.968	-0.0497	-1.04	0.526	1	-0.128	-1.09	4324	matrix metallopeptidase 15 [Source:HGNC Symbol;Acc:HGNC:7161]	protein_coding
PRCP	6.2	6.57	6.26	6.23	0.00321	0.54	0.314	1.24	0.585	1	-0.0466	-1.03	5547	prolylcarboxypeptidase [Source:HGNC Symbol;Acc:HGNC:9344]	protein_coding
SNTA1	3.08	4.19	3.53	3.14	0.00345	0.544	0.955	1.94	0.216	1	-0.342	-1.27	6640	syntrophin alpha 1 [Source:HGNC Symbol;Acc:HGNC:11167]	protein_coding /// LRG_gene
GATA6	-2.47	-0.417	-1.96	-1.13	0.00348	0.544	3.13	8.72	0.0529	1	1.71	3.27	2627	GATA binding protein 6 [Source:HGNC Symbol;Acc:HGNC:4174]	protein_coding
GADD45B	2.64	3.67	3.22	2.32	0.0187	0.588	0.812	1.76	0.0192	1	-0.831	-1.78	4616	growth arrest and DNA damage inducible beta [Source:HGNC Symbol;Acc:HGNC:4096]	protein_coding
AC012470.1	-1	-1.34	-0.309	-0.248	0.325	0.826	-0.329	-1.26	0.993	1	0.00229	1		novel transcript	lncRNA
ADGRE2	1.23	1.21	2.34	1.94	0.269	0.805	0.317	1.25	0.475	1	-0.178	-1.13	30817	adhesion G protein-coupled receptor E2 [Source:HGNC Symbol;Acc:HGNC:3337]	protein_coding
GGCX	6.22	6.42	6.12	6.05	0.107	0.705	0.15	1.11	0.459	1	-0.0646	-1.05	2677	gamma-glutamyl carboxylase [Source:HGNC Symbol;Acc:HGNC:4247]	protein_coding
DNAJC13	7	7.05	6.76	6.8	0.194	0.769	0.103	1.07	0.592	1	0.0404	1.03	23317	DnaJ heat shock protein family (Hsp40) member C13 [Source:HGNC Symbol;Acc:HGNC:30343]	protein_coding
IGFBP2	7.99	8.05	7.7	7.38	0.879	0.978	-0.0277	-1.02	0.103	1	-0.312	-1.24	3485	insulin like growth factor binding protein 2 [Source:HGNC Symbol;Acc:HGNC:5471]	protein_coding
PTPN3	2.97	2.37	3.39	3.37	0.0934	0.696	-0.369	-1.29	0.473	1	0.134	1.1	5774	protein tyrosine phosphatase non-receptor type 3 [Source:HGNC Symbol;Acc:HGNC:9655]	protein_coding
ZC3H8	4.45	4.32	4.59	4.62	0.333	0.829	-0.094	-1.07	0.964	1	0.0039	1	84524	zinc finger CCCH-type containing 8 [Source:HGNC Symbol;Acc:HGNC:30941]	protein_coding
AC008443.3	2.98	2.61	3.04	3.04	0.00487	0.56	-0.45	-1.37	0.894	1	-0.0161	-1.01		novel transcript	lncRNA
AL359764.1	-1.31	-2.43	-1.12	-1.01	0.0129	0.586	-1.12	-2.17	0.979	1	-0.00869	-1.01		novel transcript	lncRNA
CELF2-DT	-0.364	-0.693	0.0931	0.121	0.268	0.805	-0.282	-1.22	0.88	1	0.0331	1.02		CELF2 divergent transript [Source:HGNC Symbol;Acc:HGNC:54157]	lncRNA
LINC01002	4.96	4.77	5.08	5.04	0.0136	0.586	-0.3	-1.23	0.338	1	-0.0955	-1.07		long intergenic non-protein coding RNA 1002 [Source:HGNC Symbol;Acc:HGNC:38538]	lncRNA
CASK	6.25	6.39	6.57	7.1	0.418	0.86	0.174	1.13	0.0118	1	0.578	1.49	8573	calcium/calmodulin dependent serine protein kinase [Source:HGNC Symbol;Acc:HGNC:1497]	protein_coding
B4GALNT3	0.796	0.241	1.82	1.93	0.47	0.879	-0.299	-1.23	0.339	1	0.322	1.25	283358	beta-1,4-N-acetyl-galactosaminyltransferase 3 [Source:HGNC Symbol;Acc:HGNC:24137]	protein_coding
AC103703.1	-1.37	-1.87	-1.05	-0.797	0.0539	0.647	-0.585	-1.5	0.345	1	0.234	1.18		novel transcript, sense intronic to GPATCH8	lncRNA
FNDC3A	8.25	8.25	7.98	8.04	0.993	0.998	-0.000681	-1	0.431	1	0.0641	1.05	22862	fibronectin type III domain containing 3A [Source:HGNC Symbol;Acc:HGNC:20296]	protein_coding
MMD	6.22	6.75	6.04	6.25	0.0202	0.588	0.327	1.25	0.338	1	0.12	1.09	23531	monocyte to macrophage differentiation associated [Source:HGNC Symbol;Acc:HGNC:7153]	protein_coding
MMP16	5.71	5.17	5.89	6.27	0.354	0.837	-0.258	-1.2	0.165	1	0.355	1.28	4325	matrix metallopeptidase 16 [Source:HGNC Symbol;Acc:HGNC:7162]	protein_coding
BRWD1-AS1	-1.05	-1.7	-0.819	-0.554	0.0308	0.621	-0.768	-1.7	0.467	1	0.203	1.15		BRWD1 antisense RNA 1 [Source:HGNC Symbol;Acc:HGNC:40614]	lncRNA
KATNAL1	5.47	5.47	5.25	5.17	0.345	0.835	-0.1	-1.07	0.434	1	-0.0814	-1.06	84056	katanin catalytic subunit A1 like 1 [Source:HGNC Symbol;Acc:HGNC:28361]	protein_coding
AC016687.2	-1.01	-1.42	-0.344	-0.265	0.118	0.716	-0.536	-1.45	0.734	1	0.0937	1.07		novel transcript	lncRNA
MAPK11	2.76	2.98	2.24	2	0.468	0.879	0.18	1.13	0.48	1	-0.188	-1.14	5600	mitogen-activated protein kinase 11 [Source:HGNC Symbol;Acc:HGNC:6873]	protein_coding
ZBTB9	4.4	4.69	4.12	4.42	0.0431	0.63	0.271	1.21	0.038	1	0.277	1.21	221504	zinc finger and BTB domain containing 9 [Source:HGNC Symbol;Acc:HGNC:28323]	protein_coding
AC109517.1	0.602	0.359	0.985	0.975	0.0862	0.689	-0.339	-1.26	0.83	1	-0.0352	-1.02		novel transcript	lncRNA
TBX2	1.16	1.83	2.41	2.05	0.0063	0.56	1.16	2.23	0.573	1	-0.168	-1.12	6909	T-box transcription factor 2 [Source:HGNC Symbol;Acc:HGNC:11597]	protein_coding
DOK1	3.5	3.65	3.07	3.09	0.543	0.901	0.0902	1.06	0.954	1	-0.00883	-1.01	1796	docking protein 1 [Source:HGNC Symbol;Acc:HGNC:2990]	protein_coding
FER1L6	-1.12	0.889	-1.72	-1.18	0.0471	0.639	1.28	2.43	0.26	1	0.781	1.72	654463	fer-1 like family member 6 [Source:HGNC Symbol;Acc:HGNC:28065]	protein_coding
TMEM150A	3.88	4.14	3.71	3.79	0.0299	0.62	0.245	1.19	0.361	1	0.095	1.07	129303	transmembrane protein 150A [Source:HGNC Symbol;Acc:HGNC:24677]	protein_coding
HTR1B	-1.47	-1.44	0.231	-0.557	0.37	0.843	0.511	1.43	0.125	1	-0.706	-1.63	3351	5-hydroxytryptamine receptor 1B [Source:HGNC Symbol;Acc:HGNC:5287]	protein_coding
CYYR1-AS1	0.586	0.73	1.23	1.11	0.664	0.929	0.0788	1.06	0.397	1	-0.138	-1.1		cysteine and tyrosine rich 1 antisense RNA 1 [Source:HGNC Symbol;Acc:HGNC:39560]	lncRNA
RAB11B	6.53	6.68	6.48	6.41	0.116	0.715	0.107	1.08	0.303	1	-0.066	-1.05	9230	RAB11B, member RAS oncogene family [Source:HGNC Symbol;Acc:HGNC:9761]	protein_coding
COPS9	4.63	4.88	4.53	4.46	0.0266	0.608	0.268	1.2	0.593	1	-0.0579	-1.04	150678	COP9 signalosome subunit 9 [Source:HGNC Symbol;Acc:HGNC:21314]	protein_coding
PRKAG1	5.58	5.62	5.44	5.38	0.332	0.828	0.0647	1.05	0.523	1	-0.0413	-1.03	5571	protein kinase AMP-activated non-catalytic subunit gamma 1 [Source:HGNC Symbol;Acc:HGNC:9385]	protein_coding
AC115284.4	0.842	0.29	0.963	1.06	0.0129	0.586	-0.587	-1.5	0.568	1	0.106	1.08		novel transcript	lncRNA
C4orf48	0.145	0.0546	0.0436	-0.719	0.484	0.883	-0.172	-1.13	0.0112	1	-0.733	-1.66	401115	chromosome 4 open reading frame 48 [Source:HGNC Symbol;Acc:HGNC:34437]	protein_coding
AP003108.2	3.45	3.1	3.25	3.49	0.00573	0.56	-0.358	-1.28	0.0316	1	0.242	1.18		novel transcript	protein_coding
KCTD21	3.58	3.92	3.47	3.26	0.0561	0.648	0.341	1.27	0.307	1	-0.176	-1.13	283219	potassium channel tetramerization domain containing 21 [Source:HGNC Symbol;Acc:HGNC:27452]	protein_coding
WFIKKN1	2.59	3.11	3.51	3.53	0.101	0.701	0.508	1.42	0.794	1	-0.0633	-1.04	117166	WAP, follistatin/kazal, immunoglobulin, kunitz and netrin domain containing 1 [Source:HGNC Symbol;Acc:HGNC:30912]	protein_coding
FSIP1	2.33	2.17	1.86	1.98	0.0237	0.6	-0.524	-1.44	0.359	1	0.193	1.14	161835	fibrous sheath interacting protein 1 [Source:HGNC Symbol;Acc:HGNC:21674]	protein_coding
C6	2.67	5.66	2.7	2.04	0.0085	0.56	2.55	5.85	0.423	1	-0.844	-1.8	729	complement C6 [Source:HGNC Symbol;Acc:HGNC:1339]	protein_coding /// LRG_gene
PRR5	4.23	4.7	4.34	4.07	0.0135	0.586	0.423	1.34	0.0674	1	-0.293	-1.23	55615	proline rich 5 [Source:HGNC Symbol;Acc:HGNC:31682]	protein_coding
COL13A1	3.1	3.16	3.66	3.71	0.563	0.906	0.171	1.13	0.934	1	-0.0204	-1.01	1305	collagen type XIII alpha 1 chain [Source:HGNC Symbol;Acc:HGNC:2190]	protein_coding
MALRD1	-1.25	1.74	0.37	-0.266	0.00155	0.505	2.7	6.5	0.237	1	-0.79	-1.73	340895	MAM and LDL receptor class A domain containing 1 [Source:HGNC Symbol;Acc:HGNC:24331]	protein_coding
ZER1	5.4	5.64	5.45	5.32	0.0139	0.586	0.227	1.17	0.125	1	-0.127	-1.09	10444	zyg-11 related cell cycle regulator [Source:HGNC Symbol;Acc:HGNC:30960]	protein_coding
SLC22A17	4.94	5.43	5	4.88	0.0813	0.677	0.214	1.16	0.241	1	-0.137	-1.1	51310	solute carrier family 22 member 17 [Source:HGNC Symbol;Acc:HGNC:23095]	protein_coding
PPP2R1A	7.93	8.14	7.9	7.85	0.0129	0.586	0.2	1.15	0.392	1	-0.0592	-1.04	5518	protein phosphatase 2 scaffold subunit Aalpha [Source:HGNC Symbol;Acc:HGNC:9302]	protein_coding
TBC1D13	5.47	5.71	5.55	5.37	0.00713	0.56	0.268	1.2	0.0368	1	-0.189	-1.14	54662	TBC1 domain family member 13 [Source:HGNC Symbol;Acc:HGNC:25571]	protein_coding
LINC02210	3.51	3.15	4.06	3.83	0.11	0.706	-0.423	-1.34	0.313	1	-0.217	-1.16		long intergenic non-protein coding RNA 2210 [Source:HGNC Symbol;Acc:HGNC:26327]	transcribed_unitary_pseudogene
ATOH8	5.76	6.22	5.8	5.25	0.538	0.901	0.138	1.1	0.0248	1	-0.566	-1.48	84913	atonal bHLH transcription factor 8 [Source:HGNC Symbol;Acc:HGNC:24126]	protein_coding
CD38	-0.463	-0.525	0.368	-0.201	0.462	0.877	0.192	1.14	0.038	1	-0.529	-1.44	952	CD38 molecule [Source:HGNC Symbol;Acc:HGNC:1667]	protein_coding
TMEM53	3.58	3.64	3.28	3.42	0.26	0.802	0.119	1.09	0.112	1	0.173	1.13	79639	transmembrane protein 53 [Source:HGNC Symbol;Acc:HGNC:26186]	protein_coding
LEPROT	6.52	6.82	6.56	6.46	0.00513	0.56	0.351	1.28	0.625	1	-0.0503	-1.04	54741	leptin receptor overlapping transcript [Source:HGNC Symbol;Acc:HGNC:29477]	protein_coding
ZNF385D	1.75	0.27	0.997	1.66	0.00203	0.509	-1.55	-2.92	0.0921	1	0.632	1.55	79750	zinc finger protein 385D [Source:HGNC Symbol;Acc:HGNC:26191]	protein_coding
RNF175	3.48	2.92	3.37	3.54	0.00417	0.56	-0.678	-1.6	0.704	1	0.0668	1.05	285533	ring finger protein 175 [Source:HGNC Symbol;Acc:HGNC:27735]	protein_coding
PROM2	2.7	1.7	3.37	2.69	0.0363	0.625	-0.689	-1.61	0.0765	1	-0.499	-1.41	150696	prominin 2 [Source:HGNC Symbol;Acc:HGNC:20685]	protein_coding
SLC9A3R1	5.44	5.6	5.2	5.11	0.831	0.968	0.0264	1.02	0.438	1	-0.0982	-1.07	9368	SLC9A3 regulator 1 [Source:HGNC Symbol;Acc:HGNC:11075]	protein_coding
QARS	7.71	7.9	7.57	7.54	0.0429	0.63	0.193	1.14	0.565	1	-0.0495	-1.03	5859	glutaminyl-tRNA synthetase [Source:HGNC Symbol;Acc:HGNC:9751]	protein_coding
ZNF195	5.98	5.71	5.93	6	0.00526	0.56	-0.264	-1.2	0.522	1	0.0484	1.03	7748	zinc finger protein 195 [Source:HGNC Symbol;Acc:HGNC:12986]	protein_coding
PON2	7.38	7.62	7.19	7.17	0.184	0.761	0.18	1.13	0.833	1	0.0273	1.02	5445	paraoxonase 2 [Source:HGNC Symbol;Acc:HGNC:9205]	protein_coding
TYRO3	6.56	6.93	5.96	6.13	0.258	0.802	0.236	1.18	0.714	1	0.0758	1.05	7301	TYRO3 protein tyrosine kinase [Source:HGNC Symbol;Acc:HGNC:12446]	protein_coding
NME4	6.13	6.28	5.86	5.56	0.208	0.779	0.213	1.16	0.074	1	-0.315	-1.24	4833	NME/NM23 nucleoside diphosphate kinase 4 [Source:HGNC Symbol;Acc:HGNC:7852]	protein_coding
CCDC102B	3.39	3.54	2.69	2.76	0.829	0.968	0.0487	1.03	0.955	1	-0.0135	-1.01	79839	coiled-coil domain containing 102B [Source:HGNC Symbol;Acc:HGNC:26295]	protein_coding
RSKR	3.08	2.78	3.1	3.33	0.0421	0.628	-0.293	-1.23	0.08	1	0.222	1.17	124923	ribosomal protein S6 kinase related [Source:HGNC Symbol;Acc:HGNC:26314]	protein_coding
LINC02609	1.14	0.898	1.94	1.89	0.252	0.799	-0.382	-1.3	0.547	1	-0.159	-1.12	105378853	long intergenic non-protein coding RNA 2609 [Source:HGNC Symbol;Acc:HGNC:27140]	lncRNA
TMEM150C	1.79	1.27	2.41	2.85	0.359	0.838	-0.387	-1.31	0.138	1	0.512	1.43	441027	transmembrane protein 150C [Source:HGNC Symbol;Acc:HGNC:37263]	protein_coding
SFMBT2	4.41	4.62	4.76	4.84	0.0357	0.625	0.31	1.24	0.539	1	0.0761	1.05	57713	Scm like with four mbt domains 2 [Source:HGNC Symbol;Acc:HGNC:20256]	protein_coding
RELT	2.94	2.46	3.01	3.13	0.0276	0.614	-0.446	-1.36	0.515	1	0.107	1.08	84957	RELT TNF receptor [Source:HGNC Symbol;Acc:HGNC:13764]	protein_coding
ATXN10	6.97	7.07	6.87	6.8	0.107	0.705	0.107	1.08	0.2	1	-0.0813	-1.06	25814	ataxin 10 [Source:HGNC Symbol;Acc:HGNC:10549]	protein_coding
PDE3A	4.77	6.01	5.7	5.43	0.00107	0.505	1.2	2.3	0.415	1	-0.22	-1.16	5139	phosphodiesterase 3A [Source:HGNC Symbol;Acc:HGNC:8778]	protein_coding
AL133243.3	1.91	1.94	2.21	2.45	0.868	0.976	-0.026	-1.02	0.162	1	0.206	1.15		novel transcript, sense intronic to BIRC6	lncRNA
RAB9B	2.89	3.02	3.49	3.81	0.427	0.862	-0.189	-1.14	0.293	1	0.208	1.16	51209	RAB9B, member RAS oncogene family [Source:HGNC Symbol;Acc:HGNC:14090]	protein_coding
LINC00276	1.18	1.03	1.69	1.63	0.234	0.788	-0.236	-1.18	0.622	1	-0.0843	-1.06		long intergenic non-protein coding RNA 276 [Source:HGNC Symbol;Acc:HGNC:38663]	lncRNA
CMPK2	0.772	1.48	0.893	0.698	0.0761	0.673	0.328	1.26	0.19	1	-0.233	-1.18	129607	cytidine/uridine monophosphate kinase 2 [Source:HGNC Symbol;Acc:HGNC:27015]	protein_coding
CHPF2	5.88	6.03	5.8	5.64	0.0991	0.7	0.164	1.12	0.125	1	-0.149	-1.11	54480	chondroitin polymerizing factor 2 [Source:HGNC Symbol;Acc:HGNC:29270]	protein_coding
TMEM212-AS1	-1.05	-0.988	-0.15	-0.459	0.777	0.957	0.0741	1.05	0.186	1	-0.312	-1.24		TMEM212 antisense RNA 1 [Source:HGNC Symbol;Acc:HGNC:41939]	lncRNA
CKAP2L	5.71	5.5	5.34	5.21	0.0769	0.675	-0.235	-1.18	0.261	1	-0.142	-1.1	150468	cytoskeleton associated protein 2 like [Source:HGNC Symbol;Acc:HGNC:26877]	protein_coding
TRPS1	5.92	6.41	6.14	5.84	0.0123	0.586	0.414	1.33	0.081	1	-0.262	-1.2	7227	transcriptional repressor GATA binding 1 [Source:HGNC Symbol;Acc:HGNC:12340]	protein_coding
GADD45G	1.95	1.09	2.37	3.03	0.18	0.759	-0.702	-1.63	0.339	1	0.411	1.33	10912	growth arrest and DNA damage inducible gamma [Source:HGNC Symbol;Acc:HGNC:4097]	protein_coding
RIMKLB	6.53	6.39	6.72	6.74	0.142	0.728	-0.147	-1.11	0.792	1	0.0239	1.02	57494	ribosomal modification protein rimK like family member B [Source:HGNC Symbol;Acc:HGNC:29228]	protein_coding
AC090241.2	-1.68	-1.64	-0.462	-0.799	0.766	0.954	0.118	1.08	0.29	1	-0.361	-1.28		novel transcript, antisense to ST8SIA5	lncRNA
PEA15	7.48	7.45	6.75	7.01	0.926	0.985	-0.0172	-1.01	0.188	1	0.256	1.19	8682	proliferation and apoptosis adaptor protein 15 [Source:HGNC Symbol;Acc:HGNC:8822]	protein_coding
CUX1	6.97	7.31	7.08	6.92	0.0115	0.586	0.281	1.22	0.156	1	-0.139	-1.1	1523	cut like homeobox 1 [Source:HGNC Symbol;Acc:HGNC:2557]	protein_coding
CBFA2T3	-0.691	-0.89	1.34	1.01	0.696	0.938	-0.288	-1.22	0.413	1	-0.456	-1.37	863	CBFA2/RUNX1 partner transcriptional co-repressor 3 [Source:HGNC Symbol;Acc:HGNC:1537]	protein_coding
OR51L1	-0.311	-1.09	-0.336	0.0142	0.0117	0.586	-0.837	-1.79	0.292	1	0.272	1.21	119682	olfactory receptor family 51 subfamily L member 1 [Source:HGNC Symbol;Acc:HGNC:14759]	protein_coding
PCDHB11	0.573	0.912	1.59	1.14	0.342	0.833	0.236	1.18	0.0455	1	-0.466	-1.38	56125	protocadherin beta 11 [Source:HGNC Symbol;Acc:HGNC:8682]	protein_coding
AC073591.1	-2.87	-1.51	-1.21	-1.48	0.0207	0.588	0.918	1.89	0.339	1	-0.295	-1.23		novel transcript	lncRNA
PAPPA	6.85	6.11	4.62	4.48	0.344	0.835	-0.552	-1.47	0.912	1	-0.0747	-1.05	5069	pappalysin 1 [Source:HGNC Symbol;Acc:HGNC:8602]	protein_coding
SV2B	-0.254	-0.309	1.44	0.669	0.724	0.942	-0.154	-1.11	0.0878	1	-0.621	-1.54	9899	synaptic vesicle glycoprotein 2B [Source:HGNC Symbol;Acc:HGNC:16874]	protein_coding
GASK1B	4.76	6.22	4.69	4.73	0.0081	0.56	1.42	2.67	0.741	1	0.155	1.11	51313	golgi associated kinase 1B [Source:HGNC Symbol;Acc:HGNC:25312]	protein_coding
AL133325.3	-1.16	-1.61	-0.518	-1.34	0.102	0.701	-0.601	-1.52	0.0113	1	-0.915	-1.89		novel transcript	lncRNA
CCL5	-1.06	-1.02	-0.528	-0.276	0.855	0.972	0.048	1.03	0.358	1	0.22	1.16	6352	C-C motif chemokine ligand 5 [Source:HGNC Symbol;Acc:HGNC:10632]	protein_coding
AL033543.1	2.44	2.09	2.63	2.67	0.041	0.628	-0.352	-1.28	0.822	1	0.0315	1.02		novel transcript, antisense to PARVB	lncRNA
CTNNA1	8.71	8.68	8.53	8.48	0.689	0.936	0.0263	1.02	0.727	1	-0.0225	-1.02	1495	catenin alpha 1 [Source:HGNC Symbol;Acc:HGNC:2509]	protein_coding
AL844892.2	-0.146	0.116	0.702	0.814	0.746	0.949	0.079	1.06	0.482	1	0.149	1.11		novel transcript	lncRNA
SVIP	4.48	4.3	4.49	4.82	0.167	0.75	-0.195	-1.14	0.0219	1	0.318	1.25	258010	small VCP interacting protein [Source:HGNC Symbol;Acc:HGNC:25238]	protein_coding
RAB2A	6.75	6.86	6.64	6.58	0.0983	0.699	0.137	1.1	0.612	1	-0.0389	-1.03	5862	RAB2A, member RAS oncogene family [Source:HGNC Symbol;Acc:HGNC:9763]	protein_coding
PRDM16-DT	1.7	3.34	2	1.97	0.0561	0.648	0.551	1.46	0.827	1	-0.0623	-1.04		PRDM16 divergent transcript [Source:HGNC Symbol;Acc:HGNC:48664]	lncRNA
PPP2CB	6.67	6.85	6.5	6.51	0.0407	0.628	0.207	1.15	0.94	1	0.00678	1	5516	protein phosphatase 2 catalytic subunit beta [Source:HGNC Symbol;Acc:HGNC:9300]	protein_coding
PIGK	5.45	5.52	5.19	5.34	0.194	0.769	0.103	1.07	0.0759	1	0.142	1.1	10026	phosphatidylinositol glycan anchor biosynthesis class K [Source:HGNC Symbol;Acc:HGNC:8965]	protein_coding
AK5	0.169	0.469	1.66	1.27	0.354	0.837	0.469	1.38	0.251	1	-0.482	-1.4	26289	adenylate kinase 5 [Source:HGNC Symbol;Acc:HGNC:365]	protein_coding
IFITM3	9.26	9.72	9.08	8.67	0.325	0.826	0.239	1.18	0.0931	1	-0.423	-1.34	10410	interferon induced transmembrane protein 3 [Source:HGNC Symbol;Acc:HGNC:5414]	protein_coding
ARMCX3	6.94	7.18	6.94	6.91	0.00856	0.56	0.243	1.18	0.922	1	-0.00749	-1.01	51566	armadillo repeat containing X-linked 3 [Source:HGNC Symbol;Acc:HGNC:24065]	protein_coding
CEBPB-AS1	1.54	1.56	1.88	2.02	0.915	0.983	-0.0141	-1.01	0.241	1	0.144	1.1		CEBPB antisense RNA 1 [Source:HGNC Symbol;Acc:HGNC:51226]	lncRNA
SEPTIN3	3.09	2.72	3.88	3.71	0.107	0.705	-0.615	-1.53	0.301	1	-0.305	-1.24	55964	septin 3 [Source:HGNC Symbol;Acc:HGNC:10750]	protein_coding
WNK1	8.65	8.68	8.46	8.47	0.699	0.939	0.0254	1.02	0.996	1	-0.000288	-1	65125	WNK lysine deficient protein kinase 1 [Source:HGNC Symbol;Acc:HGNC:14540]	protein_coding
GUSBP3	2.34	1.85	2.46	2.93	0.0735	0.669	-0.567	-1.48	0.112	1	0.428	1.34		GUSB pseudogene 3 [Source:HGNC Symbol;Acc:HGNC:37301]	transcribed_unprocessed_pseudogene
LINC01410	2.87	0.833	1.95	2.57	0.00168	0.505	-2.09	-4.27	0.207	1	0.601	1.52	103352539	long intergenic non-protein coding RNA 1410 [Source:HGNC Symbol;Acc:HGNC:50702]	lncRNA
DLL1	1.3	0.464	2.7	2.81	0.328	0.827	-0.661	-1.58	0.747	1	0.155	1.11	28514	delta like canonical Notch ligand 1 [Source:HGNC Symbol;Acc:HGNC:2908]	protein_coding
CELSR1	6.49	6.62	6.2	6.18	0.329	0.827	-0.154	-1.11	0.826	1	0.0342	1.02	9620	cadherin EGF LAG seven-pass G-type receptor 1 [Source:HGNC Symbol;Acc:HGNC:1850]	protein_coding
UQCRFS1P1	-0.257	-3.35	-0.676	-1.4	0.00148	0.505	-3.25	-9.5	0.266	1	-0.762	-1.7		ubiquinol-cytochrome c reductase, Rieske iron-sulfur polypeptide 1 pseudogene 1 [Source:HGNC Symbol;Acc:HGNC:12588]	processed_pseudogene
KLHL7-DT	2.28	1.57	2.35	2.21	0.00534	0.56	-0.762	-1.7	0.367	1	-0.188	-1.14		KLHL7 divergent transcript [Source:HGNC Symbol;Acc:HGNC:43431]	lncRNA
HSPA4	7.95	8.05	7.8	7.81	0.0906	0.694	0.119	1.09	0.956	1	-0.00355	-1	3308	heat shock protein family A (Hsp70) member 4 [Source:HGNC Symbol;Acc:HGNC:5237]	protein_coding
CARMIL1	5.01	5.21	5.04	4.73	0.299	0.813	0.137	1.1	0.0675	1	-0.252	-1.19	55604	capping protein regulator and myosin 1 linker 1 [Source:HGNC Symbol;Acc:HGNC:21581]	protein_coding
LRP4	6.24	6.98	6.31	6.03	0.0253	0.603	0.551	1.46	0.213	1	-0.282	-1.22	4038	LDL receptor related protein 4 [Source:HGNC Symbol;Acc:HGNC:6696]	protein_coding
AFG3L1P	4.72	4.48	4.69	4.82	0.0135	0.586	-0.245	-1.19	0.16	1	0.117	1.08		AFG3 like matrix AAA peptidase subunit 1, pseudogene [Source:HGNC Symbol;Acc:HGNC:314]	transcribed_unitary_pseudogene
BLACAT1	0.984	-0.0675	1.78	1.65	0.13	0.72	-0.599	-1.51	0.26	1	0.367	1.29		bladder cancer associated transcript 1 [Source:HGNC Symbol;Acc:HGNC:48597]	protein_coding
PARGP1	2.82	2.7	3.18	3.1	0.202	0.774	-0.183	-1.13	0.406	1	-0.104	-1.07		poly(ADP-ribose) glycohydrolase pseudogene 1 [Source:HGNC Symbol;Acc:HGNC:45008]	transcribed_unprocessed_pseudogene
ARPC4	6.68	6.71	6.57	6.48	0.245	0.796	0.0757	1.05	0.232	1	-0.0762	-1.05	10093	actin related protein 2/3 complex subunit 4 [Source:HGNC Symbol;Acc:HGNC:707]	protein_coding
PPP4R2	7.14	7.31	6.95	7.04	0.235	0.789	0.103	1.07	0.371	1	0.0748	1.05	151987	protein phosphatase 4 regulatory subunit 2 [Source:HGNC Symbol;Acc:HGNC:18296]	protein_coding
AC090578.2	-2.55	-1.37	-0.579	-0.484	0.0521	0.647	1.09	2.12	0.572	1	0.234	1.18		novel transcript	lncRNA
SEMA4B	5.3	5.57	5.02	4.94	0.417	0.86	0.139	1.1	0.622	1	-0.0856	-1.06	10509	semaphorin 4B [Source:HGNC Symbol;Acc:HGNC:10730]	protein_coding
ALPL	5.07	5.9	4.59	4.97	0.0107	0.576	0.798	1.74	0.34	1	0.273	1.21	249	alkaline phosphatase, biomineralization associated [Source:HGNC Symbol;Acc:HGNC:438]	protein_coding
CACNG8	3.63	3.28	2.64	2.86	0.0148	0.588	-0.703	-1.63	0.823	1	0.0603	1.04	59283	calcium voltage-gated channel auxiliary subunit gamma 8 [Source:HGNC Symbol;Acc:HGNC:13628]	protein_coding
SHF	3.29	3.53	3.76	3.71	0.437	0.867	0.109	1.08	0.349	1	-0.119	-1.09	90525	Src homology 2 domain containing F [Source:HGNC Symbol;Acc:HGNC:25116]	protein_coding
MYRF	4.88	5.24	4.54	4.75	0.236	0.789	0.259	1.2	0.172	1	0.302	1.23	745	myelin regulatory factor [Source:HGNC Symbol;Acc:HGNC:1181]	protein_coding
PHLDB1	6.76	6.63	6.56	6.46	0.131	0.721	-0.0965	-1.07	0.062	1	-0.12	-1.09	23187	pleckstrin homology like domain family B member 1 [Source:HGNC Symbol;Acc:HGNC:23697]	protein_coding
NUDT3	7.41	7.53	7.21	7.32	0.0892	0.692	0.13	1.09	0.209	1	0.0914	1.07	11165	nudix hydrolase 3 [Source:HGNC Symbol;Acc:HGNC:8050]	protein_coding
AC138749.6	-0.148	-0.575	0.339	0.378	0.113	0.71	-0.466	-1.38	0.854	1	0.0443	1.03		hect domain and RLD 2 (HERC2) pseudogene	transcribed_unprocessed_pseudogene
NDUFAF3	4.75	4.83	4.49	4.39	0.187	0.764	0.154	1.11	0.476	1	-0.0815	-1.06	25915	NADH:ubiquinone oxidoreductase complex assembly factor 3 [Source:HGNC Symbol;Acc:HGNC:29918]	protein_coding
MGAT4B	6.46	6.55	6.05	6.02	0.498	0.887	0.106	1.08	0.918	1	0.016	1.01	11282	alpha-1,3-mannosyl-glycoprotein 4-beta-N-acetylglucosaminyltransferase B [Source:HGNC Symbol;Acc:HGNC:7048]	protein_coding
SLC17A9	1.57	1.56	0.508	0.41	0.307	0.817	0.339	1.26	0.628	1	-0.176	-1.13	63910	solute carrier family 17 member 9 [Source:HGNC Symbol;Acc:HGNC:16192]	protein_coding
PSAP	9.96	10	9.74	9.59	0.282	0.806	0.135	1.1	0.459	1	-0.0903	-1.06	5660	prosaposin [Source:HGNC Symbol;Acc:HGNC:9498]	protein_coding
AC002558.3	0.673	0.362	0.974	1.26	0.105	0.705	-0.421	-1.34	0.296	1	0.229	1.17		novel transcript, sense intronic to CDC27	lncRNA
PNN	7.51	7.32	7.52	7.54	0.00672	0.56	-0.213	-1.16	0.963	1	0.00298	1	5411	pinin, desmosome associated protein [Source:HGNC Symbol;Acc:HGNC:9162]	protein_coding
MRPS34	4.92	4.83	4.6	4.6	0.568	0.907	-0.049	-1.03	0.926	1	0.00791	1.01	65993	mitochondrial ribosomal protein S34 [Source:HGNC Symbol;Acc:HGNC:16618]	protein_coding
AL354696.2	1.56	1.05	1.54	1.44	0.003	0.54	-0.557	-1.47	0.35	1	-0.134	-1.1		novel transcript, antisense to KBTBD7 and MTRF1	lncRNA
AC233296.1	1.19	1.07	1.83	2.23	0.226	0.785	-0.406	-1.33	0.165	1	0.393	1.31		MIR325 host gene (non-protein coding)	lncRNA
NECTIN4	1.03	0.0728	2.04	1.53	0.817	0.965	-0.0727	-1.05	0.767	1	-0.0831	-1.06	81607	nectin cell adhesion molecule 4 [Source:HGNC Symbol;Acc:HGNC:19688]	protein_coding
SHISA2	3.78	2.41	3.39	3.55	0.0399	0.628	-0.598	-1.51	0.973	1	0.00808	1.01	387914	shisa family member 2 [Source:HGNC Symbol;Acc:HGNC:20366]	protein_coding
RN7SL648P	1.3	1.1	1.86	1.87	0.214	0.782	-0.298	-1.23	0.966	1	-0.00845	-1.01		RNA, 7SL, cytoplasmic 648, pseudogene [Source:HGNC Symbol;Acc:HGNC:46664]	misc_RNA
PLA2G4F	-0.836	-3.21	-0.506	-0.866	0.0169	0.588	-1.42	-2.68	0.44	1	0.349	1.27	255189	phospholipase A2 group IVF [Source:HGNC Symbol;Acc:HGNC:27396]	protein_coding
AL591623.1	1.31	1.14	1.81	1.62	0.381	0.846	-0.176	-1.13	0.202	1	-0.233	-1.18		novel transcript	lncRNA
GMFB	7.03	7.18	6.88	6.96	0.0499	0.646	0.155	1.11	0.321	1	0.0718	1.05	2764	glia maturation factor beta [Source:HGNC Symbol;Acc:HGNC:4373]	protein_coding
LMBRD1	5.75	6.07	5.72	5.76	0.0062	0.56	0.316	1.24	0.585	1	0.0522	1.04	55788	LMBR1 domain containing 1 [Source:HGNC Symbol;Acc:HGNC:23038]	protein_coding
TUSC2	4.48	4.37	4.21	4.06	0.422	0.861	-0.0877	-1.06	0.192	1	-0.147	-1.11	11334	tumor suppressor 2, mitochondrial calcium regulator [Source:HGNC Symbol;Acc:HGNC:17034]	protein_coding
TRIP10	5.35	5.34	4.97	4.6	0.693	0.938	0.0757	1.05	0.114	1	-0.332	-1.26	9322	thyroid hormone receptor interactor 10 [Source:HGNC Symbol;Acc:HGNC:12304]	protein_coding
TEK	2.54	3.18	2.29	2.04	0.561	0.905	0.18	1.13	0.403	1	-0.273	-1.21	7010	TEK receptor tyrosine kinase [Source:HGNC Symbol;Acc:HGNC:11724]	protein_coding
HTRA1	6.27	7.31	5.84	6.05	0.158	0.742	0.45	1.37	0.743	1	0.106	1.08	5654	HtrA serine peptidase 1 [Source:HGNC Symbol;Acc:HGNC:9476]	protein_coding
RAB14	6.79	6.96	6.71	6.73	0.0272	0.61	0.172	1.13	0.528	1	0.0434	1.03	51552	RAB14, member RAS oncogene family [Source:HGNC Symbol;Acc:HGNC:16524]	protein_coding
WIPF3	-0.2	0.142	1.22	0.506	0.175	0.757	0.626	1.54	0.0485	1	-0.805	-1.75	644150	WAS/WASL interacting protein family member 3 [Source:HGNC Symbol;Acc:HGNC:22004]	protein_coding
MYL12A	7.45	7.37	7.16	6.93	0.439	0.868	0.1	1.07	0.202	1	-0.167	-1.12	10627	myosin light chain 12A [Source:HGNC Symbol;Acc:HGNC:16701]	protein_coding
ZNF503-AS2	2.95	2.83	2.2	2.84	0.102	0.701	-0.329	-1.26	0.0141	1	0.532	1.45		ZNF503 antisense RNA 2 [Source:HGNC Symbol;Acc:HGNC:23525]	lncRNA
PKMYT1	3.56	3.05	3.36	3.2	0.00146	0.505	-0.528	-1.44	0.195	1	-0.167	-1.12	9088	protein kinase, membrane associated tyrosine/threonine 1 [Source:HGNC Symbol;Acc:HGNC:29650]	protein_coding
STARD3	5.76	6.16	5.62	5.57	0.0281	0.614	0.369	1.29	0.622	1	-0.0744	-1.05	10948	StAR related lipid transfer domain containing 3 [Source:HGNC Symbol;Acc:HGNC:17579]	protein_coding
ATP6V1G3	-3.42	-0.821	-2.54	-4.38	0.0295	0.616	1.85	3.59	0.0767	1	-1.63	-3.1	127124	ATPase H+ transporting V1 subunit G3 [Source:HGNC Symbol;Acc:HGNC:18265]	protein_coding
GSTK1	5.66	5.9	5.74	5.56	0.00625	0.56	0.299	1.23	0.0996	1	-0.157	-1.12	373156	glutathione S-transferase kappa 1 [Source:HGNC Symbol;Acc:HGNC:16906]	protein_coding
SFRP5	0.407	1.72	-0.45	-0.341	0.0273	0.61	1.18	2.27	0.949	1	0.0345	1.02	6425	secreted frizzled related protein 5 [Source:HGNC Symbol;Acc:HGNC:10779]	protein_coding
PPP2R3B	4.36	4.07	4.59	4.46	0.2	0.773	-0.172	-1.13	0.294	1	-0.125	-1.09	28227	protein phosphatase 2 regulatory subunit B''beta [Source:HGNC Symbol;Acc:HGNC:13417]	protein_coding
AC005726.1	1.79	1.12	1.82	1.74	0.00319	0.54	-0.661	-1.58	0.869	1	-0.0275	-1.02		novel protein	protein_coding
BEGAIN	2.3	4.53	2.15	1.99	0.0472	0.639	1.25	2.37	0.852	1	0.129	1.09	57596	brain enriched guanylate kinase associated [Source:HGNC Symbol;Acc:HGNC:24163]	protein_coding
UPK3BL1	3.83	2.59	3.64	1.58	0.0635	0.659	-0.999	-2	0.0051	1	-1.87	-3.66	100134938 /// 107983993	uroplakin 3B like 1 [Source:HGNC Symbol;Acc:HGNC:37278]	protein_coding
AC092127.1	0.342	0.358	1.31	1.11	0.941	0.987	-0.0223	-1.02	0.418	1	-0.21	-1.16		novel transcript	lncRNA
NCKAP5	1.29	0.761	1.97	2.43	0.136	0.723	-0.682	-1.6	0.19	1	0.472	1.39	344148	NCK associated protein 5 [Source:HGNC Symbol;Acc:HGNC:29847]	protein_coding
AC020978.7	1.65	1.05	1.46	1.56	0.00183	0.505	-0.692	-1.62	0.813	1	0.0387	1.03		novel transcript	lncRNA
FBXL12	4.6	4.6	4.45	4.28	0.275	0.806	0.0978	1.07	0.0951	1	-0.154	-1.11	54850	F-box and leucine rich repeat protein 12 [Source:HGNC Symbol;Acc:HGNC:13611]	protein_coding
AC135050.2	-0.27	-1.75	-1.55	-0.72	0.00311	0.54	-1.63	-3.09	0.068	1	0.842	1.79		novel protein, VKORC1 and PRSS53 readthrough	protein_coding
SLX1B	3.77	3.41	3.53	3.85	0.0106	0.575	-0.377	-1.3	0.0127	1	0.339	1.26	79008	SLX1 homolog B, structure-specific endonuclease subunit [Source:HGNC Symbol;Acc:HGNC:28748]	protein_coding
FCRLB	1.23	0.607	0.803	1.56	0.154	0.737	-0.403	-1.32	0.0145	1	0.703	1.63	127943	Fc receptor like B [Source:HGNC Symbol;Acc:HGNC:26431]	protein_coding
FOXD3-AS1	-1.58	-1.8	-1.05	1.11	0.763	0.953	-0.289	-1.22	0.124	1	1.19	2.28	100996301	FOXD3 antisense RNA 1 [Source:HGNC Symbol;Acc:HGNC:40241]	lncRNA
ECHS1	5.84	5.9	5.76	5.58	0.3	0.813	0.0868	1.06	0.0663	1	-0.16	-1.12	1892	enoyl-CoA hydratase, short chain 1 [Source:HGNC Symbol;Acc:HGNC:3151]	protein_coding
BCAT2	5.1	5.17	4.72	4.77	0.464	0.878	0.0851	1.06	0.739	1	0.039	1.03	587	branched chain amino acid transaminase 2 [Source:HGNC Symbol;Acc:HGNC:977]	protein_coding
CHRNB4	0.905	0.119	2.01	1.8	0.298	0.812	-0.683	-1.61	0.388	1	-0.443	-1.36	1143	cholinergic receptor nicotinic beta 4 subunit [Source:HGNC Symbol;Acc:HGNC:1964]	protein_coding
LANCL3	-0.64	0.894	0.368	0.618	0.00319	0.54	1.43	2.7	0.749	1	0.115	1.08	347404	LanC like 3 [Source:HGNC Symbol;Acc:HGNC:24767]	protein_coding
OR5BA1P	0.194	-0.45	0.54	0.419	0.0465	0.637	-0.665	-1.59	0.443	1	-0.208	-1.16		olfactory receptor family 5 subfamily BA member 1 pseudogene [Source:HGNC Symbol;Acc:HGNC:15270]	transcribed_unprocessed_pseudogene
FAM185BP	-0.275	-0.435	0.423	-0.0593	0.492	0.885	-0.161	-1.12	0.0427	1	-0.463	-1.38		family with sequence similarity 185 member B, pseudogene [Source:HGNC Symbol;Acc:HGNC:21813]	transcribed_unprocessed_pseudogene
LILRA6	-1.7	-3.58	-1.66	-0.748	0.022	0.588	-1.85	-3.61	0.126	1	0.896	1.86	79168	leukocyte immunoglobulin like receptor A6 [Source:HGNC Symbol;Acc:HGNC:15495]	protein_coding
SLC9A7P1	1.27	1.81	0.985	1.1	0.0773	0.675	0.401	1.32	0.542	1	0.133	1.1		solute carrier family 9 member 7 pseudogene 1 [Source:HGNC Symbol;Acc:HGNC:32679]	transcribed_processed_pseudogene
AC106791.3	0.12	0.233	0.683	0.672	0.9	0.981	0.0244	1.02	0.661	1	-0.0769	-1.05		zinc finger BED-type containing 9 (ZBED9) pseudogene	transcribed_processed_pseudogene
ME3	2.67	2.88	2.55	2.26	0.116	0.715	0.261	1.2	0.172	1	-0.227	-1.17	10873	malic enzyme 3 [Source:HGNC Symbol;Acc:HGNC:6985]	protein_coding
TMEM8A	5.5	5.71	5.3	5.37	0.0257	0.605	0.291	1.22	0.339	1	0.113	1.08	58986	transmembrane protein 8A [Source:HGNC Symbol;Acc:HGNC:17205]	protein_coding
DUSP18	3.42	3.82	3.37	3.32	0.049	0.642	0.27	1.21	0.999	1	0.000217	1	150290	dual specificity phosphatase 18 [Source:HGNC Symbol;Acc:HGNC:18484]	protein_coding
RAP2C	5.96	5.88	6.3	6.64	0.892	0.979	-0.028	-1.02	0.0856	1	0.351	1.28	57826	RAP2C, member of RAS oncogene family [Source:HGNC Symbol;Acc:HGNC:21165]	protein_coding
AP004608.1	-0.475	-1.2	-0.739	-0.0863	0.00809	0.56	-0.993	-1.99	0.0719	1	0.549	1.46		novel transcript	lncRNA
OSBPL3	3.9	3.71	4.73	4.25	0.808	0.963	0.0432	1.03	0.202	1	-0.209	-1.16	26031	oxysterol binding protein like 3 [Source:HGNC Symbol;Acc:HGNC:16370]	protein_coding
AC000065.2	-0.0645	-0.84	-0.166	-0.102	0.0057	0.56	-0.715	-1.64	0.821	1	0.0447	1.03		novel transcript, sense intronic to CDK6	lncRNA
CDK16	6.37	6.47	6.87	7.01	0.831	0.968	0.0367	1.03	0.412	1	0.134	1.1	5127	cyclin dependent kinase 16 [Source:HGNC Symbol;Acc:HGNC:8749]	protein_coding
MTND4P12	0.878	-4.4	-1.28	-4.24	0.00367	0.554	-5.81	-55.9	0.0984	1	-3	-8		MT-ND4 pseudogene 12 [Source:HGNC Symbol;Acc:HGNC:42199]	processed_pseudogene
PCDHGB3	-2.5	-2.41	-0.676	-0.133	0.876	0.977	0.128	1.09	0.495	1	0.421	1.34	56102	protocadherin gamma subfamily B, 3 [Source:HGNC Symbol;Acc:HGNC:8710]	protein_coding
OR2M4	-1.22	-1.49	-0.457	-0.791	0.334	0.83	-0.27	-1.21	0.156	1	-0.353	-1.28	26245	olfactory receptor family 2 subfamily M member 4 [Source:HGNC Symbol;Acc:HGNC:8270]	protein_coding
PJA2	8.3	8.51	8.25	8.21	0.00906	0.56	0.24	1.18	0.577	1	-0.0431	-1.03	9867	praja ring finger ubiquitin ligase 2 [Source:HGNC Symbol;Acc:HGNC:17481]	protein_coding
OTUB2	2.72	3.03	2.79	2.38	0.142	0.729	0.245	1.19	0.0351	1	-0.374	-1.3	78990	OTU deubiquitinase, ubiquitin aldehyde binding 2 [Source:HGNC Symbol;Acc:HGNC:20351]	protein_coding
PSENEN	4.95	5.08	4.74	4.67	0.164	0.748	0.165	1.12	0.64	1	-0.0532	-1.04	55851	presenilin enhancer, gamma-secretase subunit [Source:HGNC Symbol;Acc:HGNC:30100]	protein_coding
AC034114.2	-0.591	-1.62	-0.439	-0.379	0.00738	0.56	-1.17	-2.25	0.951	1	-0.0195	-1.01		novel transcript	lncRNA
TMEM40	0.471	-0.147	1.36	0.624	0.437	0.867	-0.183	-1.14	0.0967	1	-0.378	-1.3	55287	transmembrane protein 40 [Source:HGNC Symbol;Acc:HGNC:25620]	protein_coding
MAN2B2	5.4	5.64	5.41	5.17	0.0237	0.6	0.342	1.27	0.298	1	-0.143	-1.1	23324	mannosidase alpha class 2B member 2 [Source:HGNC Symbol;Acc:HGNC:29623]	protein_coding
SIAE	4.45	4.85	4.44	4.31	0.0179	0.588	0.358	1.28	0.551	1	-0.08	-1.06	54414	sialic acid acetylesterase [Source:HGNC Symbol;Acc:HGNC:18187]	protein_coding
VPS35	7.56	7.66	7.37	7.37	0.274	0.806	0.102	1.07	0.825	1	0.0197	1.01	55737	VPS35 retromer complex component [Source:HGNC Symbol;Acc:HGNC:13487]	protein_coding
IFITM1	8.64	9.76	8.29	8.75	0.0465	0.637	0.549	1.46	0.221	1	0.319	1.25	8519	interferon induced transmembrane protein 1 [Source:HGNC Symbol;Acc:HGNC:5412]	protein_coding
AC133540.1	-1.7	-1.68	-0.812	-0.799	0.868	0.976	0.0535	1.04	0.986	1	-0.00482	-1		novel transcript	lncRNA
AC216281.1	-1.33	-1.82	-0.854	-1.06	0.0886	0.691	-0.479	-1.39	0.317	1	-0.239	-1.18		novel transcript sense intronic to TRAPPC12	lncRNA
FAT4	6.74	7.26	6.7	6.37	0.118	0.716	0.33	1.26	0.08	1	-0.373	-1.3	79633	FAT atypical cadherin 4 [Source:HGNC Symbol;Acc:HGNC:23109]	protein_coding
AC073530.1	-1.87	-2.78	-1.16	-1.16	0.0193	0.588	-1.04	-2.06	0.387	1	0.286	1.22		novel transcript	lncRNA
LINGO2	0.000285	0.768	1.23	0.961	0.00946	0.562	0.903	1.87	0.461	1	-0.189	-1.14	158038	leucine rich repeat and Ig domain containing 2 [Source:HGNC Symbol;Acc:HGNC:21207]	protein_coding
HMG20B	5.39	5.39	5.15	5.07	0.93	0.986	-0.00925	-1.01	0.539	1	-0.0648	-1.05	10362	high mobility group 20B [Source:HGNC Symbol;Acc:HGNC:5002]	protein_coding
FNBP4	6.72	6.52	6.8	6.8	0.0209	0.588	-0.205	-1.15	0.971	1	-0.00274	-1	23360	formin binding protein 4 [Source:HGNC Symbol;Acc:HGNC:19752]	protein_coding
AL135790.1	2.69	3.33	1.27	0.726	0.393	0.849	0.526	1.44	0.338	1	-0.736	-1.67		novel transcript	lncRNA
KIAA1143	6.29	6.48	6.17	6.19	0.0388	0.628	0.167	1.12	0.964	1	-0.00327	-1	57456	KIAA1143 [Source:HGNC Symbol;Acc:HGNC:29198]	protein_coding
ZNF852	3.2	3.03	3.44	3.32	0.0983	0.699	-0.207	-1.15	0.211	1	-0.138	-1.1	285346	zinc finger protein 852 [Source:HGNC Symbol;Acc:HGNC:27713]	protein_coding
TPMT	4.52	4.56	4.3	4.3	0.543	0.901	0.0544	1.04	0.729	1	0.0305	1.02	7172	thiopurine S-methyltransferase [Source:HGNC Symbol;Acc:HGNC:12014]	protein_coding
CDKN2A	0.746	-1.63	-0.885	-0.366	0.00269	0.54	-1.56	-2.95	0.0956	1	0.742	1.67	1029	cyclin dependent kinase inhibitor 2A [Source:HGNC Symbol;Acc:HGNC:1787]	protein_coding /// LRG_gene
AC121333.1	1.81	1.74	2.24	2.32	0.402	0.854	-0.15	-1.11	0.726	1	0.0547	1.04		novel transcript	lncRNA
LINC02073	0.583	0.115	0.843	0.758	0.0192	0.588	-0.542	-1.46	0.574	1	-0.104	-1.07		long intergenic non-protein coding RNA 2073 [Source:HGNC Symbol;Acc:HGNC:52919]	lncRNA
CCND1	7.61	7.98	7.47	7.05	0.735	0.945	0.0877	1.06	0.156	1	-0.382	-1.3	595	cyclin D1 [Source:HGNC Symbol;Acc:HGNC:1582]	protein_coding /// LRG_gene
AC004834.1	0.273	0.147	0.739	0.787	0.501	0.889	-0.134	-1.1	0.712	1	0.0649	1.05		novel transcript	lncRNA
CTPS2	5.7	5.69	6.24	6.38	0.601	0.913	-0.11	-1.08	0.576	1	0.107	1.08	56474	CTP synthase 2 [Source:HGNC Symbol;Acc:HGNC:2520]	protein_coding
DUSP3	6.67	6.75	6.49	6.38	0.123	0.719	0.179	1.13	0.681	1	-0.0449	-1.03	1845	dual specificity phosphatase 3 [Source:HGNC Symbol;Acc:HGNC:3069]	protein_coding
NPHP3	5.62	5.88	5.53	5.64	0.0167	0.588	0.224	1.17	0.271	1	0.0903	1.06	27031	nephrocystin 3 [Source:HGNC Symbol;Acc:HGNC:7907]	protein_coding
HYAL1	-0.0324	-0.751	0.172	0.234	0.015	0.588	-0.729	-1.66	0.784	1	0.0622	1.04	3373	hyaluronidase 1 [Source:HGNC Symbol;Acc:HGNC:5320]	protein_coding
MSX2	5.46	6.87	6	5.51	0.0447	0.632	0.708	1.63	0.317	1	-0.335	-1.26	4488	msh homeobox 2 [Source:HGNC Symbol;Acc:HGNC:7392]	protein_coding
HNRNPH1	9.41	9.24	9.41	9.43	0.00486	0.56	-0.206	-1.15	0.833	1	-0.0125	-1.01	3187	heterogeneous nuclear ribonucleoprotein H1 [Source:HGNC Symbol;Acc:HGNC:5041]	protein_coding
SPPL2B	5.57	5.46	5.74	5.66	0.118	0.716	-0.125	-1.09	0.245	1	-0.0855	-1.06	56928	signal peptide peptidase like 2B [Source:HGNC Symbol;Acc:HGNC:30627]	protein_coding
PLXND1	7.5	7.39	6.68	6.8	0.352	0.836	0.182	1.13	0.633	1	0.0926	1.07	23129	plexin D1 [Source:HGNC Symbol;Acc:HGNC:9107]	protein_coding
CKAP4	8.32	8.45	7.94	7.96	0.433	0.865	0.115	1.08	0.956	1	0.00792	1.01	10970	cytoskeleton associated protein 4 [Source:HGNC Symbol;Acc:HGNC:16991]	protein_coding
AGAP5	3.1	2.92	3.25	3.43	0.136	0.722	-0.221	-1.17	0.262	1	0.145	1.11	729092	ArfGAP with GTPase domain, ankyrin repeat and PH domain 5 [Source:HGNC Symbol;Acc:HGNC:23467]	protein_coding
KBTBD4	4.5	4.75	4.4	4.34	0.151	0.734	0.156	1.11	0.599	1	-0.0544	-1.04	55709	kelch repeat and BTB domain containing 4 [Source:HGNC Symbol;Acc:HGNC:23761]	protein_coding
LAMA3	4.03	2.05	4.67	3.22	0.00664	0.56	-1.23	-2.35	0.133	1	-0.571	-1.49	3909	laminin subunit alpha 3 [Source:HGNC Symbol;Acc:HGNC:6483]	protein_coding
HOXA-AS3	-0.956	-2.91	-1.76	1.18	0.238	0.792	-1.57	-2.98	0.00582	1	3.5	11.3		HOXA cluster antisense RNA 3 [Source:HGNC Symbol;Acc:HGNC:43748]	lncRNA
SCAMP1	6.04	6.48	6.02	5.97	0.0221	0.588	0.314	1.24	0.591	1	-0.0649	-1.05	9522	secretory carrier membrane protein 1 [Source:HGNC Symbol;Acc:HGNC:10563]	protein_coding
CSNK1G1	5.66	5.7	5.52	5.43	0.476	0.881	0.0602	1.04	0.579	1	-0.046	-1.03	53944	casein kinase 1 gamma 1 [Source:HGNC Symbol;Acc:HGNC:2454]	protein_coding
HES2	0.897	0.268	2.51	1.41	0.823	0.966	-0.0778	-1.06	0.0618	1	-0.61	-1.53	54626	hes family bHLH transcription factor 2 [Source:HGNC Symbol;Acc:HGNC:16005]	protein_coding
COL24A1	0.998	-0.106	1.86	1.53	0.534	0.899	-0.396	-1.32	0.55	1	-0.298	-1.23	255631	collagen type XXIV alpha 1 chain [Source:HGNC Symbol;Acc:HGNC:20821]	protein_coding
RFLNB	3.34	4.2	4	3.57	0.0022	0.516	0.981	1.97	0.112	1	-0.403	-1.32	359845	refilin B [Source:HGNC Symbol;Acc:HGNC:28705]	protein_coding
UBN2	6.59	6.58	6.8	6.85	0.522	0.896	-0.0551	-1.04	0.677	1	0.034	1.02	254048	ubinuclein 2 [Source:HGNC Symbol;Acc:HGNC:21931]	protein_coding
CBWD3	4.58	4.07	4.42	4.53	0.00247	0.537	-0.546	-1.46	0.569	1	0.0764	1.05	445571	COBW domain containing 3 [Source:HGNC Symbol;Acc:HGNC:18519]	protein_coding
AP001781.1	-0.212	-0.529	0.135	0.177	0.144	0.73	-0.326	-1.25	0.902	1	0.0233	1.02		novel transcript	lncRNA
PRMT8	-1.94	-1.36	-0.633	1.08	0.899	0.981	-0.122	-1.09	0.172	1	1.08	2.11	56341	protein arginine methyltransferase 8 [Source:HGNC Symbol;Acc:HGNC:5188]	protein_coding
EEPD1	2.13	2.07	2.81	2.81	0.57	0.907	-0.13	-1.09	0.974	1	-0.00615	-1	80820	endonuclease/exonuclease/phosphatase family domain containing 1 [Source:HGNC Symbol;Acc:HGNC:22223]	protein_coding
LYPD1	1.48	2.25	2.52	2.84	0.0574	0.649	0.71	1.64	0.499	1	0.188	1.14	116372	LY6/PLAUR domain containing 1 [Source:HGNC Symbol;Acc:HGNC:28431]	protein_coding
ITGB1	9.64	9.62	9.26	9.22	0.316	0.821	0.133	1.1	0.988	1	0.00193	1	3688	integrin subunit beta 1 [Source:HGNC Symbol;Acc:HGNC:6153]	protein_coding
EFR3A	6.24	6.56	6.25	6.2	0.00404	0.56	0.355	1.28	0.765	1	-0.0299	-1.02	23167	EFR3 homolog A [Source:HGNC Symbol;Acc:HGNC:28970]	protein_coding
TMEM102	1.54	1.4	1.08	0.872	0.678	0.933	-0.076	-1.05	0.842	1	-0.038	-1.03	284114	transmembrane protein 102 [Source:HGNC Symbol;Acc:HGNC:26722]	protein_coding
RPS4Y1	7.58	7.92	0.357	-2.58	0.27	0.805	1.34	2.53	0.087	1	-5.9	-59.9	6192	ribosomal protein S4 Y-linked 1 [Source:HGNC Symbol;Acc:HGNC:10425]	protein_coding
OPTN	6.95	7.06	6.48	6.33	0.431	0.864	0.179	1.13	0.794	1	-0.0589	-1.04	10133	optineurin [Source:HGNC Symbol;Acc:HGNC:17142]	protein_coding
NBPF15	5.85	5.79	5.95	6.12	0.769	0.956	-0.0278	-1.02	0.13	1	0.142	1.1	284565	NBPF member 15 [Source:HGNC Symbol;Acc:HGNC:28791]	protein_coding
AL022318.5	-0.605	-0.522	-1.01	0.0977	0.804	0.961	-0.0679	-1.05	0.00122	1	1.07	2.1		novel transcript	lncRNA
RNF181	4.92	4.93	4.54	4.55	0.593	0.912	0.07	1.05	0.707	1	0.0499	1.04	51255	ring finger protein 181 [Source:HGNC Symbol;Acc:HGNC:28037]	protein_coding
CPXM1	8.06	8.28	7.68	7.72	0.871	0.976	0.0228	1.02	0.727	1	-0.0486	-1.03	56265	carboxypeptidase X, M14 family member 1 [Source:HGNC Symbol;Acc:HGNC:15771]	protein_coding
NEU1	6.25	6.48	6.03	6.18	0.0184	0.588	0.335	1.26	0.136	1	0.194	1.14	4758	neuraminidase 1 [Source:HGNC Symbol;Acc:HGNC:7758]	protein_coding
RRBP1	8.13	8.26	7.95	7.85	0.0689	0.669	0.224	1.17	0.518	1	-0.0732	-1.05	6238	ribosome binding protein 1 [Source:HGNC Symbol;Acc:HGNC:10448]	protein_coding
SUZ12P1	4.79	4.63	4.98	4.91	0.0287	0.614	-0.258	-1.2	0.387	1	-0.0855	-1.06		SUZ12 pseudogene 1 [Source:HGNC Symbol;Acc:HGNC:32421]	transcribed_unprocessed_pseudogene
SLC39A9	6.63	6.7	6.47	6.44	0.225	0.785	0.0934	1.07	0.866	1	-0.0123	-1.01	55334	solute carrier family 39 member 9 [Source:HGNC Symbol;Acc:HGNC:20182]	protein_coding
TWF1	6.48	6.55	6.29	6.36	0.0806	0.677	0.142	1.1	0.209	1	0.0963	1.07	5756	twinfilin actin binding protein 1 [Source:HGNC Symbol;Acc:HGNC:9620]	protein_coding
IGFBP4	6.88	6.6	6.17	5.85	0.879	0.978	-0.0368	-1.03	0.237	1	-0.298	-1.23	3487	insulin like growth factor binding protein 4 [Source:HGNC Symbol;Acc:HGNC:5473]	protein_coding
LINC01139	2.63	2.88	3.69	3.35	0.356	0.837	0.297	1.23	0.124	1	-0.417	-1.33		long intergenic non-protein coding RNA 1139 [Source:HGNC Symbol;Acc:HGNC:27924]	lncRNA
AC008982.2	-0.808	-1.26	-0.729	-0.295	0.101	0.701	-0.429	-1.35	0.0697	1	0.428	1.35		novel transcript, sense intronic to HNRNPL	lncRNA
AC008982.4	-0.808	-1.26	-0.729	-0.295	0.101	0.701	-0.429	-1.35	0.0697	1	0.428	1.35		novel transcript, sense intronic to HNRNPL	lncRNA
ZSWIM6	5.05	5.41	5.41	5.31	0.00766	0.56	0.23	1.17	0.106	1	-0.118	-1.09	57688	zinc finger SWIM-type containing 6 [Source:HGNC Symbol;Acc:HGNC:29316]	protein_coding
FLNB	8.76	8.82	8.46	8.17	0.454	0.874	0.138	1.1	0.164	1	-0.263	-1.2	2317	filamin B [Source:HGNC Symbol;Acc:HGNC:3755]	protein_coding
SCHIP1	4.02	3.63	4.37	4.31	0.158	0.741	-0.295	-1.23	0.707	1	-0.065	-1.05	29970	schwannomin interacting protein 1 [Source:HGNC Symbol;Acc:HGNC:15678]	protein_coding
CCDC68	0.757	1.98	0.0125	0.901	0.0179	0.588	1.39	2.62	0.136	1	0.885	1.85	80323	coiled-coil domain containing 68 [Source:HGNC Symbol;Acc:HGNC:24350]	protein_coding
TMEM246	4.94	5.05	4.58	4.54	0.831	0.968	-0.0319	-1.02	0.645	1	-0.0701	-1.05	84302	transmembrane protein 246 [Source:HGNC Symbol;Acc:HGNC:28180]	protein_coding
SNCA	5.29	5.59	5.04	5.18	0.125	0.719	0.26	1.2	0.313	1	0.164	1.12	6622	synuclein alpha [Source:HGNC Symbol;Acc:HGNC:11138]	protein_coding
TECPR2	5.47	5.7	5.45	5.44	0.0185	0.588	0.189	1.14	0.965	1	-0.00301	-1	9895	tectonin beta-propeller repeat containing 2 [Source:HGNC Symbol;Acc:HGNC:19957]	protein_coding
STMN4	-0.789	-0.856	0.375	0.023	0.168	0.751	-0.542	-1.46	0.232	1	-0.385	-1.31	81551	stathmin 4 [Source:HGNC Symbol;Acc:HGNC:16078]	protein_coding
LASP1	8.28	8.22	7.77	7.67	0.917	0.984	0.0185	1.01	0.619	1	-0.088	-1.06	3927	LIM and SH3 protein 1 [Source:HGNC Symbol;Acc:HGNC:6513]	protein_coding
GPX4	6.97	7.04	6.62	6.71	0.16	0.743	0.168	1.12	0.309	1	0.118	1.09	2879	glutathione peroxidase 4 [Source:HGNC Symbol;Acc:HGNC:4556]	protein_coding
DCTN3	5.36	5.52	5.2	5.19	0.108	0.705	0.157	1.12	0.91	1	-0.0103	-1.01	11258	dynactin subunit 3 [Source:HGNC Symbol;Acc:HGNC:2713]	protein_coding
PAPSS2	4.91	5.21	4.44	4.21	0.0632	0.659	0.531	1.44	0.409	1	-0.235	-1.18	9060	3'-phosphoadenosine 5'-phosphosulfate synthase 2 [Source:HGNC Symbol;Acc:HGNC:8604]	protein_coding
PCSK6	2.74	4.57	3.79	3.6	0.00147	0.505	1.41	2.66	0.486	1	-0.23	-1.17	5046	proprotein convertase subtilisin/kexin type 6 [Source:HGNC Symbol;Acc:HGNC:8569]	protein_coding
AC108749.1	-1.25	-1.25	-0.435	-0.446	0.819	0.965	-0.063	-1.04	0.994	1	0.0018	1		novel transcript	lncRNA
LAMC3	5.1	5.11	4.2	4.23	0.95	0.99	-0.023	-1.02	0.577	1	0.222	1.17	10319	laminin subunit gamma 3 [Source:HGNC Symbol;Acc:HGNC:6494]	protein_coding
NR6A1	5.28	5.33	5.42	5.93	0.992	0.998	0.00204	1	0.0476	1	0.413	1.33	2649	nuclear receptor subfamily 6 group A member 1 [Source:HGNC Symbol;Acc:HGNC:7985]	protein_coding
CXXC5	6.27	6.64	6.29	6.32	0.00752	0.56	0.252	1.19	0.955	1	-0.00439	-1	51523	CXXC finger protein 5 [Source:HGNC Symbol;Acc:HGNC:26943]	protein_coding
FZD6	7.24	7.13	6.58	6.68	0.328	0.827	-0.184	-1.14	0.453	1	0.141	1.1	8323	frizzled class receptor 6 [Source:HGNC Symbol;Acc:HGNC:4044]	protein_coding
EPOR	3.47	3.84	3.02	3.16	0.0987	0.699	0.367	1.29	0.429	1	0.177	1.13	2057	erythropoietin receptor [Source:HGNC Symbol;Acc:HGNC:3416]	protein_coding
COL18A1	7.57	8.2	7.4	7.25	0.115	0.715	0.4	1.32	0.515	1	-0.158	-1.12	80781	collagen type XVIII alpha 1 chain [Source:HGNC Symbol;Acc:HGNC:2195]	protein_coding
AC008147.2	1.16	0.504	1.66	1.25	0.0409	0.628	-0.577	-1.49	0.162	1	-0.332	-1.26		novel transcript, sense intronic to LIMA1	lncRNA
UBTD1	3.09	3.48	3.1	2.78	0.0386	0.628	0.393	1.31	0.131	1	-0.28	-1.21	80019	ubiquitin domain containing 1 [Source:HGNC Symbol;Acc:HGNC:25683]	protein_coding
LRRC32	3.58	3.58	2.69	2.42	0.609	0.914	0.173	1.13	0.576	1	-0.217	-1.16	2615	leucine rich repeat containing 32 [Source:HGNC Symbol;Acc:HGNC:4161]	protein_coding
ZNRF3	5.76	6.17	5.82	5.9	0.669	0.93	0.0505	1.04	0.19	1	0.159	1.12	84133	zinc and ring finger 3 [Source:HGNC Symbol;Acc:HGNC:18126]	protein_coding
ARHGAP31	5.19	5.39	4.81	4.76	0.56	0.905	0.0957	1.07	0.512	1	-0.11	-1.08	57514	Rho GTPase activating protein 31 [Source:HGNC Symbol;Acc:HGNC:29216]	protein_coding
PAX8	0.628	-0.343	0.416	2.18	0.0684	0.668	-1.43	-2.7	0.0268	1	1.51	2.84	7849	paired box 8 [Source:HGNC Symbol;Acc:HGNC:8622]	protein_coding
GRN	7.29	7.52	7.05	7.05	0.0702	0.669	0.295	1.23	0.579	1	0.0843	1.06	2896	granulin precursor [Source:HGNC Symbol;Acc:HGNC:4601]	protein_coding /// LRG_gene
CMTM3	6.01	5.92	5.52	5.56	0.989	0.997	0.00159	1	0.909	1	0.0129	1.01	123920	CKLF like MARVEL transmembrane domain containing 3 [Source:HGNC Symbol;Acc:HGNC:19174]	protein_coding
ALOX12P2	-1.29	-1.84	0.118	-0.337	0.279	0.806	-0.545	-1.46	0.469	1	-0.287	-1.22		arachidonate 12-lipoxygenase pseudogene 2 [Source:HGNC Symbol;Acc:HGNC:432]	transcribed_unprocessed_pseudogene
LINC02750	-0.586	-1.31	-0.295	-0.536	0.0159	0.588	-0.796	-1.74	0.286	1	-0.28	-1.21		long intergenic non-protein coding RNA 2750 [Source:HGNC Symbol;Acc:HGNC:54269]	lncRNA
LINC01355	4.8	4.5	4.92	5.11	0.0563	0.648	-0.341	-1.27	0.341	1	0.143	1.1		long intergenic non-protein coding RNA 1355 [Source:HGNC Symbol;Acc:HGNC:50584]	lncRNA
RGS19	2.33	2.48	2.15	1.73	0.222	0.785	0.216	1.16	0.0543	1	-0.369	-1.29	10287	regulator of G protein signaling 19 [Source:HGNC Symbol;Acc:HGNC:13735]	protein_coding
MFSD6	1.43	-0.0777	2.56	2.23	0.0308	0.621	-1.06	-2.09	0.902	1	-0.0429	-1.03	54842	major facilitator superfamily domain containing 6 [Source:HGNC Symbol;Acc:HGNC:24711]	protein_coding
AL357552.2	-0.512	-0.746	0.0105	0.0607	0.268	0.805	-0.294	-1.23	0.843	1	0.0448	1.03		novel transcript	lncRNA
EMC1	7.16	7.16	6.96	6.89	0.595	0.912	0.0404	1.03	0.226	1	-0.0924	-1.07	23065	ER membrane protein complex subunit 1 [Source:HGNC Symbol;Acc:HGNC:28957]	protein_coding
ARSA	4.75	5.16	4.62	4.6	0.0178	0.588	0.389	1.31	0.86	1	-0.0255	-1.02	410	arylsulfatase A [Source:HGNC Symbol;Acc:HGNC:713]	protein_coding
PHKA1P1	-1.6	-2.91	-1.91	-0.774	0.0353	0.625	-1.32	-2.5	0.0329	1	1.14	2.2		phosphorylase kinase regulatory subunit alpha 1 pseudogene [Source:HGNC Symbol;Acc:HGNC:33919]	processed_pseudogene
AC113414.1	0.76	0.508	1.05	1.1	0.0854	0.686	-0.33	-1.26	0.826	1	0.0355	1.02		novel transcript	lncRNA
C8orf34-AS1	1.1	0.687	1.35	1.35	0.0584	0.65	-0.429	-1.35	0.833	1	-0.0393	-1.03		C8orf34 antisense RNA 1 [Source:HGNC Symbol;Acc:HGNC:27840]	lncRNA
LIMS2	1.97	2.65	2.52	1.19	0.0534	0.647	0.821	1.77	0.00604	1	-1.33	-2.51	55679	LIM zinc finger domain containing 2 [Source:HGNC Symbol;Acc:HGNC:16084]	protein_coding
BTN3A3	3.33	3.25	2.87	2.82	0.526	0.896	-0.0863	-1.06	0.454	1	-0.104	-1.07	10384	butyrophilin subfamily 3 member A3 [Source:HGNC Symbol;Acc:HGNC:1140]	protein_coding
TMCC3	3	2.31	3.33	3.38	0.202	0.774	-0.334	-1.26	0.586	1	0.118	1.09	57458	transmembrane and coiled-coil domain family 3 [Source:HGNC Symbol;Acc:HGNC:29199]	protein_coding
LMX1A	3.52	5.9	3.84	4.33	0.0221	0.588	0.935	1.91	0.739	1	0.127	1.09	4009	LIM homeobox transcription factor 1 alpha [Source:HGNC Symbol;Acc:HGNC:6653]	protein_coding
TMSB15B	4.33	4.22	4.92	4.98	0.276	0.806	-0.257	-1.19	0.884	1	0.0286	1.02	286527	thymosin beta 15B [Source:HGNC Symbol;Acc:HGNC:28612] /// thymosin beta 15B [Source:NCBI gene;Acc:286527]	protein_coding
AL031432.4	1.59	1.36	1.63	1.94	0.115	0.714	-0.246	-1.19	0.0568	1	0.278	1.21		novel transcript	lncRNA
MYL9	6.86	7.05	6.44	5.66	0.596	0.913	0.198	1.15	0.0588	1	-0.782	-1.72	10398	myosin light chain 9 [Source:HGNC Symbol;Acc:HGNC:15754]	protein_coding
MRAP2	-1.08	-1.15	-0.0731	-0.00621	0.471	0.88	0.277	1.21	0.629	1	0.157	1.12	112609	melanocortin 2 receptor accessory protein 2 [Source:HGNC Symbol;Acc:HGNC:21232]	protein_coding
IGFL4	-0.487	-0.664	-0.246	0.234	0.199	0.772	-0.312	-1.24	0.0162	1	0.571	1.49	444882	IGF like family member 4 [Source:HGNC Symbol;Acc:HGNC:32931]	protein_coding
PICALM	7.32	7.54	7.26	7.18	0.0351	0.625	0.219	1.16	0.452	1	-0.07	-1.05	8301	phosphatidylinositol binding clathrin assembly protein [Source:HGNC Symbol;Acc:HGNC:15514]	protein_coding
C12orf57	5.87	5.92	5.54	5.56	0.119	0.716	0.163	1.12	0.941	1	0.00734	1.01	113246	chromosome 12 open reading frame 57 [Source:HGNC Symbol;Acc:HGNC:29521]	protein_coding
KCNJ13	-1.08	0.045	-1.54	-0.696	0.0962	0.698	0.745	1.68	0.0811	1	0.776	1.71	3769	potassium voltage-gated channel subfamily J member 13 [Source:HGNC Symbol;Acc:HGNC:6259]	protein_coding
FUBP1	7.55	7.33	7.59	7.61	0.0138	0.586	-0.216	-1.16	0.944	1	0.00515	1	8880	far upstream element binding protein 1 [Source:HGNC Symbol;Acc:HGNC:4004]	protein_coding /// LRG_gene
OR2A1	-1.38	-0.441	-1.29	-2.25	0.0402	0.628	0.901	1.87	0.0282	1	-1.05	-2.07	346528	olfactory receptor family 2 subfamily A member 1 [Source:HGNC Symbol;Acc:HGNC:8229] /// olfactory receptor family 2 subfamily A member 1 [Source:NCBI gene;Acc:346528]	protein_coding
PRRC1	7.02	7.14	6.92	6.98	0.0362	0.625	0.133	1.1	0.321	1	0.0567	1.04	133619	proline rich coiled-coil 1 [Source:HGNC Symbol;Acc:HGNC:28164]	protein_coding
THUMPD3-AS1	5.74	5.54	5.74	5.84	0.0232	0.599	-0.211	-1.16	0.311	1	0.0812	1.06		THUMPD3 antisense RNA 1 [Source:HGNC Symbol;Acc:HGNC:44478]	lncRNA
TMEM30A	7.74	7.84	7.58	7.58	0.107	0.705	0.165	1.12	0.572	1	0.0541	1.04	55754	transmembrane protein 30A [Source:HGNC Symbol;Acc:HGNC:16667]	protein_coding
CBFA2T2	5.49	5.54	6.15	6.28	0.969	0.994	-0.0101	-1.01	0.71	1	0.0885	1.06	9139	CBFA2/RUNX1 partner transcriptional co-repressor 2 [Source:HGNC Symbol;Acc:HGNC:1536]	protein_coding
CUTA	6.63	6.81	6.16	6.53	0.123	0.719	0.236	1.18	0.0345	1	0.339	1.26	51596	cutA divalent cation tolerance homolog [Source:HGNC Symbol;Acc:HGNC:21101]	protein_coding
CHRNB2	0.767	0.815	1.65	2.44	0.662	0.929	-0.239	-1.18	0.254	1	0.517	1.43	1141	cholinergic receptor nicotinic beta 2 subunit [Source:HGNC Symbol;Acc:HGNC:1962]	protein_coding
CDC42BPA	7.56	7.49	7.13	7.2	0.423	0.861	-0.102	-1.07	0.67	1	0.053	1.04	8476	CDC42 binding protein kinase alpha [Source:HGNC Symbol;Acc:HGNC:1737]	protein_coding
SMG1	8.36	8.23	8.48	8.53	0.0902	0.693	-0.145	-1.11	0.536	1	0.048	1.03	23049	SMG1 nonsense mediated mRNA decay associated PI3K related kinase [Source:HGNC Symbol;Acc:HGNC:30045]	protein_coding
AL138686.2	-3.79	-3.48	-1.92	-0.226	0.979	0.996	0.0272	1.02	0.185	1	1.06	2.09	112268117	novel keratin associated protein pseudogene	transcribed_unprocessed_pseudogene
AL590666.3	-1.01	-1.35	-0.657	-0.474	0.121	0.718	-0.401	-1.32	0.499	1	0.147	1.11		novel transcript	lncRNA
MPPED2	2.88	2.29	3.3	3.45	0.424	0.862	-0.37	-1.29	0.835	1	-0.0754	-1.05	744	metallophosphoesterase domain containing 2 [Source:HGNC Symbol;Acc:HGNC:1180]	protein_coding
IDH3G	5.15	5.41	5.01	5.01	0.0305	0.621	0.248	1.19	0.813	1	-0.0242	-1.02	3421	isocitrate dehydrogenase (NAD(+)) 3 gamma [Source:HGNC Symbol;Acc:HGNC:5386]	protein_coding
ORC6	5.89	5.64	5.85	5.77	0.00215	0.513	-0.318	-1.25	0.192	1	-0.107	-1.08	23594	origin recognition complex subunit 6 [Source:HGNC Symbol;Acc:HGNC:17151]	protein_coding
Y_RNA	4.23	4.04	4.47	4.46	0.0891	0.692	-0.242	-1.18	0.89	1	-0.0164	-1.01		Y RNA [Source:RFAM;Acc:RF00019]	misc_RNA
IGFBP7-AS1	-2.81	-0.403	-1.65	-2.29	0.00397	0.56	1.64	3.12	0.18	1	-0.662	-1.58		IGFBP7 antisense RNA 1 [Source:HGNC Symbol;Acc:HGNC:40296]	lncRNA
IFNLR1	0.117	-1.69	0.525	-0.107	0.00263	0.537	-1.45	-2.74	0.958	1	0.0176	1.01	163702	interferon lambda receptor 1 [Source:HGNC Symbol;Acc:HGNC:18584]	protein_coding
SRRM4	2.38	2.58	3.69	4.56	0.745	0.948	-0.238	-1.18	0.508	1	0.361	1.28	84530	serine/arginine repetitive matrix 4 [Source:HGNC Symbol;Acc:HGNC:29389]	protein_coding
GNPTG	5.11	5.36	4.98	4.99	0.0221	0.588	0.267	1.2	0.914	1	0.0112	1.01	84572	N-acetylglucosamine-1-phosphate transferase subunit gamma [Source:HGNC Symbol;Acc:HGNC:23026]	protein_coding
PGM5P4-AS1	-0.392	-0.402	-0.51	0.153	0.313	0.82	-0.187	-1.14	0.00323	1	0.604	1.52		PGM5P4 antisense RNA 1 [Source:HGNC Symbol;Acc:HGNC:51195]	lncRNA
IL12RB1	-0.895	-1.51	-0.788	-0.585	0.0357	0.625	-0.54	-1.45	0.278	1	0.232	1.17	3594	interleukin 12 receptor subunit beta 1 [Source:HGNC Symbol;Acc:HGNC:5971]	protein_coding /// LRG_gene
ENTPD7	6.34	6.47	6.31	6.18	0.27	0.805	0.0895	1.06	0.236	1	-0.0947	-1.07	57089	ectonucleoside triphosphate diphosphohydrolase 7 [Source:HGNC Symbol;Acc:HGNC:19745]	protein_coding
SLC13A4	2.71	4.97	3.4	3.04	0.00536	0.56	1.62	3.06	0.296	1	-0.547	-1.46	26266	solute carrier family 13 member 4 [Source:HGNC Symbol;Acc:HGNC:15827]	protein_coding
AL161756.1	0.561	0.418	1.06	0.897	0.421	0.86	-0.168	-1.12	0.291	1	-0.199	-1.15		novel transcript	lncRNA
LINC01619	-1.33	-2.15	-0.224	0.125	0.223	0.785	-0.682	-1.6	0.333	1	0.409	1.33		long intergenic non-protein coding RNA 1619 [Source:HGNC Symbol;Acc:HGNC:27409]	lncRNA
AC068733.3	0.0984	0.069	0.739	0.775	0.969	0.994	-0.00963	-1.01	0.904	1	0.0262	1.02	101927825	novel transcript, antisense to PRKCDBP	lncRNA
AP1S2	5.95	6.16	6.78	7.04	0.994	0.998	0.00215	1	0.471	1	0.199	1.15	8905	adaptor related protein complex 1 subunit sigma 2 [Source:HGNC Symbol;Acc:HGNC:560]	protein_coding
AC021087.1	-0.807	-0.0797	-1.55	-1.07	0.0946	0.696	0.579	1.49	0.268	1	0.394	1.31		novel transcript	lncRNA
LCN15	0.479	0.276	1	0.9	0.371	0.843	-0.203	-1.15	0.65	1	-0.0904	-1.06	389812	lipocalin 15 [Source:HGNC Symbol;Acc:HGNC:33777]	protein_coding
SMG1P3	6.2	5.72	6.48	6.36	0.025	0.603	-0.526	-1.44	0.492	1	-0.135	-1.1		SMG1 pseudogene 3 [Source:HGNC Symbol;Acc:HGNC:49860]	transcribed_unprocessed_pseudogene
MCRIP1	5.84	5.92	5.59	5.63	0.211	0.78	0.116	1.08	0.607	1	0.0455	1.03	348262	MAPK regulated corepressor interacting protein 1 [Source:HGNC Symbol;Acc:HGNC:28007]	protein_coding
AC011481.1	-1.98	-1.55	-0.904	-1	0.269	0.805	0.377	1.3	0.563	1	-0.167	-1.12		novel transcript	lncRNA
JMJD8	5.31	5.42	5.15	5.01	0.304	0.816	0.108	1.08	0.185	1	-0.142	-1.1	339123	jumonji domain containing 8 [Source:HGNC Symbol;Acc:HGNC:14148]	protein_coding
MORF4L2-AS1	1.27	1.17	2	2.24	0.486	0.884	-0.245	-1.19	0.552	1	0.173	1.13		MORF4L2 antisense RNA 1 [Source:HGNC Symbol;Acc:HGNC:27991]	lncRNA
CSNK1A1P1	-1.02	-2.21	-1.38	-0.253	0.0113	0.586	-1.62	-3.06	0.0228	1	1.18	2.27		casein kinase 1 alpha 1 pseudogene 1 [Source:HGNC Symbol;Acc:HGNC:30446]	transcribed_processed_pseudogene
CNTN5	2.58	1.32	0.982	2.4	0.0954	0.697	-1.06	-2.09	0.00501	1	1.91	3.75	53942	contactin 5 [Source:HGNC Symbol;Acc:HGNC:2175]	protein_coding
AL391650.2	-2.92	-3.26	-1.9	-1.33	0.833	0.968	0.0944	1.07	0.0367	1	0.924	1.9		novel transcript	lncRNA
FBH1	6.03	6.22	6.06	5.98	0.00632	0.56	0.2	1.15	0.185	1	-0.0824	-1.06	84893	F-box DNA helicase 1 [Source:HGNC Symbol;Acc:HGNC:13620]	protein_coding
TRHDE	2.7	1.59	3.44	3.85	0.169	0.751	-1.02	-2.03	0.616	1	0.276	1.21	29953	thyrotropin releasing hormone degrading enzyme [Source:HGNC Symbol;Acc:HGNC:30748]	protein_coding
SLC1A1	2.95	2.78	1.71	1.64	0.554	0.904	-0.238	-1.18	0.879	1	0.0695	1.05	6505	solute carrier family 1 member 1 [Source:HGNC Symbol;Acc:HGNC:10939]	protein_coding
RPL7P49	-0.769	-1.47	-0.434	-0.506	0.0312	0.621	-0.754	-1.69	0.71	1	-0.102	-1.07		ribosomal protein L7 pseudogene 49 [Source:HGNC Symbol;Acc:HGNC:36912]	processed_pseudogene
ATP5F1E	7.04	7.17	6.87	6.87	0.0297	0.619	0.204	1.15	0.965	1	-0.00367	-1	514	ATP synthase F1 subunit epsilon [Source:HGNC Symbol;Acc:HGNC:838]	protein_coding
AP000787.1	1.1	1.35	1.77	1.72	0.275	0.806	0.205	1.15	0.751	1	-0.052	-1.04		novel transcript, antisense to SESN3	lncRNA
PCDHA12	4.31	4.66	4.19	3.81	0.136	0.722	0.351	1.28	0.169	1	-0.334	-1.26	56137	protocadherin alpha 12 [Source:HGNC Symbol;Acc:HGNC:8666]	protein_coding
AL358232.2	-0.863	-0.97	-0.419	-0.212	0.364	0.841	-0.247	-1.19	0.816	1	0.0546	1.04		novel transcript	lncRNA
AC010636.2	0.34	0.586	-1.32	-2.14	0.182	0.759	0.762	1.7	0.234	1	-0.829	-1.78		novel transcript	lncRNA
NCCRP1	-0.87	-1.11	-0.259	0.00297	0.266	0.804	-0.374	-1.3	0.394	1	0.238	1.18	342897	non-specific cytotoxic cell receptor protein 1 homolog (zebrafish) [Source:HGNC Symbol;Acc:HGNC:33739]	protein_coding
POLR2L	5.14	5.4	4.91	4.83	0.119	0.716	0.251	1.19	0.645	1	-0.0714	-1.05	5441	RNA polymerase II subunit L [Source:HGNC Symbol;Acc:HGNC:9199]	protein_coding
LITAF	7.02	6.54	6.25	6.1	0.215	0.783	-0.271	-1.21	0.848	1	-0.0413	-1.03	9516	lipopolysaccharide induced TNF factor [Source:HGNC Symbol;Acc:HGNC:16841]	protein_coding /// LRG_gene
GDPD2	2.93	4.03	2.43	2.73	0.135	0.722	0.496	1.41	0.948	1	-0.023	-1.02	54857	glycerophosphodiester phosphodiesterase domain containing 2 [Source:HGNC Symbol;Acc:HGNC:25974]	protein_coding
PLGLB2	2.49	1.63	2.67	2.53	0.0101	0.569	-0.964	-1.95	0.439	1	-0.217	-1.16	5342	plasminogen like B2 [Source:HGNC Symbol;Acc:HGNC:9073]	protein_coding
SZRD1	7.22	7.4	7.05	7.13	0.0454	0.637	0.192	1.14	0.498	1	0.0588	1.04	26099	SUZ RNA binding domain containing 1 [Source:HGNC Symbol;Acc:HGNC:30232]	protein_coding
SPSB2	2.55	2.91	2.41	2.18	0.0673	0.663	0.352	1.28	0.196	1	-0.245	-1.18	84727	splA/ryanodine receptor domain and SOCS box containing 2 [Source:HGNC Symbol;Acc:HGNC:29522]	protein_coding
HLA-DQA1	4.95	4.89	5.2	5.19	0.364	0.841	-0.0959	-1.07	0.809	1	-0.0232	-1.02	3117	major histocompatibility complex, class II, DQ alpha 1 [Source:HGNC Symbol;Acc:HGNC:4942]	protein_coding
TRH	0.733	-1.15	-0.482	0.492	0.0557	0.648	-1.53	-2.89	0.00407	1	2.11	4.32	7200	thyrotropin releasing hormone [Source:HGNC Symbol;Acc:HGNC:12298]	protein_coding
PTPN18	4.59	4.63	4.36	4.34	0.708	0.94	0.0284	1.02	0.728	1	-0.0263	-1.02	26469	protein tyrosine phosphatase non-receptor type 18 [Source:HGNC Symbol;Acc:HGNC:9649]	protein_coding
SDF2	4.94	5.06	4.87	4.78	0.102	0.701	0.124	1.09	0.254	1	-0.0825	-1.06	6388	stromal cell derived factor 2 [Source:HGNC Symbol;Acc:HGNC:10675]	protein_coding
SLC35D2	4.7	4.85	4.49	4.67	0.0149	0.588	0.276	1.21	0.0693	1	0.191	1.14	11046	solute carrier family 35 member D2 [Source:HGNC Symbol;Acc:HGNC:20799]	protein_coding
AC144831.1	1.97	2.53	2.12	1.3	0.402	0.854	0.251	1.19	0.0224	1	-0.775	-1.71		novel transcript	lncRNA
POFUT1	7.09	6.75	6.48	6.2	0.128	0.719	-0.332	-1.26	0.144	1	-0.319	-1.25	23509	protein O-fucosyltransferase 1 [Source:HGNC Symbol;Acc:HGNC:14988]	protein_coding
USP51	3.96	4.4	3.98	4.23	0.0053	0.56	0.346	1.27	0.0423	1	0.22	1.16	158880	ubiquitin specific peptidase 51 [Source:HGNC Symbol;Acc:HGNC:23086]	protein_coding
ECI2	5.57	5.82	5.46	5.47	0.0216	0.588	0.243	1.18	0.846	1	-0.0178	-1.01	10455	enoyl-CoA delta isomerase 2 [Source:HGNC Symbol;Acc:HGNC:14601]	protein_coding
NME7	4.35	4.41	4.02	4.1	0.977	0.995	0.00338	1	0.545	1	0.0715	1.05	29922	NME/NM23 family member 7 [Source:HGNC Symbol;Acc:HGNC:20461]	protein_coding
TNFRSF13C	2.65	2.19	2.68	2.59	0.00726	0.56	-0.531	-1.45	0.284	1	-0.168	-1.12	115650	TNF receptor superfamily member 13C [Source:HGNC Symbol;Acc:HGNC:17755]	protein_coding /// LRG_gene
RBM42	5.63	5.63	5.44	5.36	0.783	0.957	0.0216	1.02	0.337	1	-0.0756	-1.05	79171	RNA binding motif protein 42 [Source:HGNC Symbol;Acc:HGNC:28117]	protein_coding
GPR37	5.03	5.36	4.28	4.38	0.324	0.825	0.337	1.26	0.659	1	0.158	1.12	2861	G protein-coupled receptor 37 [Source:HGNC Symbol;Acc:HGNC:4494]	protein_coding
TRIM22	4.85	4.88	3.86	3.41	0.582	0.909	0.199	1.15	0.842	1	-0.084	-1.06	10346	tripartite motif containing 22 [Source:HGNC Symbol;Acc:HGNC:16379]	protein_coding
AC091078.1	0.236	-0.0733	0.461	1.06	0.0838	0.681	-0.578	-1.49	0.0449	1	0.598	1.51		novel transcript	lncRNA
LINC01232	1.87	1.48	1.96	2	0.0116	0.586	-0.432	-1.35	0.836	1	0.0279	1.02		long intergenic non-protein coding RNA 1232 [Source:HGNC Symbol;Acc:HGNC:49755]	lncRNA
MLLT1	6.41	6.57	6.43	6.29	0.463	0.878	0.0538	1.04	0.0651	1	-0.141	-1.1	4298	MLLT1 super elongation complex subunit [Source:HGNC Symbol;Acc:HGNC:7134]	protein_coding
AKR1A1	5.99	6.13	5.84	5.89	0.0635	0.659	0.165	1.12	0.426	1	0.0653	1.05	10327	aldo-keto reductase family 1 member A1 [Source:HGNC Symbol;Acc:HGNC:380]	protein_coding
HIBADH	5.08	5.27	5.12	4.88	0.0391	0.628	0.224	1.17	0.0245	1	-0.244	-1.18	11112	3-hydroxyisobutyrate dehydrogenase [Source:HGNC Symbol;Acc:HGNC:4907]	protein_coding
SLC39A11	4.3	4.21	4.01	3.94	0.812	0.964	-0.0249	-1.02	0.809	1	-0.0257	-1.02	201266	solute carrier family 39 member 11 [Source:HGNC Symbol;Acc:HGNC:14463]	protein_coding
NBPF1	6.49	6.32	6.62	6.92	0.247	0.798	-0.177	-1.13	0.0385	1	0.32	1.25	55672	NBPF member 1 [Source:HGNC Symbol;Acc:HGNC:26088]	protein_coding
RAB39A	1.91	1.56	1.94	2.19	0.0378	0.628	-0.425	-1.34	0.235	1	0.206	1.15	54734	RAB39A, member RAS oncogene family [Source:HGNC Symbol;Acc:HGNC:16521]	protein_coding
CDH6	8.68	10.1	8.18	9.02	0.115	0.714	0.608	1.52	0.114	1	0.611	1.53	1004	cadherin 6 [Source:HGNC Symbol;Acc:HGNC:1765]	protein_coding
ENO3	3.08	2.32	3.48	3.4	0.995	0.998	-0.00273	-1	0.609	1	-0.206	-1.15	2027	enolase 3 [Source:HGNC Symbol;Acc:HGNC:3354]	protein_coding
ADGRL1	6.41	6.53	6.39	6.23	0.563	0.906	-0.0498	-1.04	0.0511	1	-0.178	-1.13	22859	adhesion G protein-coupled receptor L1 [Source:HGNC Symbol;Acc:HGNC:20973]	protein_coding
AC009950.1	0.152	-0.111	0.604	0.426	0.126	0.719	-0.326	-1.25	0.239	1	-0.219	-1.16		novel transcript, antisense to SP110	lncRNA
ZNF251	4.7	4.5	4.68	4.76	0.00517	0.56	-0.238	-1.18	0.237	1	0.0802	1.06	90987	zinc finger protein 251 [Source:HGNC Symbol;Acc:HGNC:13045]	protein_coding
NFKBIE	3.99	3.96	3.32	3.39	0.89	0.979	0.0274	1.02	0.664	1	0.0915	1.07	4794	NFKB inhibitor epsilon [Source:HGNC Symbol;Acc:HGNC:7799]	protein_coding
PPM1E	3.49	2.81	4.06	4.16	0.137	0.723	-0.634	-1.55	0.816	1	0.0754	1.05	22843	protein phosphatase, Mg2+/Mn2+ dependent 1E [Source:HGNC Symbol;Acc:HGNC:19322]	protein_coding
CD99	7.22	7.39	6.93	6.94	0.0591	0.651	0.29	1.22	0.785	1	0.0383	1.03	4267	CD99 molecule (Xg blood group) [Source:HGNC Symbol;Acc:HGNC:7082]	protein_coding
SESN3	8.39	9.12	8.62	8.55	0.00522	0.56	0.485	1.4	0.439	1	-0.111	-1.08	143686	sestrin 3 [Source:HGNC Symbol;Acc:HGNC:23060]	protein_coding
AL589935.3	2.08	2.26	2.65	2.71	0.473	0.88	0.13	1.09	0.724	1	0.0558	1.04		novel transcript	lncRNA
AC007952.2	-0.343	-0.643	0.123	-0.246	0.212	0.781	-0.255	-1.19	0.0557	1	-0.369	-1.29		novel transcript	lncRNA
AC119396.2	-0.995	-0.699	-1.64	-1.5	0.856	0.973	0.0466	1.03	0.738	1	0.0896	1.06		novel transcript, antisense to ARHGEF18	lncRNA
ROR1	6.01	5.96	6.31	6.4	0.989	0.997	-0.00191	-1	0.443	1	0.101	1.07	4919	receptor tyrosine kinase like orphan receptor 1 [Source:HGNC Symbol;Acc:HGNC:10256]	protein_coding
TUBB	11	10.9	10.8	10.7	0.325	0.826	-0.082	-1.06	0.166	1	-0.115	-1.08	203068	tubulin beta class I [Source:HGNC Symbol;Acc:HGNC:20778]	protein_coding
IQCE	5.99	6.42	6.05	5.79	0.352	0.836	0.146	1.11	0.141	1	-0.236	-1.18	23288	IQ motif containing E [Source:HGNC Symbol;Acc:HGNC:29171]	protein_coding
AC138409.2	3.79	3.53	4.09	3.95	0.154	0.736	-0.228	-1.17	0.382	1	-0.121	-1.09		Putative beta-glucuronidase-like protein FLJ75287 pseudogene	transcribed_unprocessed_pseudogene
GPR107	7.22	7.3	7.14	7.01	0.201	0.773	0.0999	1.07	0.111	1	-0.125	-1.09	57720	G protein-coupled receptor 107 [Source:HGNC Symbol;Acc:HGNC:17830]	protein_coding
ANKRD18B	1.8	0.891	2.27	1.95	0.0444	0.632	-0.809	-1.75	0.333	1	-0.309	-1.24	441459	ankyrin repeat domain 18B [Source:HGNC Symbol;Acc:HGNC:23644]	protein_coding
GPR75	1.59	1.33	1.79	1.85	0.116	0.716	-0.265	-1.2	0.771	1	0.0422	1.03	10936	G protein-coupled receptor 75 [Source:HGNC Symbol;Acc:HGNC:4526]	protein_coding
CD164	8.46	8.55	8.33	8.43	0.0149	0.588	0.195	1.14	0.0995	1	0.119	1.09	8763	CD164 molecule [Source:HGNC Symbol;Acc:HGNC:1632]	protein_coding
IMPDH1P8	-0.421	-1.1	-0.374	-0.274	0.0158	0.588	-0.694	-1.62	0.913	1	0.0244	1.02		inosine monophosphate dehydrogenase 1 pseudogene 8 [Source:HGNC Symbol;Acc:HGNC:33963]	processed_pseudogene
WDR44	4.04	4.19	4.66	4.52	0.534	0.899	0.0976	1.07	0.344	1	-0.131	-1.1	54521	WD repeat domain 44 [Source:HGNC Symbol;Acc:HGNC:30512]	protein_coding
CCDC144A	2.93	2.65	3.32	3.48	0.163	0.748	-0.381	-1.3	0.517	1	0.146	1.11	9720	coiled-coil domain containing 144A [Source:HGNC Symbol;Acc:HGNC:29072]	protein_coding
CHMP3	6.63	6.77	6.46	6.48	0.0448	0.633	0.198	1.15	0.698	1	0.0344	1.02	51652	charged multivesicular body protein 3 [Source:HGNC Symbol;Acc:HGNC:29865]	protein_coding
ATXN1L	6.4	6.5	6.29	6.26	0.119	0.716	0.107	1.08	0.558	1	-0.0376	-1.03	342371	ataxin 1 like [Source:HGNC Symbol;Acc:HGNC:33279]	protein_coding
NOTCH3	7.93	7.79	7.46	7.42	0.336	0.831	-0.163	-1.12	0.999	1	-0.000205	-1	4854	notch receptor 3 [Source:HGNC Symbol;Acc:HGNC:7883]	protein_coding
AL021877.2	-1.19	-0.977	-0.385	-0.389	0.678	0.933	0.105	1.08	0.965	1	-0.00957	-1.01		novel transcript	lncRNA
ACP5	1.9	1.42	1.05	2.06	0.599	0.913	-0.146	-1.11	0.00152	1	1.11	2.16	54	acid phosphatase 5, tartrate resistant [Source:HGNC Symbol;Acc:HGNC:124]	protein_coding /// LRG_gene
ZRSR2	3	2.96	3.57	3.75	0.456	0.874	-0.185	-1.14	0.56	1	0.12	1.09	8233	zinc finger CCCH-type, RNA binding motif and serine/arginine rich 2 [Source:HGNC Symbol;Acc:HGNC:23019]	protein_coding /// LRG_gene
ORMDL3	5.57	5.85	5.48	5.41	0.0664	0.662	0.217	1.16	0.486	1	-0.0766	-1.05	94103	ORMDL sphingolipid biosynthesis regulator 3 [Source:HGNC Symbol;Acc:HGNC:16038]	protein_coding
NMRK2	-0.686	-0.995	0.824	0.319	0.376	0.845	0.617	1.53	0.357	1	-0.525	-1.44	27231	nicotinamide riboside kinase 2 [Source:HGNC Symbol;Acc:HGNC:17871]	protein_coding
NINJ1	3.88	3.93	3.51	3.54	0.611	0.915	0.0668	1.05	0.766	1	0.0396	1.03	4814	ninjurin 1 [Source:HGNC Symbol;Acc:HGNC:7824]	protein_coding
AC010931.2	-1.15	-1.24	-0.236	-0.378	0.722	0.942	-0.122	-1.09	0.571	1	-0.164	-1.12		novel transcript	lncRNA
GVINP1	0.0332	-0.267	0.61	0.753	0.221	0.785	-0.409	-1.33	0.903	1	0.0333	1.02		GTPase, very large interferon inducible pseudogene 1 [Source:HGNC Symbol;Acc:HGNC:25813]	transcribed_unprocessed_pseudogene
DIPK2B	-0.616	-1.36	-0.568	-0.114	0.0135	0.586	-0.952	-1.93	0.191	1	0.392	1.31	79742	divergent protein kinase domain 2B [Source:HGNC Symbol;Acc:HGNC:25866]	protein_coding
POFUT2	5.66	5.65	5.57	5.39	0.653	0.926	0.0344	1.02	0.0469	1	-0.162	-1.12	23275	protein O-fucosyltransferase 2 [Source:HGNC Symbol;Acc:HGNC:14683]	protein_coding
ZNF512B	5.83	5.83	5.77	5.54	0.712	0.94	0.0308	1.02	0.0201	1	-0.215	-1.16	57473	zinc finger protein 512B [Source:HGNC Symbol;Acc:HGNC:29212]	protein_coding
APBB1	5.58	5.85	5.62	5.46	0.103	0.701	0.153	1.11	0.0356	1	-0.201	-1.15	322	amyloid beta precursor protein binding family B member 1 [Source:HGNC Symbol;Acc:HGNC:581]	protein_coding
AC097532.3	1.54	1.11	1.66	1.72	0.0178	0.588	-0.458	-1.37	0.835	1	0.032	1.02		novel transcript	lncRNA
LINC01670	2.1	1.66	2.59	2.02	0.0643	0.66	-0.546	-1.46	0.0278	1	-0.597	-1.51	105379487	long intergenic non-protein coding RNA 1670 [Source:HGNC Symbol;Acc:HGNC:52458]	lncRNA
HECW2	3.96	4.44	4.79	4.92	0.28	0.806	0.279	1.21	0.851	1	0.0404	1.03	57520	HECT, C2 and WW domain containing E3 ubiquitin protein ligase 2 [Source:HGNC Symbol;Acc:HGNC:29853]	protein_coding
WDR1	7.67	7.76	7.52	7.26	0.341	0.833	0.133	1.1	0.128	1	-0.217	-1.16	9948	WD repeat domain 1 [Source:HGNC Symbol;Acc:HGNC:12754]	protein_coding
ALDH3B1	4	4.13	3.24	2.88	0.321	0.823	0.338	1.26	0.479	1	-0.272	-1.21	221	aldehyde dehydrogenase 3 family member B1 [Source:HGNC Symbol;Acc:HGNC:410]	protein_coding
NDUFAF1	3.75	4.02	3.7	3.57	0.0181	0.588	0.314	1.24	0.393	1	-0.101	-1.07	51103	NADH:ubiquinone oxidoreductase complex assembly factor 1 [Source:HGNC Symbol;Acc:HGNC:18828]	protein_coding
CASD1	5.8	5.74	6.06	6.04	0.762	0.953	0.0373	1.03	0.833	1	-0.0243	-1.02	64921	CAS1 domain containing 1 [Source:HGNC Symbol;Acc:HGNC:16014]	protein_coding
FKBP10	7.95	8.18	7.74	7.78	0.0371	0.628	0.254	1.19	0.927	1	0.00999	1.01	60681	FKBP prolyl isomerase 10 [Source:HGNC Symbol;Acc:HGNC:18169]	protein_coding /// LRG_gene
AJUBA	6.74	6.36	6.3	6	0.0652	0.66	-0.395	-1.32	0.183	1	-0.272	-1.21	84962	ajuba LIM protein [Source:HGNC Symbol;Acc:HGNC:20250]	protein_coding
KIF5B	8.25	8.21	8.08	8.05	0.822	0.966	-0.0132	-1.01	0.654	1	-0.0257	-1.02	3799	kinesin family member 5B [Source:HGNC Symbol;Acc:HGNC:6324]	protein_coding
QSOX1	5.69	6.07	5.49	5.39	0.0258	0.605	0.516	1.43	0.779	1	-0.0586	-1.04	5768	quiescin sulfhydryl oxidase 1 [Source:HGNC Symbol;Acc:HGNC:9756]	protein_coding
KCNK5	2.94	1.96	2.98	3.94	0.197	0.77	-0.722	-1.65	0.101	1	0.777	1.71	8645	potassium two pore domain channel subfamily K member 5 [Source:HGNC Symbol;Acc:HGNC:6280]	protein_coding
FERMT3	-0.344	-0.667	0.24	0.147	0.513	0.894	-0.18	-1.13	0.941	1	-0.0179	-1.01	83706	fermitin family member 3 [Source:HGNC Symbol;Acc:HGNC:23151]	protein_coding /// LRG_gene
PFKP	6.08	6.63	6.06	5.63	0.0533	0.647	0.516	1.43	0.115	1	-0.411	-1.33	5214	phosphofructokinase, platelet [Source:HGNC Symbol;Acc:HGNC:8878]	protein_coding
MGLL	2.4	2.59	3.34	3.46	0.191	0.768	0.5	1.41	0.705	1	0.119	1.09	11343	monoglyceride lipase [Source:HGNC Symbol;Acc:HGNC:17038]	protein_coding
AC022211.3	-0.596	-1.15	-0.4	-0.467	0.0204	0.588	-0.637	-1.56	0.534	1	-0.137	-1.1		novel transcript, sense intronic to HN1	lncRNA
PILRA	0.0899	-0.642	0.146	0.146	0.00563	0.56	-0.826	-1.77	0.856	1	-0.0402	-1.03	29992	paired immunoglobin like type 2 receptor alpha [Source:HGNC Symbol;Acc:HGNC:20396]	protein_coding
STOX1	1.27	1.35	1.86	2.09	0.281	0.806	0.296	1.23	0.425	1	0.186	1.14	219736	storkhead box 1 [Source:HGNC Symbol;Acc:HGNC:23508]	protein_coding
CCDC62	-0.215	-0.619	0.0893	-0.145	0.102	0.701	-0.34	-1.27	0.151	1	-0.268	-1.2	84660	coiled-coil domain containing 62 [Source:HGNC Symbol;Acc:HGNC:30723]	protein_coding
ZNF37BP	5.45	5.3	5.57	5.64	0.0243	0.603	-0.254	-1.19	0.636	1	0.0446	1.03		zinc finger protein 37B, pseudogene [Source:HGNC Symbol;Acc:HGNC:13103]	transcribed_processed_pseudogene
OR6J1	-1.14	-1.79	-1.03	-0.642	0.0188	0.588	-0.838	-1.79	0.188	1	0.372	1.29	79549	olfactory receptor family 6 subfamily J member 1 (gene/pseudogene) [Source:HGNC Symbol;Acc:HGNC:14707]	protein_coding
AC019257.1	0.726	-0.403	-0.0266	0.524	0.00468	0.56	-1.01	-2.01	0.0843	1	0.512	1.43		novel transcript	lncRNA
PML	5.22	5.36	5.05	4.89	0.374	0.844	0.106	1.08	0.121	1	-0.192	-1.14	5371	promyelocytic leukemia [Source:HGNC Symbol;Acc:HGNC:9113]	protein_coding
MZT2B	5.31	5.13	4.91	4.78	0.193	0.769	-0.182	-1.13	0.295	1	-0.145	-1.11	80097	mitotic spindle organizing protein 2B [Source:HGNC Symbol;Acc:HGNC:25886]	protein_coding
CELP	-0.137	-0.691	0.235	0.116	0.0398	0.628	-0.596	-1.51	0.554	1	-0.139	-1.1		carboxyl ester lipase pseudogene [Source:HGNC Symbol;Acc:HGNC:1849]	transcribed_unprocessed_pseudogene
AL008729.2	-0.27	-1.1	-0.407	0.0525	0.017	0.588	-0.859	-1.81	0.215	1	0.36	1.28		novel transcript	lncRNA
DENND11	5.52	5.73	5.5	5.46	0.249	0.799	0.085	1.06	0.532	1	-0.044	-1.03	57189	DENN domain containing 11 [Source:HGNC Symbol;Acc:HGNC:29472]	protein_coding
PNPLA4	3.82	4.01	2.71	4.62	0.362	0.839	0.352	1.28	0.00185	1	1.55	2.93	8228	patatin like phospholipase domain containing 4 [Source:HGNC Symbol;Acc:HGNC:24887]	protein_coding
AC270107.1	-2.14	-0.696	-1.32	-0.537	0.00511	0.56	1.72	3.29	0.0919	1	0.82	1.76		NULL	protein_coding
AC270107.2	-2.14	-0.696	-1.32	-0.537	0.00511	0.56	1.72	3.29	0.0919	1	0.82	1.76		NULL	protein_coding
AC270107.3	-2.14	-0.696	-1.32	-0.537	0.00511	0.56	1.72	3.29	0.0919	1	0.82	1.76		NULL	protein_coding
AC270107.5	-2.14	-0.696	-1.32	-0.537	0.00511	0.56	1.72	3.29	0.0919	1	0.82	1.76		NULL	protein_coding
AC270107.6	-2.14	-0.696	-1.32	-0.537	0.00511	0.56	1.72	3.29	0.0919	1	0.82	1.76		NULL	protein_coding
AC270107.7	-2.14	-0.696	-1.32	-0.537	0.00511	0.56	1.72	3.29	0.0919	1	0.82	1.76		NULL	protein_coding
ONECUT1	1.53	0.963	2.39	4	0.364	0.841	-0.975	-1.97	0.238	1	0.943	1.92	3175	one cut homeobox 1 [Source:HGNC Symbol;Acc:HGNC:8138]	protein_coding
AL591379.1	1.59	0.759	1.11	1.52	0.00582	0.56	-0.779	-1.72	0.0849	1	0.408	1.33		methylenetetrahydrofolate dehydrogenase (NADP+ dependent) 1-like (MTHFD1L) pseudogene	transcribed_unprocessed_pseudogene
SH3BP5	4.19	4.97	4.67	4.42	0.00426	0.56	0.551	1.47	0.136	1	-0.239	-1.18	9467	SH3 domain binding protein 5 [Source:HGNC Symbol;Acc:HGNC:10827]	protein_coding
RN7SKP16	-0.499	-1.08	0.0896	-0.209	0.17	0.754	-0.476	-1.39	0.249	1	-0.342	-1.27		RN7SK pseudogene 16 [Source:HGNC Symbol;Acc:HGNC:45740]	misc_RNA
KIRREL1	8.05	8.15	7.45	7.54	0.604	0.913	0.107	1.08	0.804	1	0.0506	1.04	55243	kirre like nephrin family adhesion molecule 1 [Source:HGNC Symbol;Acc:HGNC:15734]	protein_coding
CAVIN1	5.08	5.43	4.91	3.87	0.472	0.88	0.27	1.21	0.0519	1	-0.868	-1.83	284119	caveolae associated protein 1 [Source:HGNC Symbol;Acc:HGNC:9688]	protein_coding
SLITRK4	1.32	-1.09	1.28	0.643	0.00194	0.505	-2.79	-6.91	0.927	1	-0.0542	-1.04	139065	SLIT and NTRK like family member 4 [Source:HGNC Symbol;Acc:HGNC:23502]	protein_coding
CYGB	3.65	3.43	2.72	2.36	0.741	0.947	0.0982	1.07	0.615	1	-0.172	-1.13	114757	cytoglobin [Source:HGNC Symbol;Acc:HGNC:16505]	protein_coding
SHC1	8.54	8.6	8.14	8.19	0.354	0.837	0.121	1.09	0.796	1	0.0326	1.02	6464	SHC adaptor protein 1 [Source:HGNC Symbol;Acc:HGNC:10840]	protein_coding
GMPR2	5.57	5.63	5.45	5.28	0.751	0.951	0.0302	1.02	0.102	1	-0.162	-1.12	51292	guanosine monophosphate reductase 2 [Source:HGNC Symbol;Acc:HGNC:4377]	protein_coding
NWD2	-0.215	-0.486	1.86	-0.0297	0.439	0.868	0.595	1.51	0.0113	1	-1.89	-3.71	57495	NACHT and WD repeat domain containing 2 [Source:HGNC Symbol;Acc:HGNC:29229]	protein_coding
CHTF18	4.81	4.58	4.74	4.8	0.00193	0.505	-0.325	-1.25	0.605	1	0.0406	1.03	63922	chromosome transmission fidelity factor 18 [Source:HGNC Symbol;Acc:HGNC:18435]	protein_coding
AC005832.4	-1.92	-3.75	0.141	0.436	0.125	0.719	-1.79	-3.45	0.513	1	0.492	1.41		novel protein	protein_coding
PRRG1	4.25	4.35	4.65	4.97	0.144	0.73	0.364	1.29	0.079	1	0.402	1.32	5638	proline rich and Gla domain 1 [Source:HGNC Symbol;Acc:HGNC:9469]	protein_coding
LY6G5B	3.03	2.81	3.29	3.37	0.163	0.748	-0.243	-1.18	0.687	1	0.0594	1.04	58496	lymphocyte antigen 6 family member G5B [Source:HGNC Symbol;Acc:HGNC:13931]	protein_coding
IQSEC3	3.52	5.3	3.59	3.17	0.0206	0.588	1.39	2.63	0.526	1	-0.382	-1.3	440073	IQ motif and Sec7 domain 3 [Source:HGNC Symbol;Acc:HGNC:29193]	protein_coding
CATSPER2	2.99	2.85	3.38	3.46	0.266	0.804	-0.221	-1.17	0.807	1	0.041	1.03	117155	cation channel sperm associated 2 [Source:HGNC Symbol;Acc:HGNC:18810]	protein_coding
CXCL13	8.19	11.1	8.09	7.77	0.0898	0.692	1.44	2.71	0.66	1	-0.372	-1.29	10563	C-X-C motif chemokine ligand 13 [Source:HGNC Symbol;Acc:HGNC:10639]	protein_coding
SFRP4	-0.49	-1.72	-0.389	0.0628	0.297	0.812	-0.55	-1.46	0.435	1	0.332	1.26	6424	secreted frizzled related protein 4 [Source:HGNC Symbol;Acc:HGNC:10778]	protein_coding
C1QTNF1	0.641	1.42	1.04	0.715	0.00226	0.518	0.909	1.88	0.451	1	-0.183	-1.14	114897	C1q and TNF related 1 [Source:HGNC Symbol;Acc:HGNC:14324]	protein_coding
RC3H1-IT1	-0.897	-1.64	-0.639	-0.538	0.0361	0.625	-0.761	-1.69	0.853	1	0.0527	1.04		RC3H1 intronic transcript 1 [Source:HGNC Symbol;Acc:HGNC:41496]	lncRNA
WDR41	6.66	6.66	6.36	6.42	0.744	0.948	-0.0337	-1.02	0.505	1	0.0682	1.05	55255	WD repeat domain 41 [Source:HGNC Symbol;Acc:HGNC:25601]	protein_coding
PDLIM1	6.28	6.86	6.04	5.07	0.207	0.778	0.53	1.44	0.119	1	-0.724	-1.65	9124	PDZ and LIM domain 1 [Source:HGNC Symbol;Acc:HGNC:2067]	protein_coding
ITSN1	7.86	8.26	7.68	7.54	0.544	0.901	0.111	1.08	0.368	1	-0.165	-1.12	6453	intersectin 1 [Source:HGNC Symbol;Acc:HGNC:6183]	protein_coding
C5AR2	0.834	0.685	1.1	1.33	0.144	0.73	-0.284	-1.22	0.271	1	0.187	1.14	27202	complement component 5a receptor 2 [Source:HGNC Symbol;Acc:HGNC:4527]	protein_coding
HTRA4	0.121	0.348	0.868	0.877	0.414	0.859	0.185	1.14	0.876	1	0.0306	1.02	203100	HtrA serine peptidase 4 [Source:HGNC Symbol;Acc:HGNC:26909]	protein_coding
USP38	5.34	5.46	5.27	5.23	0.152	0.735	0.108	1.08	0.799	1	-0.0178	-1.01	84640	ubiquitin specific peptidase 38 [Source:HGNC Symbol;Acc:HGNC:20067]	protein_coding
RND1	0.607	0.268	1.34	0.889	0.314	0.82	-0.28	-1.21	0.0951	1	-0.419	-1.34	27289	Rho family GTPase 1 [Source:HGNC Symbol;Acc:HGNC:18314]	protein_coding
ADD1	7.91	8.03	7.84	7.75	0.108	0.706	0.125	1.09	0.235	1	-0.0879	-1.06	118	adducin 1 [Source:HGNC Symbol;Acc:HGNC:243]	protein_coding
FSD1L	3.94	3.84	4.34	4.32	0.459	0.876	-0.12	-1.09	0.781	1	-0.0388	-1.03	83856	fibronectin type III and SPRY domain containing 1 like [Source:HGNC Symbol;Acc:HGNC:13753]	protein_coding
FMO1	0.861	2.56	1.69	0.493	0.0526	0.647	1.03	2.04	0.0617	1	-1.02	-2.03	2326	flavin containing dimethylaniline monoxygenase 1 [Source:HGNC Symbol;Acc:HGNC:3769]	protein_coding
LONRF2	0.724	0.564	1.62	2.17	0.784	0.957	-0.138	-1.1	0.173	1	0.577	1.49	164832	LON peptidase N-terminal domain and ring finger 2 [Source:HGNC Symbol;Acc:HGNC:24788]	protein_coding
CYP4A22-AS1	0.432	0.302	0.802	1.01	0.252	0.799	-0.244	-1.18	0.356	1	0.173	1.13		CYP4A22 antisense RNA 1 [Source:HGNC Symbol;Acc:HGNC:43715]	lncRNA
DANT2	2.43	2.39	2.86	3.21	0.404	0.854	-0.212	-1.16	0.159	1	0.314	1.24		DXZ4 associated non-coding transcript 2, distal [Source:HGNC Symbol;Acc:HGNC:50862]	lncRNA
SLC26A7	-2.8	-1.97	-3.2	-0.783	0.235	0.789	0.835	1.78	0.00273	1	2.31	4.95	115111	solute carrier family 26 member 7 [Source:HGNC Symbol;Acc:HGNC:14467]	protein_coding
AC012313.3	-1.51	-1.68	-1.23	-0.674	0.155	0.739	-0.415	-1.33	0.0549	1	0.508	1.42		novel transcript	lncRNA
AC246817.1	-0.0597	-0.666	0.262	0.507	0.0276	0.614	-0.774	-1.71	0.42	1	0.22	1.16		novel transcript	lncRNA
TCEA2	4.44	4.58	4.39	4.33	0.0804	0.677	0.135	1.1	0.453	1	-0.0534	-1.04	6919	transcription elongation factor A2 [Source:HGNC Symbol;Acc:HGNC:11614]	protein_coding
TMPRSS5	0.988	0.653	1.11	1.43	0.062	0.657	-0.432	-1.35	0.154	1	0.285	1.22	80975	transmembrane serine protease 5 [Source:HGNC Symbol;Acc:HGNC:14908]	protein_coding
FBXO44	3.58	4.06	3.48	3.55	0.0419	0.628	0.334	1.26	0.692	1	0.0596	1.04	93611	F-box protein 44 [Source:HGNC Symbol;Acc:HGNC:24847]	protein_coding
COPB2	7.51	7.8	7.55	7.45	0.00776	0.56	0.308	1.24	0.349	1	-0.0913	-1.07	9276	coatomer protein complex subunit beta 2 [Source:HGNC Symbol;Acc:HGNC:2232]	protein_coding
AL590807.1	2.79	2.65	3.08	3.11	0.0758	0.673	-0.257	-1.19	0.856	1	0.0218	1.02		novel transcript	lncRNA
VTA1	5.91	5.96	5.79	5.79	0.264	0.804	0.0669	1.05	0.746	1	0.0184	1.01	51534	vesicle trafficking 1 [Source:HGNC Symbol;Acc:HGNC:20954]	protein_coding
TXLNG	4.96	4.87	5.41	5.61	0.506	0.891	-0.152	-1.11	0.414	1	0.167	1.12	55787	taxilin gamma [Source:HGNC Symbol;Acc:HGNC:18578]	protein_coding
AL671710.1	0.221	-0.595	-0.0425	0.303	0.00583	0.56	-0.822	-1.77	0.136	1	0.355	1.28		novel transcript, antisense to ALG12	lncRNA
TSIX	4.93	4.77	5.28	5.32	0.198	0.772	-0.22	-1.16	0.768	1	0.0437	1.03		TSIX transcript, XIST antisense RNA [Source:HGNC Symbol;Acc:HGNC:12377]	lncRNA
RCN3	2.54	3.28	2.42	2.07	0.0202	0.588	0.86	1.82	0.371	1	-0.317	-1.25	57333	reticulocalbin 3 [Source:HGNC Symbol;Acc:HGNC:21145]	protein_coding
SUFU	5.46	5.79	5.41	5.31	0.0829	0.68	0.224	1.17	0.299	1	-0.127	-1.09	51684	SUFU negative regulator of hedgehog signaling [Source:HGNC Symbol;Acc:HGNC:16466]	protein_coding /// LRG_gene
HNMT	4.83	5.08	4.43	4.42	0.0455	0.637	0.383	1.3	0.618	1	-0.0903	-1.06	3176	histamine N-methyltransferase [Source:HGNC Symbol;Acc:HGNC:5028]	protein_coding
OCA2	3.15	4.26	2.58	2.19	0.117	0.716	0.868	1.83	0.763	1	-0.187	-1.14	4948	OCA2 melanosomal transmembrane protein [Source:HGNC Symbol;Acc:HGNC:8101]	protein_coding
AGBL5	5.9	6.28	5.85	5.88	0.0115	0.586	0.305	1.24	1	1	1.33e-05	1	60509	ATP/GTP binding protein like 5 [Source:HGNC Symbol;Acc:HGNC:26147]	protein_coding
MAP2K1	5.48	5.56	5.18	5.2	0.239	0.793	0.122	1.09	0.939	1	0.0077	1.01	5604	mitogen-activated protein kinase kinase 1 [Source:HGNC Symbol;Acc:HGNC:6840]	protein_coding /// LRG_gene
FBXO6	0.664	1.8	1.16	1.23	0.00161	0.505	1.22	2.32	0.513	1	0.196	1.15	26270	F-box protein 6 [Source:HGNC Symbol;Acc:HGNC:13585]	protein_coding
CHI3L2	1.4	0.0272	-0.578	-0.805	0.0827	0.68	-1.28	-2.42	0.339	1	0.773	1.71	1117	chitinase 3 like 2 [Source:HGNC Symbol;Acc:HGNC:1933]	protein_coding
AC006329.1	1.44	1.19	1.91	2.06	0.354	0.837	-0.262	-1.2	0.513	1	0.16	1.12		novel transcript	lncRNA
SNORD62A	-1.1	-1.76	-0.944	-0.799	0.0252	0.603	-0.695	-1.62	0.69	1	0.0975	1.07		small nucleolar RNA, C/D box 62A [Source:HGNC Symbol;Acc:HGNC:10219]	snoRNA
SNORD62B	-1.1	-1.76	-0.944	-0.799	0.0252	0.603	-0.695	-1.62	0.69	1	0.0975	1.07		small nucleolar RNA, C/D box 62B [Source:HGNC Symbol;Acc:HGNC:23031]	snoRNA
NCOA7	5.1	4.59	5.14	5.24	0.335	0.83	-0.162	-1.12	0.22	1	0.193	1.14	135112	nuclear receptor coactivator 7 [Source:HGNC Symbol;Acc:HGNC:21081]	protein_coding
LTB4R2	2.23	1.58	2.36	2.15	0.00713	0.56	-0.651	-1.57	0.306	1	-0.194	-1.14	56413	leukotriene B4 receptor 2 [Source:HGNC Symbol;Acc:HGNC:19260]	protein_coding
ZMYND11	6.46	6.61	6.46	6.4	0.0244	0.603	0.162	1.12	0.538	1	-0.0388	-1.03	10771	zinc finger MYND-type containing 11 [Source:HGNC Symbol;Acc:HGNC:16966]	protein_coding
IL18R1	3.24	3.51	2.44	2.71	0.0373	0.628	1.02	2.03	0.182	1	0.692	1.62	8809	interleukin 18 receptor 1 [Source:HGNC Symbol;Acc:HGNC:5988]	protein_coding
C10orf90	-0.591	-0.555	-1.83	-2.18	0.771	0.956	-0.145	-1.11	0.424	1	-0.462	-1.38	118611	chromosome 10 open reading frame 90 [Source:HGNC Symbol;Acc:HGNC:26563]	protein_coding
CRACR2A	2.37	1.99	1.37	1.63	0.0781	0.675	-0.45	-1.37	0.54	1	0.154	1.11	84766	calcium release activated channel regulator 2A [Source:HGNC Symbol;Acc:HGNC:28657]	protein_coding
PCDHB2	5.89	5.98	5.93	5.13	0.888	0.979	-0.0335	-1.02	0.00939	1	-0.73	-1.66	56133	protocadherin beta 2 [Source:HGNC Symbol;Acc:HGNC:8687]	protein_coding
FAM91A1	6.23	6.28	6.08	6.05	0.609	0.914	0.0404	1.03	0.934	1	-0.00636	-1	157769	family with sequence similarity 91 member A1 [Source:HGNC Symbol;Acc:HGNC:26306]	protein_coding
AC079594.2	1.4	1.27	0.316	0.284	0.48	0.881	-0.221	-1.17	0.811	1	-0.0811	-1.06		TRIM59 and iFT80 readthrough	protein_coding
ITPKB	6.04	6.37	5.93	5.85	0.125	0.719	0.251	1.19	0.643	1	-0.071	-1.05	3707	inositol-trisphosphate 3-kinase B [Source:HGNC Symbol;Acc:HGNC:6179]	protein_coding
SLC2A5	-0.102	-0.428	0.55	0.3	0.22	0.785	-0.337	-1.26	0.434	1	-0.185	-1.14	6518	solute carrier family 2 member 5 [Source:HGNC Symbol;Acc:HGNC:11010]	protein_coding
AL157895.1	0.237	-0.169	0.42	0.402	0.00939	0.56	-0.573	-1.49	0.826	1	-0.0373	-1.03		novel transcript, antisense to C10orf112	lncRNA
ATG4A	2.84	2.99	3.58	3.67	0.748	0.95	0.0786	1.06	0.56	1	0.12	1.09	115201	autophagy related 4A cysteine peptidase [Source:HGNC Symbol;Acc:HGNC:16489]	protein_coding
PRMT9	4.24	4.46	4.41	4.17	0.0458	0.637	0.181	1.13	0.0107	1	-0.236	-1.18	90826	protein arginine methyltransferase 9 [Source:HGNC Symbol;Acc:HGNC:25099]	protein_coding
SEPTIN11	9.23	9.14	8.82	8.87	0.75	0.95	0.0305	1.02	0.802	1	0.0235	1.02	55752	septin 11 [Source:HGNC Symbol;Acc:HGNC:25589]	protein_coding
SPARCL1	4.7	5.81	4.07	4.62	0.182	0.759	0.528	1.44	0.485	1	0.291	1.22	8404	SPARC like 1 [Source:HGNC Symbol;Acc:HGNC:11220]	protein_coding
CTIF	5.65	5.82	5.71	5.51	0.443	0.868	0.0687	1.05	0.08	1	-0.162	-1.12	9811	cap binding complex dependent translation initiation factor [Source:HGNC Symbol;Acc:HGNC:23925]	protein_coding
FHL1	6.23	6.18	5.77	5.39	0.644	0.924	0.101	1.07	0.0695	1	-0.431	-1.35	2273	four and a half LIM domains 1 [Source:HGNC Symbol;Acc:HGNC:3702]	protein_coding
UBAP1L	3.25	3.18	3.5	3.58	0.429	0.863	-0.111	-1.08	0.832	1	0.0262	1.02	390595	ubiquitin associated protein 1 like [Source:HGNC Symbol;Acc:HGNC:40028]	protein_coding
GPR1	2.09	3.54	2.26	2.18	0.0128	0.586	0.937	1.91	0.645	1	-0.159	-1.12	2825	G protein-coupled receptor 1 [Source:HGNC Symbol;Acc:HGNC:4463]	protein_coding
KPNB1	9.13	9.06	8.82	8.83	0.706	0.94	-0.0295	-1.02	0.916	1	-0.00807	-1.01	3837	karyopherin subunit beta 1 [Source:HGNC Symbol;Acc:HGNC:6400]	protein_coding
AKAP12	8.76	9.19	8.6	8.77	0.0488	0.642	0.273	1.21	0.389	1	0.109	1.08	9590	A-kinase anchoring protein 12 [Source:HGNC Symbol;Acc:HGNC:370]	protein_coding
AAMP	6.16	6.2	6.05	5.95	0.32	0.823	0.0693	1.05	0.167	1	-0.0964	-1.07	14	angio associated migratory cell protein [Source:HGNC Symbol;Acc:HGNC:18]	protein_coding
AC012508.1	-0.722	-0.347	0.235	0.0867	0.493	0.886	0.19	1.14	0.421	1	-0.195	-1.14		novel transcript	lncRNA
MFSD1	5.13	5.4	4.98	4.98	0.061	0.656	0.243	1.18	0.828	1	0.026	1.02	64747	major facilitator superfamily domain containing 1 [Source:HGNC Symbol;Acc:HGNC:25874]	protein_coding
IGSF1	3.21	3.59	4.01	4.19	0.295	0.811	0.29	1.22	0.486	1	0.156	1.11	3547	immunoglobulin superfamily member 1 [Source:HGNC Symbol;Acc:HGNC:5948]	protein_coding
PDK3	5.24	5.6	5.79	6.27	0.469	0.879	0.178	1.13	0.0667	1	0.436	1.35	5165	pyruvate dehydrogenase kinase 3 [Source:HGNC Symbol;Acc:HGNC:8811]	protein_coding
ERICH1	4.79	4.56	5	4.97	0.125	0.719	-0.195	-1.14	0.985	1	0.00203	1	157697	glutamate rich 1 [Source:HGNC Symbol;Acc:HGNC:27234]	protein_coding
LINC01116	-0.437	-1.25	-0.0559	0.315	0.713	0.94	-0.167	-1.12	0.214	1	0.494	1.41		long intergenic non-protein coding RNA 1116 [Source:HGNC Symbol;Acc:HGNC:49259]	lncRNA
SIK2	6.54	7.14	6.75	6.36	0.0337	0.625	0.445	1.36	0.0367	1	-0.43	-1.35	23235	salt inducible kinase 2 [Source:HGNC Symbol;Acc:HGNC:21680]	protein_coding
NCSTN	7.22	7.27	6.95	7.03	0.31	0.818	0.0942	1.07	0.345	1	0.0858	1.06	23385	nicastrin [Source:HGNC Symbol;Acc:HGNC:17091]	protein_coding
TACC2	5.86	5.78	6.16	6.2	0.174	0.756	-0.164	-1.12	0.422	1	0.0891	1.06	10579	transforming acidic coiled-coil containing protein 2 [Source:HGNC Symbol;Acc:HGNC:11523]	protein_coding
ZNF556	0.286	-0.179	0.526	0.63	0.0349	0.625	-0.568	-1.48	0.795	1	0.0555	1.04	80032	zinc finger protein 556 [Source:HGNC Symbol;Acc:HGNC:25669]	protein_coding
MAN2B1	6.35	6.53	6.07	6.09	0.293	0.811	0.142	1.1	0.916	1	0.0138	1.01	4125	mannosidase alpha class 2B member 1 [Source:HGNC Symbol;Acc:HGNC:6826]	protein_coding
NAV1	7.14	7.88	7.13	7.03	0.017	0.588	0.586	1.5	0.437	1	-0.168	-1.12	89796	neuron navigator 1 [Source:HGNC Symbol;Acc:HGNC:15989]	protein_coding
POC1B-AS1	1.4	1.31	1.79	2.01	0.432	0.865	-0.195	-1.15	0.324	1	0.22	1.16		POC1B antisense RNA 1 [Source:HGNC Symbol;Acc:HGNC:52949]	lncRNA
SNN	6.62	6.67	6.26	6.32	0.793	0.959	-0.0364	-1.03	0.67	1	0.0588	1.04	8303	stannin [Source:HGNC Symbol;Acc:HGNC:11149]	protein_coding
TSPAN7	1.06	1.07	1.97	1.42	0.663	0.929	0.158	1.12	0.0545	1	-0.665	-1.59	7102	tetraspanin 7 [Source:HGNC Symbol;Acc:HGNC:11854]	protein_coding
RAB5C	6.52	6.77	6.35	6.34	0.0474	0.64	0.28	1.21	0.922	1	0.0125	1.01	5878	RAB5C, member RAS oncogene family [Source:HGNC Symbol;Acc:HGNC:9785]	protein_coding
INSC	0.0136	0.629	0.00756	2.57	0.648	0.925	0.327	1.25	0.0181	1	1.68	3.2	387755	INSC spindle orientation adaptor protein [Source:HGNC Symbol;Acc:HGNC:33116]	protein_coding
IGFL2-AS1	-0.943	-0.923	-0.757	0.179	0.743	0.948	0.127	1.09	0.00589	1	1.14	2.21		IGFL2 antisense RNA 1 [Source:HGNC Symbol;Acc:HGNC:52559]	lncRNA
LEMD1-AS1	-1.66	-1.73	-1.04	-0.617	0.91	0.982	-0.0409	-1.03	0.201	1	0.417	1.33		LEMD1 antisense RNA 1 [Source:HGNC Symbol;Acc:HGNC:44132]	lncRNA
RAB20	2.33	2.22	1.98	1.57	0.967	0.993	0.00773	1.01	0.0557	1	-0.4	-1.32	55647	RAB20, member RAS oncogene family [Source:HGNC Symbol;Acc:HGNC:18260]	protein_coding
WSB2	6.04	6.23	6	5.93	0.0189	0.588	0.246	1.19	0.776	1	-0.0258	-1.02	55884	WD repeat and SOCS box containing 2 [Source:HGNC Symbol;Acc:HGNC:19222]	protein_coding
RASA4	5.72	5.53	5.01	4.64	0.249	0.799	-0.34	-1.27	0.122	1	-0.496	-1.41	10156	RAS p21 protein activator 4 [Source:HGNC Symbol;Acc:HGNC:23181]	protein_coding
JUND	5.53	5.12	5.28	5.12	0.00709	0.56	-0.314	-1.24	0.214	1	-0.123	-1.09	3727	JunD proto-oncogene, AP-1 transcription factor subunit [Source:HGNC Symbol;Acc:HGNC:6206]	protein_coding
HDAC1P2	-0.706	-1.36	0.0303	0.113	0.195	0.769	-0.556	-1.47	0.624	1	0.167	1.12		histone deacetylase 1 pseudogene 2 [Source:HGNC Symbol;Acc:HGNC:45191]	transcribed_processed_pseudogene
LUC7L	6.12	5.95	6.3	6.23	0.0562	0.648	-0.211	-1.16	0.366	1	-0.0886	-1.06	55692	LUC7 like [Source:HGNC Symbol;Acc:HGNC:6723]	protein_coding
TNNC1	0.768	0.222	1.68	0.146	0.343	0.834	0.607	1.52	0.00987	1	-1.83	-3.55	7134	troponin C1, slow skeletal and cardiac type [Source:HGNC Symbol;Acc:HGNC:11943]	protein_coding /// LRG_gene
GRHL1	1.79	1.27	2.64	2.01	0.772	0.956	0.0777	1.06	0.711	1	-0.0912	-1.07	29841	grainyhead like transcription factor 1 [Source:HGNC Symbol;Acc:HGNC:17923]	protein_coding
RAB7A	7.58	7.72	7.48	7.47	0.019	0.588	0.215	1.16	0.805	1	0.0196	1.01	7879	RAB7A, member RAS oncogene family [Source:HGNC Symbol;Acc:HGNC:9788]	protein_coding /// LRG_gene
TVP23A	0.939	0.432	1.5	1.17	0.0625	0.658	-0.622	-1.54	0.167	1	-0.383	-1.3	780776	trans-golgi network vesicle protein 23 homolog A [Source:HGNC Symbol;Acc:HGNC:20398]	protein_coding
LINC01414	-1.14	-0.874	-0.644	-0.118	0.469	0.879	0.204	1.15	0.056	1	0.506	1.42		long intergenic non-protein coding RNA 1414 [Source:HGNC Symbol;Acc:HGNC:50707]	lncRNA
AL360178.2	0.297	0.0763	0.764	0.903	0.217	0.784	-0.32	-1.25	0.706	1	0.0826	1.06		novel transcript, antisense to PDE7B	lncRNA
EFCC1	1.85	2.13	0.983	1.5	0.251	0.799	-0.35	-1.27	0.161	1	0.469	1.38	79825	EF-hand and coiled-coil domain containing 1 [Source:HGNC Symbol;Acc:HGNC:25692]	protein_coding
SCARF1	2.59	2.07	1.38	1.4	0.463	0.878	-0.184	-1.14	0.896	1	-0.0357	-1.03	8578	scavenger receptor class F member 1 [Source:HGNC Symbol;Acc:HGNC:16820]	protein_coding
AC087783.1	0.132	1.96	2.26	2.25	0.00963	0.569	1.74	3.34	0.8	1	0.116	1.08		NADH dehydrogenase (ubiquinone) 1 beta subcomplex, 8, 19kDa, pseudogene	processed_pseudogene
CLCN5	6.68	6.83	7.05	7.09	0.12	0.717	0.269	1.21	0.978	1	0.00423	1	1184	chloride voltage-gated channel 5 [Source:HGNC Symbol;Acc:HGNC:2023]	protein_coding
AL138778.1	-0.513	-0.13	-0.577	-1.69	0.367	0.842	0.365	1.29	0.0142	1	-1.2	-2.3		novel transcript	lncRNA
DSG1	-1.58	-2.23	0.085	0.38	0.151	0.734	-0.952	-1.93	0.419	1	0.409	1.33	1828	desmoglein 1 [Source:HGNC Symbol;Acc:HGNC:3048]	protein_coding
ATF7IP	7.57	7.74	7.53	7.47	0.403	0.854	0.0622	1.04	0.355	1	-0.0674	-1.05	55729	activating transcription factor 7 interacting protein [Source:HGNC Symbol;Acc:HGNC:20092]	protein_coding
HBP1	6.04	6.22	5.84	5.94	0.11	0.706	0.175	1.13	0.286	1	0.112	1.08	26959	HMG-box transcription factor 1 [Source:HGNC Symbol;Acc:HGNC:23200]	protein_coding
AC130650.2	1.01	0.801	1.36	1.46	0.509	0.892	-0.138	-1.1	0.492	1	0.129	1.09		novel transcript	lncRNA
FBXO15	3.7	3.64	4.08	4.2	0.531	0.898	-0.112	-1.08	0.454	1	0.117	1.08	201456	F-box protein 15 [Source:HGNC Symbol;Acc:HGNC:13617]	protein_coding
USP22	8.91	8.91	8.86	8.74	0.37	0.842	0.0425	1.03	0.0198	1	-0.12	-1.09	23326	ubiquitin specific peptidase 22 [Source:HGNC Symbol;Acc:HGNC:12621]	protein_coding
SLC39A1	6.69	6.76	6.34	6.47	0.249	0.799	0.15	1.11	0.232	1	0.154	1.11	27173	solute carrier family 39 member 1 [Source:HGNC Symbol;Acc:HGNC:12876]	protein_coding
MIR3142HG	0.101	0.271	-2.23	-1.43	0.408	0.856	0.489	1.4	0.394	1	0.619	1.54		MIR3142 host gene [Source:HGNC Symbol;Acc:HGNC:51944]	lncRNA
AC009133.1	0.826	1.06	0.336	0.546	0.228	0.785	0.245	1.19	0.204	1	0.265	1.2		novel transcript, antisense to C16orf53 and MVP	lncRNA
IFNGR1	6.19	6.34	5.83	5.8	0.341	0.832	0.174	1.13	0.866	1	0.0304	1.02	3459	interferon gamma receptor 1 [Source:HGNC Symbol;Acc:HGNC:5439]	protein_coding /// LRG_gene
ABHD14B	3.52	3.85	3.32	3.39	0.0114	0.586	0.389	1.31	0.639	1	0.0632	1.04	84836	abhydrolase domain containing 14B [Source:HGNC Symbol;Acc:HGNC:28235]	protein_coding
AC120114.1	0.31	0.321	0.864	0.889	0.452	0.873	-0.157	-1.12	0.979	1	-0.00468	-1		novel transcript, antisense to KCTD13	lncRNA
CNP	6.2	6.47	6.17	6.23	0.00617	0.56	0.247	1.19	0.618	1	0.037	1.03	1267	2',3'-cyclic nucleotide 3' phosphodiesterase [Source:HGNC Symbol;Acc:HGNC:2158]	protein_coding
CCR10	1.79	1.78	1.24	0.905	0.975	0.995	-0.00679	-1	0.123	1	-0.376	-1.3	2826	C-C motif chemokine receptor 10 [Source:HGNC Symbol;Acc:HGNC:4474]	protein_coding
GSTO2	3.38	2.85	3.69	3.41	0.00682	0.56	-0.791	-1.73	0.19	1	-0.295	-1.23	119391	glutathione S-transferase omega 2 [Source:HGNC Symbol;Acc:HGNC:23064]	protein_coding
SAA1	2.48	2.89	0.171	0.744	0.0894	0.692	1.6	3.04	0.382	1	1.04	2.06	6288	serum amyloid A1 [Source:HGNC Symbol;Acc:HGNC:10513]	protein_coding
KRT18	7.4	7.33	7.32	6.68	0.312	0.82	0.216	1.16	0.0692	1	-0.409	-1.33	3875	keratin 18 [Source:HGNC Symbol;Acc:HGNC:6430]	protein_coding
DCDC2	-0.0843	0.417	-0.126	1.18	0.201	0.773	0.682	1.6	0.00205	1	1.73	3.32	51473	doublecortin domain containing 2 [Source:HGNC Symbol;Acc:HGNC:18141]	protein_coding
IFIT3	3.3	3.87	3.19	3.46	0.0121	0.586	0.476	1.39	0.123	1	0.267	1.2	3437	interferon induced protein with tetratricopeptide repeats 3 [Source:HGNC Symbol;Acc:HGNC:5411]	protein_coding
TIMP4	0.756	0.979	-1.17	-0.0882	0.258	0.802	0.725	1.65	0.0845	1	1.36	2.56	7079	TIMP metallopeptidase inhibitor 4 [Source:HGNC Symbol;Acc:HGNC:11823]	protein_coding
ZSWIM5	2.2	2.3	2.75	3.19	0.581	0.909	-0.15	-1.11	0.0813	1	0.417	1.34	57643	zinc finger SWIM-type containing 5 [Source:HGNC Symbol;Acc:HGNC:29299]	protein_coding
AC079062.1	-1.3	-1.85	-0.975	1.58	0.828	0.968	-0.292	-1.22	0.00491	1	3.57	11.9		novel transcript	lncRNA
FBLN2	6.76	7.33	6.68	6.35	0.124	0.719	0.37	1.29	0.112	1	-0.386	-1.31	2199	fibulin 2 [Source:HGNC Symbol;Acc:HGNC:3601]	protein_coding
RN7SL2	6.96	6.68	7.53	7.95	0.495	0.886	-0.271	-1.21	0.272	1	0.411	1.33	378706	RNA component of signal recognition particle 7SL2 [Source:HGNC Symbol;Acc:HGNC:23134]	misc_RNA
SSUH2	-1.21	-1.24	0.103	0.959	0.691	0.937	-0.301	-1.23	0.35	1	0.558	1.47	51066	ssu-2 homolog [Source:HGNC Symbol;Acc:HGNC:24809]	protein_coding
PRKCZ	5.21	5.51	5.05	4.94	0.305	0.816	0.185	1.14	0.77	1	-0.0519	-1.04	5590	protein kinase C zeta [Source:HGNC Symbol;Acc:HGNC:9412]	protein_coding
CRYBB3	-1.78	-2.66	-0.825	-0.0703	0.27	0.805	-0.915	-1.89	0.0509	1	1.22	2.34	1417	crystallin beta B3 [Source:HGNC Symbol;Acc:HGNC:2400]	protein_coding
AC139149.1	-2.06	-1.44	-0.494	-0.875	0.191	0.768	0.586	1.5	0.292	1	-0.387	-1.31		novel transcript, antisense to ACTG1	lncRNA
CU633906.5	1.49	1.59	1.13	0.595	0.891	0.979	0.0359	1.03	0.0513	1	-0.581	-1.5		novel transcript	lncRNA
PCSK1N	0.234	-0.901	-0.0675	-0.522	0.00304	0.54	-1.77	-3.41	0.436	1	-0.363	-1.29	27344	proprotein convertase subtilisin/kexin type 1 inhibitor [Source:HGNC Symbol;Acc:HGNC:17301]	protein_coding
LINC01653	-0.859	-1.01	-0.327	-0.654	0.143	0.729	-0.349	-1.27	0.0729	1	-0.394	-1.31		long intergenic non-protein coding RNA 1653 [Source:HGNC Symbol;Acc:HGNC:52441]	lncRNA
SLC39A12-AS1	0.823	0.676	1.29	1.04	0.307	0.817	-0.178	-1.13	0.107	1	-0.262	-1.2		SLC39A12 antisense RNA 1 [Source:HGNC Symbol;Acc:HGNC:44881]	lncRNA
RAB5B	7.47	7.64	7.39	7.38	0.0203	0.588	0.212	1.16	0.883	1	0.0117	1.01	5869	RAB5B, member RAS oncogene family [Source:HGNC Symbol;Acc:HGNC:9784]	protein_coding
AC079921.2	0.123	-0.131	0.22	0.604	0.0401	0.628	-0.48	-1.4	0.136	1	0.298	1.23		novel transcript	lncRNA
ZBTB18	4.6	4.8	5.36	5.12	0.652	0.926	0.0915	1.07	0.177	1	-0.253	-1.19	10472	zinc finger and BTB domain containing 18 [Source:HGNC Symbol;Acc:HGNC:13030]	protein_coding
NECTIN3-AS1	4.38	4.01	2.62	0.976	0.583	0.909	0.441	1.36	0.276	1	-1.28	-2.42		NECTIN3 antisense RNA 1 [Source:HGNC Symbol;Acc:HGNC:40813]	lncRNA
PRR13	5.54	5.49	5.27	5.21	0.591	0.911	0.0538	1.04	0.963	1	-0.00452	-1	54458	proline rich 13 [Source:HGNC Symbol;Acc:HGNC:24528]	protein_coding
AC245297.3	4.2	3.7	4.15	4.35	0.0219	0.588	-0.507	-1.42	0.375	1	0.16	1.12		novel transcript	lncRNA
AC079949.1	0.0149	-0.198	0.934	0.597	0.41	0.857	-0.269	-1.2	0.279	1	-0.304	-1.23		novel transcript	lncRNA
NAGS	-0.492	0.288	-0.38	-0.616	0.0105	0.575	0.744	1.67	0.415	1	-0.21	-1.16	162417	N-acetylglutamate synthase [Source:HGNC Symbol;Acc:HGNC:17996]	protein_coding
P4HB	9.53	9.67	9.21	9.19	0.184	0.761	0.202	1.15	0.991	1	0.00171	1	5034	prolyl 4-hydroxylase subunit beta [Source:HGNC Symbol;Acc:HGNC:8548]	protein_coding
CASTOR1	2.61	3.44	2.64	2.35	0.0197	0.588	0.788	1.73	0.402	1	-0.266	-1.2	652968	cytosolic arginine sensor for mTORC1 subunit 1 [Source:HGNC Symbol;Acc:HGNC:34423]	protein_coding
ARL1	6.49	6.74	6.5	6.46	0.00836	0.56	0.267	1.2	0.849	1	-0.016	-1.01	400	ADP ribosylation factor like GTPase 1 [Source:HGNC Symbol;Acc:HGNC:692]	protein_coding
FOXD3	-0.366	-0.272	-0.607	1.98	0.942	0.988	0.0594	1.04	0.0572	1	1.42	2.68	27022	forkhead box D3 [Source:HGNC Symbol;Acc:HGNC:3804]	protein_coding
CLDN1	4.87	3.9	3.69	4.83	0.248	0.798	-0.695	-1.62	0.00627	1	1.8	3.49	9076	claudin 1 [Source:HGNC Symbol;Acc:HGNC:2032]	protein_coding
SYTL3	0.45	0.0446	1.06	1.25	0.972	0.994	0.0135	1.01	0.458	1	0.254	1.19	94120	synaptotagmin like 3 [Source:HGNC Symbol;Acc:HGNC:15587]	protein_coding
METTL26	3.82	3.66	3.46	3.24	0.382	0.846	-0.14	-1.1	0.161	1	-0.235	-1.18	84326	methyltransferase like 26 [Source:HGNC Symbol;Acc:HGNC:14141]	protein_coding
PNMA1	6.64	6.84	6.45	6.5	0.353	0.837	0.101	1.07	0.747	1	0.0339	1.02	9240	PNMA family member 1 [Source:HGNC Symbol;Acc:HGNC:9158]	protein_coding
RIPPLY3	2.01	4.71	3.39	3.52	0.0019	0.505	1.73	3.32	0.654	1	0.192	1.14	53820	ripply transcriptional repressor 3 [Source:HGNC Symbol;Acc:HGNC:3047]	protein_coding
ARAP2	2.67	1.6	3.11	3.01	0.124	0.719	-0.487	-1.4	0.377	1	0.238	1.18	116984	ArfGAP with RhoGAP domain, ankyrin repeat and PH domain 2 [Source:HGNC Symbol;Acc:HGNC:16924]	protein_coding
MS4A6A	1.49	4.64	3.23	1.85	0.00992	0.569	1.94	3.84	0.107	1	-1.15	-2.22	64231	membrane spanning 4-domains A6A [Source:HGNC Symbol;Acc:HGNC:13375]	protein_coding
GFRA3	-0.543	-0.00614	-0.14	2.07	0.697	0.938	0.301	1.23	0.0376	1	1.5	2.82	2676	GDNF family receptor alpha 3 [Source:HGNC Symbol;Acc:HGNC:4245]	protein_coding
DPP4	2.67	2.48	4.29	3.03	0.0221	0.589	0.969	1.96	0.311	1	-0.365	-1.29	1803	dipeptidyl peptidase 4 [Source:HGNC Symbol;Acc:HGNC:3009]	protein_coding
AC010601.1	-0.0475	-0.227	0.595	0.341	0.232	0.788	-0.278	-1.21	0.225	1	-0.247	-1.19	107984893	novel transcript	lncRNA
TTLL1	4.12	4.41	4.06	4.11	0.0316	0.621	0.227	1.17	0.517	1	0.0609	1.04	25809	tubulin tyrosine ligase like 1 [Source:HGNC Symbol;Acc:HGNC:1312]	protein_coding
PACS1	6.25	6.51	6.26	6.12	0.0688	0.669	0.22	1.16	0.331	1	-0.109	-1.08	55690	phosphofurin acidic cluster sorting protein 1 [Source:HGNC Symbol;Acc:HGNC:30032]	protein_coding
CORO1C	7.59	7.73	7.37	7.31	0.35	0.836	0.108	1.08	0.549	1	-0.0674	-1.05	23603	coronin 1C [Source:HGNC Symbol;Acc:HGNC:2254]	protein_coding
AL022238.4	1.47	1.24	1.98	1.95	0.521	0.896	-0.18	-1.13	0.587	1	-0.134	-1.1		novel protein	protein_coding
EIF2S3	8.88	8.82	9.22	9.51	0.75	0.95	-0.0674	-1.05	0.225	1	0.253	1.19	1968	eukaryotic translation initiation factor 2 subunit gamma [Source:HGNC Symbol;Acc:HGNC:3267]	protein_coding
BAALC-AS1	5.24	5.09	4.54	4.53	0.274	0.806	-0.219	-1.16	0.975	1	0.00639	1		BAALC antisense RNA 1 [Source:HGNC Symbol;Acc:HGNC:50461]	lncRNA
OR9H1P	0.211	0.0385	0.903	0.843	0.655	0.927	-0.127	-1.09	0.86	1	-0.0431	-1.03		olfactory receptor family 9 subfamily H member 1 pseudogene [Source:HGNC Symbol;Acc:HGNC:15038]	polymorphic_pseudogene
SDK2	8.17	8.93	8.46	8.4	0.00381	0.56	0.502	1.42	0.475	1	-0.1	-1.07	54549	sidekick cell adhesion molecule 2 [Source:HGNC Symbol;Acc:HGNC:19308]	protein_coding
ZNF274	4.59	4.26	4.58	4.48	0.00599	0.56	-0.259	-1.2	0.244	1	-0.0887	-1.06	10782	zinc finger protein 274 [Source:HGNC Symbol;Acc:HGNC:13068]	protein_coding
AC010889.2	1.04	1.1	0.347	-0.282	0.844	0.97	0.0716	1.05	0.143	1	-0.617	-1.53	105377224	uncharacterized LOC105377224 [Source:NCBI gene;Acc:105377224]	lncRNA
ABI1	5.42	5.63	5.4	5.38	0.0166	0.588	0.226	1.17	0.929	1	0.00723	1.01	10006	abl interactor 1 [Source:HGNC Symbol;Acc:HGNC:11320]	protein_coding
AC100802.1	-0.88	-1.56	-0.124	-0.794	0.348	0.836	-0.352	-1.28	0.123	1	-0.536	-1.45		novel transcript	lncRNA
KDM5C	7.04	7.09	7.16	7.64	0.909	0.982	0.0192	1.01	0.00974	1	0.486	1.4	8242	lysine demethylase 5C [Source:HGNC Symbol;Acc:HGNC:11114]	protein_coding
BAD	4.33	4.51	4.25	4.16	0.119	0.716	0.16	1.12	0.375	1	-0.0871	-1.06	572	BCL2 associated agonist of cell death [Source:HGNC Symbol;Acc:HGNC:936]	protein_coding
ZNF629	6.39	6.44	6.23	6.21	0.779	0.957	0.0182	1.01	0.524	1	-0.0407	-1.03	23361	zinc finger protein 629 [Source:HGNC Symbol;Acc:HGNC:29008]	protein_coding
Z98745.2	-1.12	-1.91	-0.897	-0.63	0.0233	0.599	-0.866	-1.82	0.344	1	0.284	1.22		novel transcript	lncRNA
NT5DC1	5.47	5.42	5.12	5.18	0.846	0.97	0.0193	1.01	0.444	1	0.0762	1.05	221294	5'-nucleotidase domain containing 1 [Source:HGNC Symbol;Acc:HGNC:21556]	protein_coding
TMEM65	5.74	6.16	5.62	5.54	0.201	0.773	0.208	1.15	0.62	1	-0.0778	-1.06	157378	transmembrane protein 65 [Source:HGNC Symbol;Acc:HGNC:25203]	protein_coding
TWF2	4.75	4.73	4.36	4.29	0.463	0.878	0.098	1.07	0.68	1	-0.0559	-1.04	11344	twinfilin actin binding protein 2 [Source:HGNC Symbol;Acc:HGNC:9621]	protein_coding
GRM3	-4	-2.09	-2.78	-2.29	0.00221	0.516	2.16	4.46	0.525	1	0.306	1.24	2913	glutamate metabotropic receptor 3 [Source:HGNC Symbol;Acc:HGNC:4595]	protein_coding
AL359976.1	1.38	1.78	1.06	0.975	0.108	0.706	0.34	1.27	0.574	1	-0.116	-1.08		DEAH (Asp-Glu-Ala-His) box polypeptide 29 (DHX29) pseudogene	processed_pseudogene
IKZF3	1.26	1.29	1.58	1.94	0.996	0.999	-0.00103	-1	0.0625	1	0.371	1.29	22806	IKAROS family zinc finger 3 [Source:HGNC Symbol;Acc:HGNC:13178]	protein_coding
LRRC3B	-1.12	-0.114	0.345	0.788	0.114	0.712	0.919	1.89	0.367	1	0.396	1.32	116135	leucine rich repeat containing 3B [Source:HGNC Symbol;Acc:HGNC:28105]	protein_coding
IP6K1	6.11	6.15	6.05	5.92	0.442	0.868	0.0514	1.04	0.0663	1	-0.128	-1.09	9807	inositol hexakisphosphate kinase 1 [Source:HGNC Symbol;Acc:HGNC:18360]	protein_coding
LY75	2.15	2.78	1.56	1.44	0.0424	0.628	0.732	1.66	0.302	1	-0.378	-1.3	4065	lymphocyte antigen 75 [Source:HGNC Symbol;Acc:HGNC:6729]	protein_coding
LINC01224	2.93	2.64	3.29	3.13	0.123	0.719	-0.288	-1.22	0.324	1	-0.156	-1.11		long intergenic non-protein coding RNA 1224 [Source:HGNC Symbol;Acc:HGNC:49676]	lncRNA
PLIN4	-0.755	-2.1	-0.477	-0.455	0.0144	0.588	-1.05	-2.07	0.311	1	0.341	1.27	729359	perilipin 4 [Source:HGNC Symbol;Acc:HGNC:29393]	protein_coding
NR3C1	6.51	6.81	6.28	6.19	0.103	0.702	0.281	1.21	0.504	1	-0.11	-1.08	2908	nuclear receptor subfamily 3 group C member 1 [Source:HGNC Symbol;Acc:HGNC:7978]	protein_coding
OR7C1	1.46	1.58	2.61	1.94	0.432	0.865	0.233	1.17	0.0619	1	-0.521	-1.44	26664	olfactory receptor family 7 subfamily C member 1 [Source:HGNC Symbol;Acc:HGNC:8373]	protein_coding
CHST12	4.67	4.59	4.63	5.02	0.419	0.86	-0.114	-1.08	0.0123	1	0.376	1.3	55501	carbohydrate sulfotransferase 12 [Source:HGNC Symbol;Acc:HGNC:17423]	protein_coding
GNB5	4.65	4.91	4.55	4.48	0.255	0.801	0.124	1.09	0.617	1	-0.053	-1.04	10681	G protein subunit beta 5 [Source:HGNC Symbol;Acc:HGNC:4401]	protein_coding
GAPDH	10.6	10.5	10.1	10.1	0.755	0.952	0.0454	1.03	0.892	1	0.0195	1.01	2597	glyceraldehyde-3-phosphate dehydrogenase [Source:HGNC Symbol;Acc:HGNC:4141]	protein_coding
MEGF8	7.25	7.44	7.22	7.12	0.141	0.728	0.119	1.09	0.133	1	-0.119	-1.09	1954	multiple EGF like domains 8 [Source:HGNC Symbol;Acc:HGNC:3233]	protein_coding
SDHA	5.74	5.92	6.03	5.92	0.0196	0.588	0.247	1.19	0.228	1	-0.111	-1.08	6389	succinate dehydrogenase complex flavoprotein subunit A [Source:HGNC Symbol;Acc:HGNC:10680]	protein_coding
NEDD8	6.03	6.16	5.93	5.85	0.0829	0.68	0.156	1.11	0.356	1	-0.0773	-1.06	4738	NEDD8 ubiquitin like modifier [Source:HGNC Symbol;Acc:HGNC:7732]	protein_coding
MICAL3	5.87	5.82	6.06	6.12	0.391	0.848	-0.0858	-1.06	0.562	1	0.0544	1.04	57553	microtubule associated monooxygenase, calponin and LIM domain containing 3 [Source:HGNC Symbol;Acc:HGNC:24694]	protein_coding
TSHZ3	2.85	2.68	2.68	3.31	0.395	0.85	0.192	1.14	0.0094	1	0.618	1.54	57616	teashirt zinc finger homeobox 3 [Source:HGNC Symbol;Acc:HGNC:30700]	protein_coding
BASP1-AS1	1.6	1.47	2.33	2.42	0.291	0.81	-0.428	-1.35	0.96	1	0.0169	1.01		BASP1 antisense RNA 1 [Source:HGNC Symbol;Acc:HGNC:26609]	lncRNA
UBXN4	7.51	7.65	7.48	7.45	0.053	0.647	0.122	1.09	0.748	1	-0.0181	-1.01	23190	UBX domain protein 4 [Source:HGNC Symbol;Acc:HGNC:14860]	protein_coding
SNX8	5.18	5.35	5.21	5.06	0.00802	0.56	0.298	1.23	0.221	1	-0.117	-1.08	29886	sorting nexin 8 [Source:HGNC Symbol;Acc:HGNC:14972]	protein_coding
HOXB4	2.45	1.84	1.53	3.72	0.807	0.963	0.158	1.12	0.0155	1	1.77	3.42	3214	homeobox B4 [Source:HGNC Symbol;Acc:HGNC:5115]	protein_coding
ADAM23	3.63	4.47	4.3	4.61	0.0192	0.588	0.581	1.5	0.335	1	0.188	1.14	8745	ADAM metallopeptidase domain 23 [Source:HGNC Symbol;Acc:HGNC:202]	protein_coding
CU638689.1	1.29	0.809	1.72	1.2	0.0647	0.66	-0.533	-1.45	0.0389	1	-0.548	-1.46		novel transcript	lncRNA
UAP1L1	4.27	4.47	4.07	4.4	0.00905	0.56	0.555	1.47	0.0276	1	0.45	1.37	91373	UDP-N-acetylglucosamine pyrophosphorylase 1 like 1 [Source:HGNC Symbol;Acc:HGNC:28082]	protein_coding
EIF1AX	7.28	7.24	7.35	7.9	0.866	0.975	-0.0337	-1.02	0.011	1	0.561	1.47	1964	eukaryotic translation initiation factor 1A X-linked [Source:HGNC Symbol;Acc:HGNC:3250]	protein_coding
NRG1	2.65	2.36	2.94	3.2	0.385	0.848	-0.278	-1.21	0.658	1	0.124	1.09	3084	neuregulin 1 [Source:HGNC Symbol;Acc:HGNC:7997]	protein_coding
SPCS1	5.83	5.87	5.64	5.6	0.268	0.805	0.0906	1.06	0.687	1	-0.0317	-1.02	28972	signal peptidase complex subunit 1 [Source:HGNC Symbol;Acc:HGNC:23401]	protein_coding
RASSF2	4.32	4.47	3.25	3.48	0.898	0.981	0.0396	1.03	0.714	1	0.129	1.09	9770	Ras association domain family member 2 [Source:HGNC Symbol;Acc:HGNC:9883]	protein_coding
SLC26A11	4.29	4.58	4.24	4.46	0.0162	0.588	0.27	1.21	0.0287	1	0.232	1.17	284129	solute carrier family 26 member 11 [Source:HGNC Symbol;Acc:HGNC:14471]	protein_coding
MMP23A	0.285	0.531	-1.83	-0.894	0.379	0.846	0.475	1.39	0.275	1	0.71	1.64		matrix metallopeptidase 23A (pseudogene) [Source:HGNC Symbol;Acc:HGNC:7170]	unprocessed_pseudogene
APPBP2	6.59	6.74	6.58	6.53	0.0537	0.647	0.118	1.09	0.388	1	-0.048	-1.03	10513	amyloid beta precursor protein binding protein 2 [Source:HGNC Symbol;Acc:HGNC:622]	protein_coding
URB1	6.16	6.11	6.25	6.36	0.648	0.925	-0.0381	-1.03	0.193	1	0.108	1.08	9875	URB1 ribosome biogenesis homolog [Source:HGNC Symbol;Acc:HGNC:17344]	protein_coding
FNDC3B	7.78	7.65	7.3	7.23	0.891	0.979	-0.0207	-1.01	0.816	1	-0.035	-1.02	64778	fibronectin type III domain containing 3B [Source:HGNC Symbol;Acc:HGNC:24670]	protein_coding
CHMP2B	5.11	5.12	5.29	5.32	0.108	0.706	0.166	1.12	0.577	1	0.0512	1.04	25978	charged multivesicular body protein 2B [Source:HGNC Symbol;Acc:HGNC:24537]	protein_coding
CREB3L1	5.32	5.3	4.7	4.5	0.893	0.979	0.0318	1.02	0.682	1	-0.104	-1.07	90993	cAMP responsive element binding protein 3 like 1 [Source:HGNC Symbol;Acc:HGNC:18856]	protein_coding
DRAP1	5.4	5.37	5.14	5.18	0.739	0.946	-0.0268	-1.02	0.646	1	0.0366	1.03	10589	DR1 associated protein 1 [Source:HGNC Symbol;Acc:HGNC:3019]	protein_coding
BVES-AS1	0.287	-0.27	0.545	0.63	0.351	0.836	-0.306	-1.24	0.735	1	-0.0964	-1.07		BVES antisense RNA 1 [Source:HGNC Symbol;Acc:HGNC:21223]	lncRNA
TAS2R3	0.825	0.34	1.15	0.936	0.054	0.647	-0.512	-1.43	0.271	1	-0.246	-1.19	50831	taste 2 receptor member 3 [Source:HGNC Symbol;Acc:HGNC:14910]	protein_coding
RHEBP1	-3.91	-0.696	-1.06	-0.67	0.00692	0.56	3.39	10.5	0.696	1	0.317	1.25		RHEB pseudogene 1 [Source:HGNC Symbol;Acc:HGNC:10010]	processed_pseudogene
ACTA1	1.65	-0.462	1.47	0.33	0.521	0.896	-0.421	-1.34	0.0315	1	-1.54	-2.91	58	actin alpha 1, skeletal muscle [Source:HGNC Symbol;Acc:HGNC:129]	protein_coding /// LRG_gene
SCN3A	0.973	0.594	2.19	2.8	0.133	0.722	-1.1	-2.15	0.497	1	0.353	1.28	6328	sodium voltage-gated channel alpha subunit 3 [Source:HGNC Symbol;Acc:HGNC:10590]	protein_coding
FAM122A	4.77	4.86	4.52	4.6	0.473	0.88	0.0699	1.05	0.432	1	0.0758	1.05	116224	family with sequence similarity 122A [Source:HGNC Symbol;Acc:HGNC:23490]	protein_coding
AC015871.7	0.499	0.14	0.604	0.831	0.0982	0.699	-0.357	-1.28	0.334	1	0.182	1.13		novel transcript, sense intronic to ST20-MTHFSand MTHFS	lncRNA
HSDL1	6.52	6.6	6.31	6.5	0.683	0.935	0.0332	1.02	0.0256	1	0.198	1.15	83693	hydroxysteroid dehydrogenase like 1 [Source:HGNC Symbol;Acc:HGNC:16475]	protein_coding
Z94277.1	-0.531	-0.76	0.182	-0.223	0.298	0.812	-0.277	-1.21	0.0914	1	-0.409	-1.33		novel transcript	lncRNA
TSPAN17	5.17	5.36	4.93	4.94	0.229	0.786	0.159	1.12	0.785	1	0.035	1.02	26262	tetraspanin 17 [Source:HGNC Symbol;Acc:HGNC:13594]	protein_coding
CEP295NL	0.778	0.163	1.13	0.886	0.0406	0.628	-0.629	-1.55	0.302	1	-0.261	-1.2	100653515	CEP295 N-terminal like [Source:HGNC Symbol;Acc:HGNC:44659]	protein_coding
CLIP2	6.26	6.62	6.26	5.9	0.128	0.719	0.297	1.23	0.0641	1	-0.367	-1.29	7461	CAP-Gly domain containing linker protein 2 [Source:HGNC Symbol;Acc:HGNC:2586]	protein_coding
ADAMTS2	4.22	4.96	4.26	3.91	0.0159	0.588	1	2	0.819	1	-0.0858	-1.06	9509	ADAM metallopeptidase with thrombospondin type 1 motif 2 [Source:HGNC Symbol;Acc:HGNC:218]	protein_coding
KIF20A	5.83	5.87	5.62	5.38	0.736	0.946	-0.0463	-1.03	0.0567	1	-0.282	-1.22	10112	kinesin family member 20A [Source:HGNC Symbol;Acc:HGNC:9787]	protein_coding
LINC02217	-1.29	-1.52	-0.43	-0.722	0.225	0.785	-0.43	-1.35	0.231	1	-0.364	-1.29		long intergenic non-protein coding RNA 2217 [Source:HGNC Symbol;Acc:HGNC:53084]	lncRNA
TMEM219	5.01	5.19	4.92	4.96	0.0128	0.586	0.22	1.16	0.526	1	0.048	1.03	124446	transmembrane protein 219 [Source:HGNC Symbol;Acc:HGNC:25201]	protein_coding
PAX7	-3.93	-2.94	-0.932	-0.671	0.0463	0.637	2.19	4.55	0.291	1	0.697	1.62	5081	paired box 7 [Source:HGNC Symbol;Acc:HGNC:8621]	protein_coding
TSBP1-AS1	3.5	3.48	4	3.99	0.383	0.846	-0.151	-1.11	0.92	1	-0.0147	-1.01		TSBP1 and BTNL2 antisense RNA 1 [Source:HGNC Symbol;Acc:HGNC:39756]	lncRNA
C8orf49	-0.943	-0.794	-0.0284	-0.35	0.889	0.979	0.0377	1.03	0.181	1	-0.328	-1.26	606553	chromosome 8 open reading frame 49 [Source:HGNC Symbol;Acc:HGNC:32200] /// chromosome 8 open reading frame 49 [Source:NCBI gene;Acc:606553]	lncRNA /// protein_coding
ALAD	4.69	4.99	4.8	4.57	0.0164	0.588	0.318	1.25	0.0876	1	-0.207	-1.15	210	aminolevulinate dehydratase [Source:HGNC Symbol;Acc:HGNC:395]	protein_coding
CSPG5	1.21	1.11	0.147	1.28	0.275	0.806	-0.399	-1.32	0.00946	1	1.09	2.13	10675	chondroitin sulfate proteoglycan 5 [Source:HGNC Symbol;Acc:HGNC:2467]	protein_coding
AC073508.2	-1.93	-1.58	-0.72	-0.656	0.426	0.862	0.387	1.31	0.975	1	0.0124	1.01		novel transcript	protein_coding
GLYR1	6.99	7.04	6.86	6.84	0.525	0.896	0.0372	1.03	0.544	1	-0.0346	-1.02	84656	glyoxylate reductase 1 homolog [Source:HGNC Symbol;Acc:HGNC:24434]	protein_coding
LETM2	1.55	1.53	2.05	1.92	0.686	0.936	-0.0565	-1.04	0.468	1	-0.0922	-1.07	137994	leucine zipper and EF-hand containing transmembrane protein 2 [Source:HGNC Symbol;Acc:HGNC:14648]	protein_coding
NIPSNAP1	7.01	7.18	7.01	6.9	0.104	0.705	0.126	1.09	0.102	1	-0.124	-1.09	8508	nipsnap homolog 1 [Source:HGNC Symbol;Acc:HGNC:7827]	protein_coding
AL805961.1	-1.16	-1.67	-0.848	-0.912	0.0528	0.647	-0.526	-1.44	0.784	1	-0.0613	-1.04		novel transcript	lncRNA
CNPY4	4.65	4.8	4.54	4.41	0.576	0.908	0.0626	1.04	0.251	1	-0.13	-1.09	245812	canopy FGF signaling regulator 4 [Source:HGNC Symbol;Acc:HGNC:28631]	protein_coding
GNAI2	7.35	7.47	7.21	7.22	0.107	0.705	0.153	1.11	0.659	1	0.0387	1.03	2771	G protein subunit alpha i2 [Source:HGNC Symbol;Acc:HGNC:4385]	protein_coding
XRCC2	5.16	4.8	5.05	5.22	0.00933	0.56	-0.384	-1.3	0.239	1	0.142	1.1	7516	X-ray repair cross complementing 2 [Source:HGNC Symbol;Acc:HGNC:12829]	protein_coding
AP003170.1	0.141	-0.121	0.669	0.647	0.376	0.845	-0.247	-1.19	0.771	1	-0.0693	-1.05		interferon stimulated exonuclease gene 20kDa-like 2 (ISG20L2) pseudogene	processed_pseudogene
PSMD10	5.34	5.52	5.89	6.12	0.606	0.913	0.109	1.08	0.235	1	0.234	1.18	5716	proteasome 26S subunit, non-ATPase 10 [Source:HGNC Symbol;Acc:HGNC:9555]	protein_coding
CKMT2-AS1	3.95	3.77	4.13	4.18	0.128	0.719	-0.207	-1.15	0.712	1	0.043	1.03		CKMT2 antisense RNA 1 [Source:HGNC Symbol;Acc:HGNC:48997]	lncRNA
ERO1A	6.71	6.7	6.39	6.38	0.395	0.85	0.0911	1.07	0.874	1	0.0165	1.01	30001	endoplasmic reticulum oxidoreductase 1 alpha [Source:HGNC Symbol;Acc:HGNC:13280]	protein_coding
SNX17	6.25	6.59	6.14	6.03	0.0338	0.625	0.356	1.28	0.445	1	-0.116	-1.08	9784	sorting nexin 17 [Source:HGNC Symbol;Acc:HGNC:14979]	protein_coding
NPIPB4	5.07	4.84	5.38	5.41	0.223	0.785	-0.211	-1.16	0.732	1	0.0519	1.04	440345	nuclear pore complex interacting protein family member B4 [Source:HGNC Symbol;Acc:HGNC:41985]	protein_coding
AL008725.1	1.02	0.676	1.48	1.38	0.166	0.749	-0.354	-1.28	0.486	1	-0.152	-1.11		novel transcript	lncRNA
TFG	7.02	7	6.9	6.79	0.591	0.911	0.0372	1.03	0.299	1	-0.0717	-1.05	10342	trafficking from ER to golgi regulator [Source:HGNC Symbol;Acc:HGNC:11758]	protein_coding
ZGRF1	5.24	4.86	5.22	5.12	0.00651	0.56	-0.432	-1.35	0.253	1	-0.146	-1.11	55345	zinc finger GRF-type containing 1 [Source:HGNC Symbol;Acc:HGNC:25654]	protein_coding
GLCCI1	4.49	4.31	4.9	4.95	0.865	0.975	-0.0345	-1.02	0.622	1	0.0885	1.06	113263	glucocorticoid induced 1 [Source:HGNC Symbol;Acc:HGNC:18713]	protein_coding
PPP2R5A	4.95	5.12	4.61	4.64	0.2	0.773	0.179	1.13	0.859	1	-0.0242	-1.02	5525	protein phosphatase 2 regulatory subunit B'alpha [Source:HGNC Symbol;Acc:HGNC:9309]	protein_coding
NAA16	4.91	4.9	5.14	5.15	0.608	0.914	-0.0524	-1.04	0.785	1	-0.0256	-1.02	79612	N(alpha)-acetyltransferase 16, NatA auxiliary subunit [Source:HGNC Symbol;Acc:HGNC:26164]	protein_coding
WDR6	7.64	7.82	7.61	7.62	0.0265	0.608	0.153	1.11	0.97	1	0.00223	1	11180	WD repeat domain 6 [Source:HGNC Symbol;Acc:HGNC:12758]	protein_coding
AC124852.1	1.36	1.04	1.97	1.81	0.117	0.716	-0.391	-1.31	0.613	1	-0.105	-1.08	105374618	novel transcript	lncRNA
P3H2	6.96	7.05	6.61	6	0.619	0.917	0.155	1.11	0.0654	1	-0.62	-1.54	55214	prolyl 3-hydroxylase 2 [Source:HGNC Symbol;Acc:HGNC:19317]	protein_coding
AC090621.1	-1.78	-3.51	-1.43	-1.14	0.0138	0.586	-1.78	-3.43	0.363	1	0.455	1.37		novel transcript	lncRNA
IER3	3.42	4.31	3.43	2.68	0.0994	0.7	0.655	1.57	0.079	1	-0.776	-1.71	8870	immediate early response 3 [Source:HGNC Symbol;Acc:HGNC:5392]	protein_coding
CHPF	6.08	6.04	5.75	5.57	0.546	0.902	0.0906	1.06	0.344	1	-0.146	-1.11	79586	chondroitin polymerizing factor [Source:HGNC Symbol;Acc:HGNC:24291]	protein_coding
AC007114.1	-0.487	-0.285	-0.997	-1.01	0.707	0.94	0.0901	1.06	0.793	1	0.0655	1.05		novel transcript	lncRNA
AL645933.2	-0.0735	0.358	-0.0827	-1.06	0.222	0.785	0.417	1.34	0.0163	1	-0.965	-1.95		novel transcript	lncRNA
NDUFS1	6.97	7.15	6.96	6.91	0.0104	0.572	0.18	1.13	0.28	1	-0.0651	-1.05	4719	NADH:ubiquinone oxidoreductase core subunit S1 [Source:HGNC Symbol;Acc:HGNC:7707]	protein_coding
ISCA2	4.43	4.44	4.27	4.18	0.484	0.883	0.0525	1.04	0.283	1	-0.0809	-1.06	122961	iron-sulfur cluster assembly 2 [Source:HGNC Symbol;Acc:HGNC:19857]	protein_coding
AL035411.3	0.0798	0.226	0.879	0.754	0.938	0.987	-0.0193	-1.01	0.455	1	-0.162	-1.12		novel transcript, antisense to OMA1	lncRNA
PCDHB5	3.31	1.72	4.45	3.99	0.129	0.72	-1.32	-2.5	0.488	1	-0.406	-1.32	26167	protocadherin beta 5 [Source:HGNC Symbol;Acc:HGNC:8690]	protein_coding
RHBDL3	1.55	1.11	3.27	3.57	0.804	0.962	-0.211	-1.16	0.637	1	0.279	1.21	162494	rhomboid like 3 [Source:HGNC Symbol;Acc:HGNC:16502]	protein_coding
MRGPRF	-0.513	0.474	-0.867	-1.19	0.0849	0.685	0.727	1.65	0.408	1	-0.365	-1.29	116535	MAS related GPR family member F [Source:HGNC Symbol;Acc:HGNC:24828]	protein_coding
CHD7	8.12	7.95	8.03	8.12	0.00462	0.56	-0.258	-1.2	0.734	1	0.0249	1.02	55636	chromodomain helicase DNA binding protein 7 [Source:HGNC Symbol;Acc:HGNC:20626]	protein_coding /// LRG_gene
LINC02552	0.592	0.306	0.997	1.03	0.179	0.759	-0.321	-1.25	0.893	1	0.0272	1.02		long intergenic non-protein coding RNA 2552 [Source:HGNC Symbol;Acc:HGNC:53587]	lncRNA
ORAI1	3.54	3.78	3.54	3.38	0.00803	0.56	0.378	1.3	0.16	1	-0.175	-1.13	84876	ORAI calcium release-activated calcium modulator 1 [Source:HGNC Symbol;Acc:HGNC:25896]	protein_coding /// LRG_gene
DCTD	6.5	6.59	6.24	6.23	0.192	0.768	0.134	1.1	0.775	1	-0.0279	-1.02	1635	dCMP deaminase [Source:HGNC Symbol;Acc:HGNC:2710]	protein_coding
TTN	5.22	1.23	4.26	4.53	0.0478	0.642	-2.19	-4.57	0.935	1	-0.0628	-1.04	7273	titin [Source:HGNC Symbol;Acc:HGNC:12403]	protein_coding /// LRG_gene
GABRB2	-2.03	-1.55	-1.13	0.411	0.435	0.866	0.681	1.6	0.00421	1	2.21	4.64	2561	gamma-aminobutyric acid type A receptor beta2 subunit [Source:HGNC Symbol;Acc:HGNC:4082]	protein_coding
ARFIP2	5.09	5.22	5.03	4.96	0.0821	0.68	0.138	1.1	0.529	1	-0.0461	-1.03	23647	ADP ribosylation factor interacting protein 2 [Source:HGNC Symbol;Acc:HGNC:17160]	protein_coding
CCN4	0.721	1.04	0.0169	0.473	0.0283	0.614	1.49	2.81	0.125	1	1.06	2.09	8840	cellular communication network factor 4 [Source:HGNC Symbol;Acc:HGNC:12769]	protein_coding
RARRES2	5.71	6.77	5.73	5.61	0.0231	0.599	0.797	1.74	0.609	1	-0.162	-1.12	5919	retinoic acid receptor responder 2 [Source:HGNC Symbol;Acc:HGNC:9868]	protein_coding
AC132872.5	0.324	0.942	0.954	1.1	0.0257	0.605	0.481	1.4	0.576	1	0.0973	1.07		novel transcript	lncRNA
CREB3	4.77	4.93	4.69	4.55	0.114	0.711	0.178	1.13	0.313	1	-0.109	-1.08	10488	cAMP responsive element binding protein 3 [Source:HGNC Symbol;Acc:HGNC:2347]	protein_coding
COLEC12	7.16	7.94	7.73	6.85	0.0743	0.67	0.594	1.51	0.0105	1	-0.904	-1.87	81035	collectin subfamily member 12 [Source:HGNC Symbol;Acc:HGNC:16016]	protein_coding
SHKBP1	5.13	5.16	4.96	4.82	0.63	0.92	0.0468	1.03	0.242	1	-0.116	-1.08	92799	SH3KBP1 binding protein 1 [Source:HGNC Symbol;Acc:HGNC:19214]	protein_coding
PDGFA	4.48	4.12	3.96	3.66	0.559	0.905	-0.0885	-1.06	0.161	1	-0.234	-1.18	5154	platelet derived growth factor subunit A [Source:HGNC Symbol;Acc:HGNC:8799]	protein_coding
AC006460.2	1.58	1.26	1.88	1.82	0.0629	0.658	-0.351	-1.28	0.718	1	-0.0568	-1.04		novel transcript	lncRNA
TCF7L1-IT1	-1.3	-1.46	-0.32	-0.509	0.743	0.948	-0.127	-1.09	0.59	1	-0.179	-1.13		TCF7L1 intronic transcript 1 [Source:HGNC Symbol;Acc:HGNC:41388]	lncRNA
AC072028.1	-0.574	-1.13	-0.198	-0.253	0.0734	0.669	-0.527	-1.44	0.911	1	-0.0269	-1.02		novel transcript, antisense to PLS1	lncRNA
OR1A1	0.494	0.346	0.899	0.891	0.128	0.719	-0.287	-1.22	0.902	1	-0.0197	-1.01	8383	olfactory receptor family 1 subfamily A member 1 [Source:HGNC Symbol;Acc:HGNC:8179]	protein_coding
COQ5	4.98	5.17	4.8	4.96	0.0207	0.588	0.242	1.18	0.0933	1	0.162	1.12	84274	coenzyme Q5, methyltransferase [Source:HGNC Symbol;Acc:HGNC:28722]	protein_coding
RPEP4	-1.44	-1.76	-0.893	-1.13	0.297	0.812	-0.269	-1.2	0.284	1	-0.245	-1.19		ribulose-5-phosphate-3-epimerase pseudogene 4 [Source:HGNC Symbol;Acc:HGNC:44523]	processed_pseudogene
CCDC33	1.96	1.22	1.62	2.4	0.0571	0.649	-0.683	-1.61	0.0438	1	0.644	1.56	80125	coiled-coil domain containing 33 [Source:HGNC Symbol;Acc:HGNC:26552]	protein_coding
SH3BGRL3	5.37	5.65	5.19	5.23	0.0506	0.647	0.296	1.23	0.68	1	0.0571	1.04	83442	SH3 domain binding glutamate rich protein like 3 [Source:HGNC Symbol;Acc:HGNC:15568]	protein_coding
ZFP36L2	6.31	7.23	6.83	6.24	0.0118	0.586	0.847	1.8	0.0551	1	-0.594	-1.51	678	ZFP36 ring finger protein like 2 [Source:HGNC Symbol;Acc:HGNC:1108]	protein_coding
HELLS	6.9	6.65	6.87	6.89	0.00414	0.56	-0.331	-1.26	0.86	1	-0.0161	-1.01	3070	helicase, lymphoid specific [Source:HGNC Symbol;Acc:HGNC:4861]	protein_coding
PPP1R26-AS1	2.16	2.85	2.4	2.53	0.00265	0.537	0.569	1.48	0.369	1	0.134	1.1		PPP1R26 antisense RNA 1 [Source:HGNC Symbol;Acc:HGNC:48717]	lncRNA
AC107982.3	2.29	2.03	2.47	2.44	0.0425	0.628	-0.314	-1.24	0.68	1	-0.0528	-1.04		novel transcript	lncRNA
TMBIM6	9.08	9.2	8.87	8.95	0.0691	0.669	0.171	1.13	0.316	1	0.0879	1.06	7009	transmembrane BAX inhibitor motif containing 6 [Source:HGNC Symbol;Acc:HGNC:11723]	protein_coding
GABARAP	7.73	7.9	7.58	7.58	0.074	0.67	0.194	1.14	0.849	1	0.0189	1.01	11337	GABA type A receptor-associated protein [Source:HGNC Symbol;Acc:HGNC:4067]	protein_coding
AASS	6.42	6.19	6.82	6.82	0.318	0.823	-0.205	-1.15	0.931	1	-0.0163	-1.01	10157	aminoadipate-semialdehyde synthase [Source:HGNC Symbol;Acc:HGNC:17366]	protein_coding
PAX3	6.19	5.5	6.21	6.63	0.126	0.719	-0.505	-1.42	0.23	1	0.354	1.28	5077	paired box 3 [Source:HGNC Symbol;Acc:HGNC:8617]	protein_coding
RETREG1	2	0.481	2.44	2.39	0.0527	0.647	-1.06	-2.08	0.71	1	0.154	1.11	54463	reticulophagy regulator 1 [Source:HGNC Symbol;Acc:HGNC:25964]	protein_coding /// LRG_gene
RUSC1	4.34	4.6	4.35	4.22	0.0372	0.628	0.246	1.19	0.318	1	-0.107	-1.08	23623	RUN and SH3 domain containing 1 [Source:HGNC Symbol;Acc:HGNC:17153]	protein_coding
RGCC	3.79	4.74	3.52	3.28	0.494	0.886	0.23	1.17	0.716	1	-0.136	-1.1	28984	regulator of cell cycle [Source:HGNC Symbol;Acc:HGNC:20369]	protein_coding
CADM4	5.17	5.39	4.93	4.87	0.535	0.899	0.088	1.06	0.496	1	-0.0971	-1.07	199731	cell adhesion molecule 4 [Source:HGNC Symbol;Acc:HGNC:30825]	protein_coding
CEP70	5.53	6.01	5.26	5.34	0.078	0.675	0.349	1.27	0.949	1	0.0118	1.01	80321	centrosomal protein 70 [Source:HGNC Symbol;Acc:HGNC:29972]	protein_coding
ATF2	6.84	6.92	6.68	6.73	0.211	0.78	0.0826	1.06	0.49	1	0.0435	1.03	1386	activating transcription factor 2 [Source:HGNC Symbol;Acc:HGNC:784]	protein_coding
TMEM178A	3.86	4.95	3.52	3.52	0.0303	0.621	0.88	1.84	0.865	1	-0.068	-1.05	130733	transmembrane protein 178A [Source:HGNC Symbol;Acc:HGNC:28517]	protein_coding
PLSCR3	4.6	4.59	4.56	4.22	0.757	0.952	-0.0384	-1.03	0.0311	1	-0.295	-1.23	57048	phospholipid scramblase 3 [Source:HGNC Symbol;Acc:HGNC:16495]	protein_coding
ODF2	6.49	6.61	6.31	6.31	0.598	0.913	-0.0443	-1.03	0.567	1	-0.0473	-1.03	4957	outer dense fiber of sperm tails 2 [Source:HGNC Symbol;Acc:HGNC:8114]	protein_coding
IL18BP	2.84	2.72	3.15	3.33	0.306	0.817	-0.196	-1.15	0.348	1	0.157	1.12	10068	interleukin 18 binding protein [Source:HGNC Symbol;Acc:HGNC:5987]	protein_coding
AC097500.1	-0.996	-1.49	-0.669	-0.539	0.0717	0.669	-0.532	-1.45	0.549	1	0.145	1.11		novel transcript	lncRNA
AC068418.3	2.18	2.05	2.7	2.65	0.399	0.852	-0.192	-1.14	0.812	1	-0.0466	-1.03		novel transcript	lncRNA
TRAF7	6.69	6.89	6.54	6.47	0.0419	0.628	0.242	1.18	0.386	1	-0.094	-1.07	84231	TNF receptor associated factor 7 [Source:HGNC Symbol;Acc:HGNC:20456]	protein_coding
AC106795.2	0.0628	-0.208	-0.224	0.556	0.362	0.839	-0.228	-1.17	0.00399	1	0.793	1.73		novel transcript, antisense to PROP1	lncRNA
ADAMTSL1	2.7	1.93	2.95	2.43	0.0172	0.588	-0.656	-1.58	0.0262	1	-0.524	-1.44	92949	ADAMTS like 1 [Source:HGNC Symbol;Acc:HGNC:14632]	protein_coding
LOXL2	7.1	7	6.16	5.9	0.923	0.985	0.0328	1.02	0.417	1	-0.289	-1.22	4017	lysyl oxidase like 2 [Source:HGNC Symbol;Acc:HGNC:6666]	protein_coding
GALNT2	7.21	7.36	6.99	6.96	0.163	0.748	0.168	1.12	0.708	1	-0.0425	-1.03	2590	polypeptide N-acetylgalactosaminyltransferase 2 [Source:HGNC Symbol;Acc:HGNC:4124]	protein_coding
ARL3	5.22	5.46	5.24	5.22	0.0165	0.588	0.212	1.16	0.912	1	-0.00829	-1.01	403	ADP ribosylation factor like GTPase 3 [Source:HGNC Symbol;Acc:HGNC:694]	protein_coding
ANKRD22	-0.523	-2.69	-0.207	-0.267	0.0117	0.586	-1.72	-3.28	0.32	1	0.488	1.4	118932	ankyrin repeat domain 22 [Source:HGNC Symbol;Acc:HGNC:28321]	protein_coding
MLLT3	4.08	4.68	4.71	4.58	0.0127	0.586	0.606	1.52	0.431	1	-0.153	-1.11	4300	MLLT3 super elongation complex subunit [Source:HGNC Symbol;Acc:HGNC:7136]	protein_coding
RIMS4	0.728	1.24	2.59	2.19	0.836	0.968	0.129	1.09	0.404	1	-0.426	-1.34	140730	regulating synaptic membrane exocytosis 4 [Source:HGNC Symbol;Acc:HGNC:16183]	protein_coding
PLPPR4	0.336	0.418	2.29	1.07	0.909	0.982	0.0571	1.04	0.0172	1	-1.06	-2.09	9890	phospholipid phosphatase related 4 [Source:HGNC Symbol;Acc:HGNC:23496]	protein_coding
AL591643.1	-2.16	-2.54	-1.61	-1.02	0.45	0.872	-0.331	-1.26	0.104	1	0.619	1.54		novel transcript	lncRNA
FOXI3	0.27	-1.69	-1.07	0.462	0.0409	0.628	-1.79	-3.45	0.00917	1	2.14	4.42	344167	forkhead box I3 [Source:HGNC Symbol;Acc:HGNC:35123]	protein_coding
AFMID	4.28	4.33	4.15	4.01	0.447	0.869	0.0654	1.05	0.106	1	-0.144	-1.1	125061	arylformamidase [Source:HGNC Symbol;Acc:HGNC:20910]	protein_coding
RIC8B	5.28	5.43	5.12	5.12	0.91	0.982	0.0101	1.01	0.691	1	-0.0352	-1.02	55188	RIC8 guanine nucleotide exchange factor B [Source:HGNC Symbol;Acc:HGNC:25555]	protein_coding
ETV7	-0.562	-0.84	-2.35	-2	0.88	0.978	-0.0712	-1.05	0.531	1	0.342	1.27	51513	ETS variant 7 [Source:HGNC Symbol;Acc:HGNC:18160]	protein_coding
RAB1A	7.46	7.52	7.36	7.27	0.116	0.715	0.127	1.09	0.467	1	-0.055	-1.04	5861	RAB1A, member RAS oncogene family [Source:HGNC Symbol;Acc:HGNC:9758]	protein_coding
B3GNT9	3.25	4.02	3.47	2.75	0.101	0.701	0.54	1.45	0.0881	1	-0.594	-1.51	84752	UDP-GlcNAc:betaGal beta-1,3-N-acetylglucosaminyltransferase 9 [Source:HGNC Symbol;Acc:HGNC:28714]	protein_coding
SEC14L1	7.28	7.53	7.11	7.1	0.109	0.706	0.209	1.16	0.825	1	-0.0267	-1.02	6397	SEC14 like lipid binding 1 [Source:HGNC Symbol;Acc:HGNC:10698]	protein_coding
RGMA	3.73	3.25	3.9	3.77	0.118	0.716	-0.302	-1.23	0.355	1	-0.154	-1.11	56963	repulsive guidance molecule BMP co-receptor a [Source:HGNC Symbol;Acc:HGNC:30308]	protein_coding
UBE2Z	6.59	6.58	6.39	6.39	0.425	0.862	0.0583	1.04	0.742	1	0.0233	1.02	65264	ubiquitin conjugating enzyme E2 Z [Source:HGNC Symbol;Acc:HGNC:25847]	protein_coding
FASTK	5.02	5.11	4.92	4.82	0.105	0.705	0.143	1.1	0.379	1	-0.0732	-1.05	10922	Fas activated serine/threonine kinase [Source:HGNC Symbol;Acc:HGNC:24676]	protein_coding
RPL12P25	-1.36	-1.97	-1.34	-0.955	0.0102	0.569	-0.812	-1.76	0.0702	1	0.468	1.38		ribosomal protein L12 pseudogene 25 [Source:HGNC Symbol;Acc:HGNC:37008]	transcribed_processed_pseudogene
RAB32	5.71	5.91	5.12	5.22	0.432	0.865	0.162	1.12	0.77	1	0.0622	1.04	10981	RAB32, member RAS oncogene family [Source:HGNC Symbol;Acc:HGNC:9772]	protein_coding
CACNG4	3.06	2.71	4.36	4.11	0.369	0.842	-0.456	-1.37	0.606	1	-0.19	-1.14	27092	calcium voltage-gated channel auxiliary subunit gamma 4 [Source:HGNC Symbol;Acc:HGNC:1408]	protein_coding
LAMA1	7.78	8.07	7.73	7.5	0.91	0.982	0.0229	1.02	0.445	1	-0.155	-1.11	284217	laminin subunit alpha 1 [Source:HGNC Symbol;Acc:HGNC:6481]	protein_coding
LRRN3	7.05	6.72	6.28	6.46	0.0525	0.647	-0.523	-1.44	0.436	1	0.196	1.15	54674	leucine rich repeat neuronal 3 [Source:HGNC Symbol;Acc:HGNC:17200]	protein_coding
ARHGAP10	5.41	6.14	5.39	5.03	0.157	0.741	0.413	1.33	0.328	1	-0.286	-1.22	79658	Rho GTPase activating protein 10 [Source:HGNC Symbol;Acc:HGNC:26099]	protein_coding
GLMP	5.88	6.26	5.7	5.88	0.0192	0.588	0.412	1.33	0.248	1	0.183	1.14	112770	glycosylated lysosomal membrane protein [Source:HGNC Symbol;Acc:HGNC:29436]	protein_coding
AL355997.1	-1.08	-1.68	-0.576	-0.792	0.131	0.721	-0.512	-1.43	0.358	1	-0.261	-1.2		novel transcript	lncRNA
SRPX2	4.05	3.72	3.24	2.18	0.886	0.978	-0.0653	-1.05	0.0984	1	-0.956	-1.94	27286	sushi repeat containing protein X-linked 2 [Source:HGNC Symbol;Acc:HGNC:30668]	protein_coding
TMEM127	5.85	6.03	5.86	5.79	0.0117	0.586	0.206	1.15	0.534	1	-0.0433	-1.03	55654	transmembrane protein 127 [Source:HGNC Symbol;Acc:HGNC:26038]	protein_coding /// LRG_gene
AC009022.1	4.33	4.36	4.78	4.63	0.836	0.968	-0.0264	-1.02	0.26	1	-0.133	-1.1		novel transcript	lncRNA
ZFHX4-AS1	3.77	4.74	4.25	3.91	0.0387	0.628	0.435	1.35	0.0809	1	-0.348	-1.27		ZFHX4 antisense RNA 1 [Source:HGNC Symbol;Acc:HGNC:44165]	lncRNA
AC009088.1	-0.0246	-0.414	-0.0717	0.563	0.152	0.735	-0.427	-1.34	0.0261	1	0.633	1.55		novel transcript, antisense to PYCARD	lncRNA
HSD17B4	7.46	7.6	7.34	7.38	0.101	0.701	0.114	1.08	0.629	1	0.0311	1.02	3295	hydroxysteroid 17-beta dehydrogenase 4 [Source:HGNC Symbol;Acc:HGNC:5213]	protein_coding
EMILIN3	2.85	3.91	3.62	3.4	0.00258	0.537	0.91	1.88	0.746	1	-0.0716	-1.05	90187	elastin microfibril interfacer 3 [Source:HGNC Symbol;Acc:HGNC:16123]	protein_coding
SEPTIN4	3.29	3.96	4.25	3.68	0.0215	0.588	0.835	1.78	0.0639	1	-0.596	-1.51	5414	septin 4 [Source:HGNC Symbol;Acc:HGNC:9165]	protein_coding
AC240274.1	5.64	5.41	5.81	6.25	0.246	0.797	-0.279	-1.21	0.0577	1	0.441	1.36	102724250	neuroblastoma breakpoint family member 1 [Source:NCBI gene;Acc:102724250]	protein_coding
URI1	6.32	6.5	6.29	6.29	0.0286	0.614	0.151	1.11	0.971	1	0.00221	1	8725	URI1 prefoldin like chaperone [Source:HGNC Symbol;Acc:HGNC:13236]	protein_coding
CXADR	5.44	5.76	5.49	5.42	0.624	0.917	0.0637	1.05	0.969	1	-0.00486	-1	1525	CXADR Ig-like cell adhesion molecule [Source:HGNC Symbol;Acc:HGNC:2559]	protein_coding
BHMT	1.37	0.387	-1.27	1.47	0.256	0.801	-1.52	-2.87	0.00527	1	4.28	19.4	635	betaine--homocysteine S-methyltransferase [Source:HGNC Symbol;Acc:HGNC:1047]	protein_coding
TNS3	7.34	7.43	7.31	6.79	0.517	0.895	0.127	1.09	0.0243	1	-0.486	-1.4	64759	tensin 3 [Source:HGNC Symbol;Acc:HGNC:21616]	protein_coding
MYL6	8.35	8.54	8.28	8.04	0.236	0.79	0.185	1.14	0.209	1	-0.194	-1.14	4637	myosin light chain 6 [Source:HGNC Symbol;Acc:HGNC:7587]	protein_coding
AMER3	-2.15	-2.4	-1.36	-1.21	0.26	0.802	-0.499	-1.41	0.918	1	-0.0373	-1.03	205147	APC membrane recruitment protein 3 [Source:HGNC Symbol;Acc:HGNC:26771]	protein_coding
RAP1GAP2	-0.675	-0.51	1.44	0.524	0.307	0.817	0.462	1.38	0.609	1	-0.195	-1.14	23108	RAP1 GTPase activating protein 2 [Source:HGNC Symbol;Acc:HGNC:29176]	protein_coding
XK	0.396	0.531	0.724	1.78	0.949	0.99	-0.0264	-1.02	0.0145	1	1.01	2.01	7504	X-linked Kx blood group [Source:HGNC Symbol;Acc:HGNC:12811]	protein_coding
THSD7B	2.05	1.86	3.7	4.04	0.47	0.879	-0.601	-1.52	0.913	1	0.0626	1.04	80731	thrombospondin type 1 domain containing 7B [Source:HGNC Symbol;Acc:HGNC:29348]	protein_coding
SOCS2	3.16	3.58	3.78	3.62	0.0132	0.586	0.626	1.54	0.39	1	-0.172	-1.13	8835	suppressor of cytokine signaling 2 [Source:HGNC Symbol;Acc:HGNC:19382]	protein_coding
CD63	8.12	8.28	7.99	8.06	0.01	0.569	0.302	1.23	0.28	1	0.109	1.08	967	CD63 molecule [Source:HGNC Symbol;Acc:HGNC:1692]	protein_coding
ADAMTS8	0.448	0.027	-0.25	0.818	0.0427	0.63	-0.918	-1.89	0.0132	1	1.13	2.18	11095	ADAM metallopeptidase with thrombospondin type 1 motif 8 [Source:HGNC Symbol;Acc:HGNC:224]	protein_coding
AC009275.1	-1.24	-1.5	-0.355	-0.457	0.915	0.984	-0.0411	-1.03	0.817	1	-0.0761	-1.05	105375519	novel transcript	lncRNA
SUMO3	6.42	6.38	6.25	6.15	0.879	0.978	-0.0124	-1.01	0.243	1	-0.0959	-1.07	6612	small ubiquitin like modifier 3 [Source:HGNC Symbol;Acc:HGNC:11124]	protein_coding
GRK3	5.13	5.16	5.47	5.4	0.39	0.848	0.147	1.11	0.441	1	-0.122	-1.09	157	G protein-coupled receptor kinase 3 [Source:HGNC Symbol;Acc:HGNC:290]	protein_coding
BICDL1	1.1	1.1	2.08	1.88	0.234	0.788	0.291	1.22	0.556	1	0.12	1.09	92558	BICD family like cargo adaptor 1 [Source:HGNC Symbol;Acc:HGNC:28095]	protein_coding
AC079354.3	-1.13	-1.08	-0.515	-0.167	0.812	0.964	0.0745	1.05	0.253	1	0.318	1.25		novel transcript, antisense to KIAA2012	lncRNA
SDC2	7.51	7.55	7.16	6.79	0.592	0.912	-0.125	-1.09	0.112	1	-0.389	-1.31	6383	syndecan 2 [Source:HGNC Symbol;Acc:HGNC:10659]	protein_coding
PAX6	3.25	2.87	1.2	3.73	0.612	0.915	-0.51	-1.42	0.00854	1	3.15	8.88	5080	paired box 6 [Source:HGNC Symbol;Acc:HGNC:8620]	protein_coding /// LRG_gene
RPL13P12	-2.91	1.74	-0.522	-3	0.00767	0.56	5.04	32.9	0.04	1	-3.61	-12.2		ribosomal protein L13 pseudogene 12 [Source:HGNC Symbol;Acc:HGNC:35701]	processed_pseudogene
STXBP1	5.1	5.07	5.28	5.48	0.861	0.974	-0.0229	-1.02	0.19	1	0.165	1.12	6812	syntaxin binding protein 1 [Source:HGNC Symbol;Acc:HGNC:11444]	protein_coding
CMBL	4.92	5.28	4.99	4.62	0.0823	0.68	0.314	1.24	0.0404	1	-0.381	-1.3	134147	carboxymethylenebutenolidase homolog [Source:HGNC Symbol;Acc:HGNC:25090]	protein_coding
AC084824.3	-1	-1.05	-0.441	-0.204	0.664	0.929	0.119	1.09	0.214	1	0.308	1.24		novel transcript, sense intronic to YARS2	lncRNA
FAM95C	0.706	-0.729	0.29	0.368	0.00251	0.537	-1.69	-3.23	0.786	1	0.109	1.08		family with sequence similarity 95 member C [Source:HGNC Symbol;Acc:HGNC:45272]	protein_coding
QDPR	5.98	6.7	6.12	5.65	0.123	0.719	0.421	1.34	0.101	1	-0.455	-1.37	5860	quinoid dihydropteridine reductase [Source:HGNC Symbol;Acc:HGNC:9752]	protein_coding
SLC9A7	3.25	2.7	3.25	3.89	0.111	0.707	-0.538	-1.45	0.0126	1	0.783	1.72	84679	solute carrier family 9 member A7 [Source:HGNC Symbol;Acc:HGNC:17123]	protein_coding
AC005304.2	0.854	0.702	1.38	1.29	0.366	0.841	-0.193	-1.14	0.612	1	-0.0946	-1.07		novel transcript	lncRNA
SLC16A7	4.03	3.45	3.91	4.08	0.0331	0.625	-0.355	-1.28	0.149	1	0.206	1.15	9194	solute carrier family 16 member 7 [Source:HGNC Symbol;Acc:HGNC:10928]	protein_coding
PLIN5	0.903	0.127	0.809	1.1	0.0168	0.588	-0.703	-1.63	0.182	1	0.318	1.25	440503	perilipin 5 [Source:HGNC Symbol;Acc:HGNC:33196]	protein_coding
SAMD4A	5.92	5.97	5.84	5.4	0.798	0.96	0.0442	1.03	0.0321	1	-0.407	-1.33	23034	sterile alpha motif domain containing 4A [Source:HGNC Symbol;Acc:HGNC:23023]	protein_coding
TSPAN11	4.58	5.65	4.97	4.18	0.0192	0.588	1.13	2.19	0.0363	1	-1.01	-2.01	441631	tetraspanin 11 [Source:HGNC Symbol;Acc:HGNC:30795]	protein_coding
PCSK2	-1.54	-1.17	0.00686	0.0987	0.749	0.95	0.155	1.11	0.787	1	0.102	1.07	5126	proprotein convertase subtilisin/kexin type 2 [Source:HGNC Symbol;Acc:HGNC:8744]	protein_coding
AC000093.1	2.79	2.68	3.35	2.72	0.416	0.86	-0.195	-1.14	0.00856	1	-0.66	-1.58		novel transcript	protein_coding
TCP11L1	4.39	4.03	4.54	4.29	0.088	0.69	-0.198	-1.15	0.0576	1	-0.207	-1.15	55346	t-complex 11 like 1 [Source:HGNC Symbol;Acc:HGNC:25655]	protein_coding
CLPTM1	6.39	6.59	6.33	6.26	0.0526	0.647	0.192	1.14	0.53	1	-0.0566	-1.04	1209	CLPTM1 regulator of GABA type A receptor forward trafficking [Source:HGNC Symbol;Acc:HGNC:2087]	protein_coding
NPIPB13	1.87	1.55	2.06	2.54	0.268	0.805	-0.321	-1.25	0.0901	1	0.441	1.36	613037	nuclear pore complex interacting protein family, member B13 [Source:HGNC Symbol;Acc:HGNC:41989]	protein_coding
CNOT8	5.79	5.92	5.72	5.67	0.0986	0.699	0.115	1.08	0.328	1	-0.0637	-1.05	9337	CCR4-NOT transcription complex subunit 8 [Source:HGNC Symbol;Acc:HGNC:9207]	protein_coding
SULF2	5.73	6.74	6.27	5.86	0.00828	0.56	0.769	1.7	0.089	1	-0.44	-1.36	55959	sulfatase 2 [Source:HGNC Symbol;Acc:HGNC:20392]	protein_coding
OR2AG2	-0.85	-1.13	-0.559	-0.206	0.125	0.719	-0.432	-1.35	0.187	1	0.319	1.25	338755	olfactory receptor family 2 subfamily AG member 2 [Source:HGNC Symbol;Acc:HGNC:15143]	protein_coding
TPM4	9.03	9	8.76	8.6	0.643	0.924	0.0628	1.04	0.292	1	-0.143	-1.1	7171	tropomyosin 4 [Source:HGNC Symbol;Acc:HGNC:12013]	protein_coding
MYCL	2.7	1.74	3.89	3.55	0.261	0.802	-0.692	-1.62	0.578	1	-0.263	-1.2	4610	MYCL proto-oncogene, bHLH transcription factor [Source:HGNC Symbol;Acc:HGNC:7555]	protein_coding
GRIN2A	-1.68	2.01	2.13	1.18	0.00501	0.56	3.09	8.53	0.352	1	-0.629	-1.55	2903	glutamate ionotropic receptor NMDA type subunit 2A [Source:HGNC Symbol;Acc:HGNC:4585]	protein_coding
MAN1B1	6.33	6.49	6.21	6.24	0.032	0.622	0.197	1.15	0.671	1	0.0346	1.02	11253	mannosidase alpha class 1B member 1 [Source:HGNC Symbol;Acc:HGNC:6823]	protein_coding
EPHB3	4.3	4.02	4.71	4.6	0.577	0.908	-0.11	-1.08	0.647	1	-0.0785	-1.06	2049	EPH receptor B3 [Source:HGNC Symbol;Acc:HGNC:3394]	protein_coding
AC103702.1	0.469	-1.6	0.0493	2.52	0.264	0.804	-1.5	-2.82	0.0399	1	2.4	5.26		novel transcript, sense intronic to HOXB3	lncRNA
MIR570	0.158	-0.428	-0.502	0.0545	0.0175	0.588	-0.765	-1.7	0.0317	1	0.642	1.56	693155	microRNA 570 [Source:HGNC Symbol;Acc:HGNC:32826]	miRNA
LYPD5	0.509	-0.0903	1.81	1.43	0.834	0.968	-0.101	-1.07	0.753	1	0.128	1.09	284348	LY6/PLAUR domain containing 5 [Source:HGNC Symbol;Acc:HGNC:26397]	protein_coding
AL159166.1	-2.33	-0.832	-1.87	-2.02	0.00634	0.56	2.28	4.86	0.616	1	0.383	1.3	101927888	novel transcript	lncRNA
FKBP8	7.17	7.33	7.12	7.03	0.0333	0.625	0.196	1.15	0.331	1	-0.0808	-1.06	23770	FKBP prolyl isomerase 8 [Source:HGNC Symbol;Acc:HGNC:3724]	protein_coding
SLC11A1	0.0904	-0.258	0.556	0.709	0.279	0.806	-0.344	-1.27	0.681	1	0.11	1.08	6556	solute carrier family 11 member 1 [Source:HGNC Symbol;Acc:HGNC:10907]	protein_coding
AC110285.1	0.36	0.187	0.991	1.28	0.359	0.838	-0.347	-1.27	0.528	1	0.196	1.15	100130370	uncharacterized LOC100130370 [Source:NCBI gene;Acc:100130370]	lncRNA
IFIT5	4.53	4.81	4.29	4.36	0.0882	0.69	0.258	1.2	0.652	1	0.0647	1.05	24138	interferon induced protein with tetratricopeptide repeats 5 [Source:HGNC Symbol;Acc:HGNC:13328]	protein_coding
AC004967.2	1.7	1.42	1.9	2.01	0.112	0.707	-0.31	-1.24	0.638	1	0.079	1.06		novel transcript	lncRNA
PLXNB1	6.23	5.79	6.47	6.33	0.0127	0.586	-0.368	-1.29	0.992	1	0.00116	1	5364	plexin B1 [Source:HGNC Symbol;Acc:HGNC:9103]	protein_coding
GJD2	-1.76	-3.63	-0.577	-2.2	0.154	0.736	-1.2	-2.29	0.0351	1	-1.51	-2.85	57369	gap junction protein delta 2 [Source:HGNC Symbol;Acc:HGNC:19154]	protein_coding
EPB41	6.87	6.65	7.05	7.47	0.322	0.824	-0.238	-1.18	0.104	1	0.381	1.3	2035	erythrocyte membrane protein band 4.1 [Source:HGNC Symbol;Acc:HGNC:3377]	protein_coding
ADPRHL1	0.278	0.0138	1.06	0.551	0.975	0.995	0.00966	1.01	0.11	1	-0.466	-1.38	113622	ADP-ribosylhydrolase like 1 [Source:HGNC Symbol;Acc:HGNC:21303]	protein_coding
PILRB	4.41	3.99	4.7	4.66	0.0538	0.647	-0.465	-1.38	0.641	1	-0.0911	-1.07	29990	paired immunoglobin like type 2 receptor beta [Source:HGNC Symbol;Acc:HGNC:18297]	protein_coding
AL121594.1	3.87	4.3	3.88	3.71	0.0287	0.614	0.385	1.31	0.312	1	-0.163	-1.12		novel transcript	protein_coding
CD82	5.23	4.98	4.78	4.62	0.132	0.722	-0.291	-1.22	0.716	1	-0.0689	-1.05	3732	CD82 molecule [Source:HGNC Symbol;Acc:HGNC:6210]	protein_coding
ZC3H3	4.51	4.74	4.55	4.3	0.112	0.708	0.198	1.15	0.0296	1	-0.282	-1.22	23144	zinc finger CCCH-type containing 3 [Source:HGNC Symbol;Acc:HGNC:28972]	protein_coding
AL121985.1	-0.432	-0.681	0.123	-0.0655	0.194	0.769	-0.316	-1.25	0.313	1	-0.211	-1.16		novel transcript, antisense to CD48	lncRNA
CXCL6	2.09	2.29	-0.471	-0.433	0.564	0.906	0.406	1.33	0.918	1	-0.096	-1.07	6372	C-X-C motif chemokine ligand 6 [Source:HGNC Symbol;Acc:HGNC:10643]	protein_coding
AFF1	7.2	7.6	7.28	7.29	0.00255	0.537	0.336	1.26	0.663	1	-0.0384	-1.03	4299	AF4/FMR2 family member 1 [Source:HGNC Symbol;Acc:HGNC:7135]	protein_coding
VPS26BP1	-0.548	-1.25	-0.634	-0.355	0.0166	0.588	-0.715	-1.64	0.357	1	0.221	1.17		VPS26B pseudogene 1 [Source:HGNC Symbol;Acc:HGNC:44612]	processed_pseudogene
MYLK	5.66	5.74	4.75	4.77	0.818	0.965	0.0806	1.06	0.932	1	0.032	1.02	4638	myosin light chain kinase [Source:HGNC Symbol;Acc:HGNC:7590]	protein_coding
NRTN	0.184	0.665	-0.166	0.00763	0.241	0.793	0.225	1.17	0.648	1	0.088	1.06	4902	neurturin [Source:HGNC Symbol;Acc:HGNC:8007]	protein_coding
DAB2	5.76	6.96	6.35	5.84	0.00978	0.569	0.969	1.96	0.135	1	-0.495	-1.41	1601 /// 112267931	DAB adaptor protein 2 [Source:HGNC Symbol;Acc:HGNC:2662]	protein_coding
FKBP9	6.92	7.09	6.68	6.69	0.104	0.704	0.226	1.17	0.837	1	0.0265	1.02	11328	FKBP prolyl isomerase 9 [Source:HGNC Symbol;Acc:HGNC:3725]	protein_coding
CHRNA10	0.242	-0.261	0.343	0.238	0.0122	0.586	-0.6	-1.52	0.366	1	-0.173	-1.13	57053	cholinergic receptor nicotinic alpha 10 subunit [Source:HGNC Symbol;Acc:HGNC:13800]	protein_coding
DGKD	5.44	5.36	5.79	5.54	0.76	0.953	0.0406	1.03	0.0717	1	-0.241	-1.18	8527	diacylglycerol kinase delta [Source:HGNC Symbol;Acc:HGNC:2851]	protein_coding
TAF1A-AS1	1.85	1.27	1.62	1.78	0.0042	0.56	-0.651	-1.57	0.641	1	0.0815	1.06		TAF1A antisense RNA 1 [Source:HGNC Symbol;Acc:HGNC:40573]	lncRNA
CSMD2	2.78	4.04	2.85	2.21	0.641	0.923	0.192	1.14	0.0673	1	-0.923	-1.9	114784	CUB and Sushi multiple domains 2 [Source:HGNC Symbol;Acc:HGNC:19290]	protein_coding
ZNF485	1.59	1.46	1.81	2.09	0.727	0.942	-0.0735	-1.05	0.146	1	0.29	1.22	220992	zinc finger protein 485 [Source:HGNC Symbol;Acc:HGNC:23440]	protein_coding
APLP2	9.53	9.64	9.19	9.13	0.372	0.843	0.168	1.12	0.913	1	-0.02	-1.01	334	amyloid beta precursor like protein 2 [Source:HGNC Symbol;Acc:HGNC:598]	protein_coding
TMEM248	6.7	6.82	6.64	6.55	0.0947	0.696	0.128	1.09	0.219	1	-0.0892	-1.06	55069	transmembrane protein 248 [Source:HGNC Symbol;Acc:HGNC:25476]	protein_coding
ADAM17	7	7.11	6.74	6.8	0.525	0.896	0.0732	1.05	0.584	1	0.062	1.04	6868	ADAM metallopeptidase domain 17 [Source:HGNC Symbol;Acc:HGNC:195]	protein_coding /// LRG_gene
IRF2BP1	4.18	4.01	4.06	3.82	0.0743	0.67	-0.202	-1.15	0.0256	1	-0.257	-1.2	26145	interferon regulatory factor 2 binding protein 1 [Source:HGNC Symbol;Acc:HGNC:21728]	protein_coding
TOMM7	6.17	6.28	5.98	5.97	0.0377	0.628	0.221	1.17	0.957	1	-0.00515	-1	54543	translocase of outer mitochondrial membrane 7 [Source:HGNC Symbol;Acc:HGNC:21648]	protein_coding
PCBP1-AS1	5.81	5.77	6.09	5.96	0.283	0.807	-0.124	-1.09	0.125	1	-0.172	-1.13		PCBP1 antisense RNA 1 [Source:HGNC Symbol;Acc:HGNC:42948]	lncRNA
UBXN10	1.37	2.06	2.24	2.15	0.0711	0.669	0.316	1.24	0.416	1	-0.119	-1.09	127733	UBX domain protein 10 [Source:HGNC Symbol;Acc:HGNC:26354]	protein_coding
LINC02395	-0.827	-1.54	-0.327	-0.582	0.0488	0.642	-0.782	-1.72	0.382	1	-0.278	-1.21		long intergenic non-protein coding RNA 2395 [Source:HGNC Symbol;Acc:HGNC:53322]	lncRNA
MDGA2	3.25	2.35	3.26	3.61	0.0323	0.623	-0.945	-1.92	0.247	1	0.405	1.32	161357	MAM domain containing glycosylphosphatidylinositol anchor 2 [Source:HGNC Symbol;Acc:HGNC:19835]	protein_coding
ASCL1	-0.398	-2.21	0.462	1.99	0.0659	0.662	-2.53	-5.78	0.171	1	1.21	2.31	429	achaete-scute family bHLH transcription factor 1 [Source:HGNC Symbol;Acc:HGNC:738]	protein_coding
UTP14C	-4.61	-5.89	-1.04	-2.73	0.595	0.912	-1.06	-2.08	0.185	1	-1.69	-3.23	9724	UTP14C small subunit processome component [Source:HGNC Symbol;Acc:HGNC:20321]	protein_coding
CHGA	0.613	1.73	0.907	2.47	0.255	0.801	0.63	1.55	0.0674	1	0.992	1.99	1113	chromogranin A [Source:HGNC Symbol;Acc:HGNC:1929]	protein_coding
MAP3K14	2.92	2.92	3.32	3.19	0.458	0.876	-0.0972	-1.07	0.247	1	-0.138	-1.1	9020	mitogen-activated protein kinase kinase kinase 14 [Source:HGNC Symbol;Acc:HGNC:6853]	protein_coding /// lncRNA /// LRG_gene
NBR1	6.94	7.1	6.88	6.82	0.0565	0.648	0.161	1.12	0.442	1	-0.0592	-1.04	4077	NBR1 autophagy cargo receptor [Source:HGNC Symbol;Acc:HGNC:6746]	protein_coding
CNN3	8	8.19	8.1	7.83	0.0465	0.637	0.233	1.18	0.0233	1	-0.267	-1.2	1266	calponin 3 [Source:HGNC Symbol;Acc:HGNC:2157]	protein_coding
ERG28	5.53	5.72	5.22	5.25	0.0679	0.667	0.282	1.22	0.769	1	0.0425	1.03	11161	ergosterol biosynthesis 28 homolog [Source:HGNC Symbol;Acc:HGNC:1187]	protein_coding
AC019257.8	0.0921	-1.43	0.526	-3.48	0.188	0.764	-1.32	-2.49	0.00391	1	-3.89	-14.8		novel transcript	protein_coding
ARPP19	8.04	8.15	7.97	7.93	0.208	0.779	0.0803	1.06	0.52	1	-0.039	-1.03	10776	cAMP regulated phosphoprotein 19 [Source:HGNC Symbol;Acc:HGNC:16967]	protein_coding
PCGF2	6.06	6.13	5.85	5.79	0.591	0.911	0.0518	1.04	0.378	1	-0.0847	-1.06	7703	polycomb group ring finger 2 [Source:HGNC Symbol;Acc:HGNC:12929]	protein_coding
CHRND	0.0421	-1.84	0.663	0.0188	0.255	0.801	-0.937	-1.91	0.22	1	-0.84	-1.79	1144	cholinergic receptor nicotinic delta subunit [Source:HGNC Symbol;Acc:HGNC:1965]	protein_coding
KANK2	5.7	5.88	5.55	5.32	0.264	0.804	0.185	1.14	0.172	1	-0.228	-1.17	25959	KN motif and ankyrin repeat domains 2 [Source:HGNC Symbol;Acc:HGNC:29300]	protein_coding
AC022211.1	0.323	-0.243	0.529	0.319	0.0323	0.623	-0.579	-1.49	0.248	1	-0.263	-1.2		novel transcript, sense intronic to HN1	lncRNA
EMX2OS	0.547	1.87	1.18	1.08	0.00666	0.56	1.65	3.13	0.784	1	0.128	1.09		EMX2 opposite strand/antisense RNA [Source:HGNC Symbol;Acc:HGNC:18511]	lncRNA
NAGLU	4.6	4.81	4.54	4.4	0.025	0.603	0.291	1.22	0.267	1	-0.131	-1.1	4669	N-acetyl-alpha-glucosaminidase [Source:HGNC Symbol;Acc:HGNC:7632]	protein_coding
ALPP	-2.89	-2.26	0.014	-1.73	0.194	0.769	0.991	1.99	0.00844	1	-2.07	-4.2	250	alkaline phosphatase, placental [Source:HGNC Symbol;Acc:HGNC:439]	protein_coding
CCDC150	3.88	3.57	4.06	4.11	0.0296	0.617	-0.415	-1.33	0.861	1	0.0263	1.02	284992	coiled-coil domain containing 150 [Source:HGNC Symbol;Acc:HGNC:26834]	protein_coding
AP001029.2	1.82	1.79	2.12	2.4	0.701	0.939	-0.0764	-1.05	0.168	1	0.254	1.19		novel transcript, antisense SPIRE1	lncRNA
NBPF9	6.66	6.59	6.85	6.97	0.388	0.848	-0.107	-1.08	0.52	1	0.0754	1.05	400818	NBPF member 9 [Source:HGNC Symbol;Acc:HGNC:31991]	protein_coding
IMPACT	6.14	6.17	5.93	5.92	0.682	0.934	0.0334	1.02	0.996	1	0.000443	1	55364	impact RWD domain protein [Source:HGNC Symbol;Acc:HGNC:20387]	protein_coding
RHOBTB3	8.63	8.95	8.6	8.08	0.385	0.847	0.212	1.16	0.0825	1	-0.442	-1.36	22836	Rho related BTB domain containing 3 [Source:HGNC Symbol;Acc:HGNC:18757]	protein_coding
SLC2A10	5.1	5.37	4.83	4.76	0.177	0.759	0.213	1.16	0.683	1	-0.0635	-1.04	81031	solute carrier family 2 member 10 [Source:HGNC Symbol;Acc:HGNC:13444]	protein_coding
MRAS	5.69	6.05	5.73	5.56	0.053	0.647	0.26	1.2	0.189	1	-0.166	-1.12	22808	muscle RAS oncogene homolog [Source:HGNC Symbol;Acc:HGNC:7227]	protein_coding
CDC42-IT1	-1.22	-1.98	-0.898	-0.782	0.0402	0.628	-0.815	-1.76	0.686	1	0.126	1.09		CDC42 intronic transcript 1 [Source:HGNC Symbol;Acc:HGNC:41317]	lncRNA
ARPC1A	6.78	6.93	6.59	6.66	0.0383	0.628	0.198	1.15	0.536	1	0.053	1.04	10552	actin related protein 2/3 complex subunit 1A [Source:HGNC Symbol;Acc:HGNC:703]	protein_coding
ZNF354B	3.75	3.81	4.08	4.17	0.67	0.931	0.0516	1.04	0.199	1	0.144	1.11	117608	zinc finger protein 354B [Source:HGNC Symbol;Acc:HGNC:17197]	protein_coding
SPX	6.61	5.97	4.37	4.05	0.598	0.913	-0.345	-1.27	0.903	1	-0.0991	-1.07	80763	spexin hormone [Source:HGNC Symbol;Acc:HGNC:28139]	protein_coding
AMOTL2	6.69	6.66	6.7	6.2	0.833	0.968	-0.0348	-1.02	0.0129	1	-0.466	-1.38	51421	angiomotin like 2 [Source:HGNC Symbol;Acc:HGNC:17812]	protein_coding
DEK	7.89	7.73	7.58	7.66	0.0379	0.628	-0.189	-1.14	0.533	1	0.0507	1.04	7913	DEK proto-oncogene [Source:HGNC Symbol;Acc:HGNC:2768]	protein_coding /// LRG_gene
TOR1AIP1	5.53	5.82	5.43	5.49	0.0137	0.586	0.314	1.24	0.607	1	0.0563	1.04	26092	torsin 1A interacting protein 1 [Source:HGNC Symbol;Acc:HGNC:29456]	protein_coding
GNAT1	0.493	-0.00525	0.738	0.752	0.0421	0.628	-0.532	-1.45	0.879	1	0.0322	1.02	2779	G protein subunit alpha transducin 1 [Source:HGNC Symbol;Acc:HGNC:4393]	protein_coding
FGF10	-0.187	-3.11	-0.561	0.0463	0.0983	0.699	-1.46	-2.75	0.675	1	0.261	1.2	2255	fibroblast growth factor 10 [Source:HGNC Symbol;Acc:HGNC:3666]	protein_coding
FLNC	9.25	8.99	8.91	8.51	0.473	0.88	-0.119	-1.09	0.0301	1	-0.392	-1.31	2318	filamin C [Source:HGNC Symbol;Acc:HGNC:3756]	protein_coding /// LRG_gene
MMS19	6.63	6.7	6.43	6.43	0.237	0.791	0.099	1.07	0.863	1	-0.0138	-1.01	64210	MMS19 homolog, cytosolic iron-sulfur assembly component [Source:HGNC Symbol;Acc:HGNC:13824]	protein_coding
ADD3-AS1	1.15	0.81	1.32	1.4	0.0222	0.59	-0.468	-1.38	0.749	1	0.0527	1.04		ADD3 antisense RNA 1 [Source:HGNC Symbol;Acc:HGNC:48682]	lncRNA
AL031666.3	0.308	-0.0501	0.565	0.378	0.022	0.588	-0.539	-1.45	0.215	1	-0.244	-1.18		novel transcript, sense intronic to ZMYND8	lncRNA
AC124944.2	4.79	4.36	4.78	4.82	0.00798	0.56	-0.461	-1.38	0.977	1	0.00396	1		programmed cell death 6 (PDCD6) pseudogene	transcribed_unprocessed_pseudogene
TGFB3	2.1	2.63	2.63	1.99	0.0139	0.586	0.756	1.69	0.0247	1	-0.658	-1.58	7043	transforming growth factor beta 3 [Source:HGNC Symbol;Acc:HGNC:11769]	protein_coding /// LRG_gene
LUC7L3	7.88	7.82	8.03	7.98	0.213	0.782	-0.0958	-1.07	0.293	1	-0.0771	-1.05	51747	LUC7 like 3 pre-mRNA splicing factor [Source:HGNC Symbol;Acc:HGNC:24309]	protein_coding
SKOR1	-0.764	-1.05	-0.0405	-0.36	0.349	0.836	-0.302	-1.23	0.182	1	-0.38	-1.3	390598	SKI family transcriptional corepressor 1 [Source:HGNC Symbol;Acc:HGNC:21326]	protein_coding
EID1	7.88	8.12	7.87	7.86	0.00897	0.56	0.213	1.16	0.491	1	-0.0472	-1.03	23741	EP300 interacting inhibitor of differentiation 1 [Source:HGNC Symbol;Acc:HGNC:1191]	protein_coding
AC068759.1	-1.32	-0.817	-0.199	-0.656	0.391	0.848	0.242	1.18	0.0735	1	-0.469	-1.38		novel transcript	lncRNA
ATAD5	5.14	4.85	5.13	5.17	0.00827	0.56	-0.361	-1.28	0.916	1	0.0113	1.01	79915	ATPase family AAA domain containing 5 [Source:HGNC Symbol;Acc:HGNC:25752]	protein_coding
AL391650.1	-0.994	-2.2	-2.29	-0.943	0.371	0.843	-0.754	-1.69	0.00342	1	2.59	6.01		novel protein	protein_coding
SCRN1	7.86	7.84	7.7	7.52	0.908	0.982	-0.0117	-1.01	0.105	1	-0.17	-1.13	9805	secernin 1 [Source:HGNC Symbol;Acc:HGNC:22192]	protein_coding
SCML4	0.545	0.51	1.78	1.11	0.429	0.864	-0.285	-1.22	0.0619	1	-0.605	-1.52	256380	Scm polycomb group protein like 4 [Source:HGNC Symbol;Acc:HGNC:21397]	protein_coding
TPP1	7.41	7.8	7.24	7.33	0.0239	0.601	0.43	1.35	0.413	1	0.139	1.1	1200	tripeptidyl peptidase 1 [Source:HGNC Symbol;Acc:HGNC:2073]	protein_coding
TTC29	-1.01	-1.08	0.651	-0.143	0.766	0.954	-0.129	-1.09	0.133	1	-0.561	-1.48	83894	tetratricopeptide repeat domain 29 [Source:HGNC Symbol;Acc:HGNC:29936]	protein_coding
RASSF5	3.01	4.17	2.41	2.5	0.0459	0.637	1.08	2.12	0.67	1	-0.241	-1.18	83593	Ras association domain family member 5 [Source:HGNC Symbol;Acc:HGNC:17609]	protein_coding
SLC15A1	-0.672	0.496	0.519	0.241	0.00927	0.56	0.892	1.86	0.208	1	-0.343	-1.27	6564	solute carrier family 15 member 1 [Source:HGNC Symbol;Acc:HGNC:10920]	protein_coding
ELMO3	1.17	0.874	1.86	1.34	0.85	0.971	0.0317	1.02	0.196	1	-0.209	-1.16	79767	engulfment and cell motility 3 [Source:HGNC Symbol;Acc:HGNC:17289]	protein_coding
L3MBTL1	4.75	4.59	4.87	4.97	0.0493	0.644	-0.252	-1.19	0.417	1	0.0887	1.06	26013	L3MBTL histone methyl-lysine binding protein 1 [Source:HGNC Symbol;Acc:HGNC:15905]	protein_coding
STAC3	2.1	1.44	2.83	2.64	0.618	0.916	0.33	1.26	0.533	1	-0.359	-1.28	246329	SH3 and cysteine rich domain 3 [Source:HGNC Symbol;Acc:HGNC:28423]	protein_coding
LPL	5.29	6	5.57	5.38	0.00342	0.544	0.888	1.85	0.847	1	-0.0471	-1.03	4023	lipoprotein lipase [Source:HGNC Symbol;Acc:HGNC:6677]	protein_coding
AC060780.2	-1.55	-1.92	-0.765	-1.23	0.143	0.73	-0.543	-1.46	0.112	1	-0.517	-1.43		ribosomal protein, large, P1 (RPLP1) pseudogene	processed_pseudogene
ZNF891	4.86	4.78	5.1	5.1	0.161	0.743	-0.169	-1.12	0.838	1	-0.0215	-1.02	101060200	zinc finger protein 891 [Source:HGNC Symbol;Acc:HGNC:38709]	protein_coding
NMNAT3	3.49	3.33	3.72	3.71	0.387	0.848	-0.109	-1.08	0.9	1	-0.0141	-1.01	349565	nicotinamide nucleotide adenylyltransferase 3 [Source:HGNC Symbol;Acc:HGNC:20989]	protein_coding
XKR8	3.34	3.69	3.38	3.52	0.00371	0.554	0.399	1.32	0.243	1	0.13	1.09	55113	XK related 8 [Source:HGNC Symbol;Acc:HGNC:25508]	protein_coding
AL022069.3	2.34	2.14	2.6	2.63	0.147	0.73	-0.261	-1.2	0.983	1	-0.00319	-1		novel transcript	lncRNA
DTX3L	5.52	5.51	5.18	5.08	0.418	0.86	0.112	1.08	0.778	1	-0.0388	-1.03	151636	deltex E3 ubiquitin ligase 3L [Source:HGNC Symbol;Acc:HGNC:30323]	protein_coding
AC069224.1	-1.91	-2.05	-0.91	-0.544	0.401	0.854	-0.442	-1.36	0.614	1	0.216	1.16		novel transcript, antisense to PPM1L	lncRNA
RAB3C	2.48	3.54	3.56	3.45	0.0196	0.588	0.713	1.64	0.536	1	-0.145	-1.11	115827	RAB3C, member RAS oncogene family [Source:HGNC Symbol;Acc:HGNC:30269]	protein_coding
VASH2	4.41	4.29	4.86	4.82	0.729	0.943	0.092	1.07	0.542	1	-0.143	-1.1	79805	vasohibin 2 [Source:HGNC Symbol;Acc:HGNC:25723]	protein_coding
TUBA1C	7.4	7.22	7.12	6.8	0.558	0.905	-0.0909	-1.07	0.0723	1	-0.294	-1.23	84790	tubulin alpha 1c [Source:HGNC Symbol;Acc:HGNC:20768]	protein_coding
ARMC9	5.55	5.68	5.45	5.34	0.149	0.733	0.141	1.1	0.3	1	-0.0972	-1.07	80210	armadillo repeat containing 9 [Source:HGNC Symbol;Acc:HGNC:20730]	protein_coding
AC104083.1	-1.08	-0.134	-0.797	-0.13	0.0131	0.586	1.17	2.24	0.036	1	0.925	1.9		novel transcript, overlapping GUCY1A3	lncRNA
LRRN2	1.1	4.02	2.61	2.51	0.00304	0.54	1.8	3.49	0.514	1	-0.304	-1.23	10446	leucine rich repeat neuronal 2 [Source:HGNC Symbol;Acc:HGNC:16914]	protein_coding
LINC00106	1.78	1.37	1.73	2	0.0213	0.588	-0.501	-1.42	0.169	1	0.253	1.19		long intergenic non-protein coding RNA 106 [Source:HGNC Symbol;Acc:HGNC:31843]	lncRNA
LRRC23	2.86	3.35	3.12	2.61	0.0376	0.628	0.473	1.39	0.0372	1	-0.472	-1.39	10233	leucine rich repeat containing 23 [Source:HGNC Symbol;Acc:HGNC:19138]	protein_coding
CTNNB1	9.21	9.41	9.23	9.14	0.0932	0.696	0.138	1.1	0.336	1	-0.074	-1.05	1499	catenin beta 1 [Source:HGNC Symbol;Acc:HGNC:2514]	protein_coding
CLDN11	5.38	3.62	2.79	4.13	0.0246	0.603	-1.49	-2.82	0.0846	1	1.21	2.32	5010	claudin 11 [Source:HGNC Symbol;Acc:HGNC:8514]	protein_coding
AC023796.1	-1.02	-1.28	-1.97	-0.984	0.352	0.836	-0.282	-1.22	0.00559	1	0.986	1.98		novel transcript	lncRNA
MIR137HG	0.174	-0.137	0.638	1.27	0.293	0.811	-0.526	-1.44	0.234	1	0.512	1.43		MIR137 host gene [Source:HGNC Symbol;Acc:HGNC:42871]	lncRNA
AL157834.1	1.54	1.38	1.79	1.85	0.23	0.786	-0.191	-1.14	0.835	1	0.029	1.02		novel transcript	lncRNA
MYL12B	6.82	6.89	6.76	6.52	0.165	0.749	0.169	1.12	0.181	1	-0.16	-1.12	103910	myosin light chain 12B [Source:HGNC Symbol;Acc:HGNC:29827]	protein_coding
ZNF562	5	4.32	5.28	5.38	0.059	0.651	-0.673	-1.59	0.775	1	0.0819	1.06	54811	zinc finger protein 562 [Source:HGNC Symbol;Acc:HGNC:25950]	protein_coding
KRT8	7.58	7.75	7.77	7.18	0.0974	0.698	0.345	1.27	0.0817	1	-0.359	-1.28	3856	keratin 8 [Source:HGNC Symbol;Acc:HGNC:6446]	protein_coding
PECAM1	1.6	0.536	0.427	0.393	0.0181	0.588	-0.808	-1.75	0.936	1	-0.0252	-1.02	5175	platelet and endothelial cell adhesion molecule 1 [Source:HGNC Symbol;Acc:HGNC:8823]	protein_coding
SLC9A3-AS1	3.27	3.94	3.93	4.05	0.0172	0.588	0.515	1.43	0.226	1	0.211	1.16		SLC9A3 antisense RNA 1 [Source:HGNC Symbol;Acc:HGNC:40550]	lncRNA
MMP23B	-0.0959	0.498	-0.598	-1.59	0.319	0.823	0.52	1.43	0.102	1	-1.01	-2.02	8510	matrix metallopeptidase 23B [Source:HGNC Symbol;Acc:HGNC:7171]	protein_coding
AC132008.2	4.2	4.19	4.58	4.67	0.868	0.976	-0.0303	-1.02	0.585	1	0.0886	1.06		succinate dehydrogenase complex, subunit A, flavoprotein (Fp) (SDHA) pseudogene	transcribed_unprocessed_pseudogene
ARHGAP42	5.71	5.87	5.52	5.53	0.00978	0.569	0.332	1.26	0.895	1	-0.0143	-1.01	143872	Rho GTPase activating protein 42 [Source:HGNC Symbol;Acc:HGNC:26545]	protein_coding
GBF1	6.89	7.05	6.92	6.81	0.0323	0.623	0.156	1.11	0.085	1	-0.118	-1.09	8729	golgi brefeldin A resistant guanine nucleotide exchange factor 1 [Source:HGNC Symbol;Acc:HGNC:4181]	protein_coding
FBXO31	4.71	5.05	4.72	4.64	0.0563	0.648	0.25	1.19	0.631	1	-0.0575	-1.04	79791	F-box protein 31 [Source:HGNC Symbol;Acc:HGNC:16510]	protein_coding
AL161910.1	-0.203	-0.466	0.25	0.73	0.538	0.901	-0.214	-1.16	0.114	1	0.498	1.41		novel transcript	lncRNA
AC005519.1	1.76	1.49	1.82	2.12	0.0781	0.676	-0.335	-1.26	0.0718	1	0.311	1.24		novel transcript, sense overlapping ABCD4	lncRNA
SERF2	7.59	7.85	7.59	7.51	0.0138	0.586	0.308	1.24	0.631	1	-0.0513	-1.04	10169	small EDRK-rich factor 2 [Source:HGNC Symbol;Acc:HGNC:10757]	protein_coding
AP003393.1	-0.766	-1.38	-0.415	-0.707	0.0341	0.625	-0.661	-1.58	0.194	1	-0.338	-1.26		novel transcript, antisense to PVRL1	lncRNA
CD151	5.89	6.22	5.79	5.55	0.0722	0.669	0.371	1.29	0.371	1	-0.175	-1.13	977	CD151 molecule (Raph blood group) [Source:HGNC Symbol;Acc:HGNC:1630]	protein_coding
TSPAN4	5.59	5.64	5.18	4.85	0.546	0.902	0.13	1.09	0.137	1	-0.344	-1.27	7106	tetraspanin 4 [Source:HGNC Symbol;Acc:HGNC:11859]	protein_coding
SLC25A25-AS1	3.12	2.7	3.17	3.51	0.157	0.741	-0.368	-1.29	0.203	1	0.293	1.22		SLC25A25 antisense RNA 1 [Source:HGNC Symbol;Acc:HGNC:27844]	lncRNA
IP6K3	2.81	3.54	2.69	3.28	0.00469	0.56	1.1	2.14	0.108	1	0.558	1.47	117283	inositol hexakisphosphate kinase 3 [Source:HGNC Symbol;Acc:HGNC:17269]	protein_coding
RP1L1	-0.498	-0.936	-1.32	-0.914	0.0313	0.621	-0.593	-1.51	0.174	1	0.347	1.27	94137	RP1 like 1 [Source:HGNC Symbol;Acc:HGNC:15946]	protein_coding
TMED1	4.66	4.74	4.45	4.36	0.0891	0.692	0.202	1.15	0.465	1	-0.0825	-1.06	11018	transmembrane p24 trafficking protein 1 [Source:HGNC Symbol;Acc:HGNC:17291]	protein_coding
ARHGAP27	1.71	1.37	2.35	1.98	0.709	0.94	-0.0803	-1.06	0.453	1	-0.148	-1.11	201176	Rho GTPase activating protein 27 [Source:HGNC Symbol;Acc:HGNC:31813]	protein_coding
HSD17B14	4.27	4.78	4.31	4.64	0.0126	0.586	0.45	1.37	0.0306	1	0.363	1.29	51171	hydroxysteroid 17-beta dehydrogenase 14 [Source:HGNC Symbol;Acc:HGNC:23238]	protein_coding
MEI1	0.00308	-0.0653	-0.00231	0.482	0.985	0.997	-0.00323	-1	0.00456	1	0.552	1.47	150365	meiotic double-stranded break formation protein 1 [Source:HGNC Symbol;Acc:HGNC:28613]	protein_coding
CDH15	2.8	1.68	2.95	3.05	0.697	0.938	-0.236	-1.18	0.744	1	-0.178	-1.13	1013	cadherin 15 [Source:HGNC Symbol;Acc:HGNC:1754]	protein_coding
AGAP1-IT1	0.191	-0.447	-0.0132	0.432	0.0199	0.588	-0.689	-1.61	0.103	1	0.414	1.33		AGAP1 intronic transcript 1 [Source:HGNC Symbol;Acc:HGNC:41427]	lncRNA
AC010809.1	-0.142	-0.561	-0.012	0.0631	0.0482	0.642	-0.445	-1.36	0.755	1	0.0585	1.04		novel transcript, antisense to RYR3	lncRNA
VSTM2L	2.98	3.89	3.14	2.78	0.405	0.855	0.255	1.19	0.426	1	-0.256	-1.19	128434	V-set and transmembrane domain containing 2 like [Source:HGNC Symbol;Acc:HGNC:16096]	protein_coding
HSPBAP1	3.81	3.74	4.07	4.02	0.505	0.89	-0.0709	-1.05	0.788	1	-0.0256	-1.02	79663	HSPB1 associated protein 1 [Source:HGNC Symbol;Acc:HGNC:16389]	protein_coding
IL2RB	2.47	2.4	1.16	2.1	0.339	0.832	0.515	1.43	0.0384	1	1.34	2.53	3560	interleukin 2 receptor subunit beta [Source:HGNC Symbol;Acc:HGNC:6009]	protein_coding
KDM5C-IT1	-1.78	-2.37	-1.19	-1.16	0.0652	0.66	-0.814	-1.76	0.979	1	0.00922	1.01		KDM5C intronic transcript 1 [Source:HGNC Symbol;Acc:HGNC:41384]	lncRNA
HSDL2	5.25	5.8	5.39	5.35	0.00498	0.56	0.536	1.45	0.895	1	-0.0205	-1.01	84263	hydroxysteroid dehydrogenase like 2 [Source:HGNC Symbol;Acc:HGNC:18572]	protein_coding
SMIM3	3.57	4.12	3.38	3.21	0.00754	0.56	0.942	1.92	0.751	1	-0.101	-1.07	85027	small integral membrane protein 3 [Source:HGNC Symbol;Acc:HGNC:30248]	protein_coding
SF3B4	6.02	6.16	5.89	5.91	0.0745	0.67	0.151	1.11	0.913	1	0.00837	1.01	10262	splicing factor 3b subunit 4 [Source:HGNC Symbol;Acc:HGNC:10771]	protein_coding
AC062022.2	1.18	0.91	1.54	1.47	0.112	0.707	-0.34	-1.27	0.671	1	-0.0766	-1.05		novel transcript, antisense to SLC4A10	lncRNA
MSC	0.183	-2.82	0.568	-0.342	0.0438	0.631	-2.09	-4.27	0.298	1	-0.811	-1.75	9242	musculin [Source:HGNC Symbol;Acc:HGNC:7321]	protein_coding
GLB1	6.55	6.77	6.47	6.41	0.0483	0.642	0.26	1.2	0.993	1	-0.00108	-1	2720	galactosidase beta 1 [Source:HGNC Symbol;Acc:HGNC:4298]	protein_coding
KIAA0355	5.86	6.08	5.93	5.83	0.0115	0.586	0.212	1.16	0.122	1	-0.114	-1.08	9710	KIAA0355 [Source:HGNC Symbol;Acc:HGNC:29016]	protein_coding
[truncated: 19,287 more rows]
