# Supplementary material for: Interactions among insulin resistance, epigenetics, and donor sex in gene expression regulation of iPSC-derived myoblasts
Source: J Clin Invest. 2024 Jan 16;134(2):e172333. doi: 10.1172/JCI172333 (PMC10786688; doi:10.1172/JCI172333)
Supplement: Supplemental table 3 [file jci-134-172333-s065.xlsx]

## Sheet: Suppl. Data Table 3
Suppl. Data Table 3. Hierarchical clustering of the sex-specific gene expression changes , Related to Figure 3A
Transcript ID	Cluster	symbol	entrezid	description	gene_biotype
ENSG00000172780	Male Dominant	RAB43	339122	RAB43, member RAS oncogene family [Source:HGNC Symbol;Acc:HGNC:19983]	protein_coding
ENSG00000274334	Male Dominant	VASN	114990	vasorin [Source:HGNC Symbol;Acc:HGNC:18517]	protein_coding
ENSG00000137076	Male Dominant	TLN1	7094	talin 1 [Source:HGNC Symbol;Acc:HGNC:11845]	protein_coding
ENSG00000144810	Male Dominant	COL8A1	1295	collagen type VIII alpha 1 chain [Source:HGNC Symbol;Acc:HGNC:2215]	protein_coding
ENSG00000101336	Male Dominant	HCK	3055	HCK proto-oncogene, Src family tyrosine kinase [Source:HGNC Symbol;Acc:HGNC:4840]	protein_coding
ENSG00000168040	Male Dominant	FADD	8772	Fas associated via death domain [Source:HGNC Symbol;Acc:HGNC:3573]	protein_coding
ENSG00000171914	Male Dominant	TLN2	83660	talin 2 [Source:HGNC Symbol;Acc:HGNC:15447]	protein_coding
ENSG00000189409	Male Dominant	MMP23B	8510	matrix metallopeptidase 23B [Source:HGNC Symbol;Acc:HGNC:7171]	protein_coding
ENSG00000113273	Male Dominant	ARSB	411	arylsulfatase B [Source:HGNC Symbol;Acc:HGNC:714]	protein_coding
ENSG00000169093	Male Dominant	ASMTL	8623	acetylserotonin O-methyltransferase like [Source:HGNC Symbol;Acc:HGNC:751]	protein_coding
ENSG00000161638	Male Dominant	ITGA5	3678	integrin subunit alpha 5 [Source:HGNC Symbol;Acc:HGNC:6141]	protein_coding
ENSG00000182871	Male Dominant	COL18A1	80781	collagen type XVIII alpha 1 chain [Source:HGNC Symbol;Acc:HGNC:2195]	protein_coding
ENSG00000134871	Male Dominant	COL4A2	1284	collagen type IV alpha 2 chain [Source:HGNC Symbol;Acc:HGNC:2203]	protein_coding
ENSG00000187498	Male Dominant	COL4A1	1282	collagen type IV alpha 1 chain [Source:HGNC Symbol;Acc:HGNC:2202]	protein_coding
ENSG00000105552	Male Dominant	BCAT2	587	branched chain amino acid transaminase 2 [Source:HGNC Symbol;Acc:HGNC:977]	protein_coding
ENSG00000166033	Male Dominant	HTRA1	5654	HtrA serine peptidase 1 [Source:HGNC Symbol;Acc:HGNC:9476]	protein_coding
ENSG00000108679	Male Dominant	LGALS3BP	3959	galectin 3 binding protein [Source:HGNC Symbol;Acc:HGNC:6564]	protein_coding
ENSG00000129103	Male Dominant	SUMF2	25870	sulfatase modifying factor 2 [Source:HGNC Symbol;Acc:HGNC:20415]	protein_coding
ENSG00000139278	Male Dominant	GLIPR1	11010	GLI pathogenesis related 1 [Source:HGNC Symbol;Acc:HGNC:17001]	protein_coding
ENSG00000073712	Male Dominant	FERMT2	10979	fermitin family member 2 [Source:HGNC Symbol;Acc:HGNC:15767]	protein_coding
ENSG00000006125	Male Dominant	AP2B1	163	adaptor related protein complex 2 subunit beta 1 [Source:HGNC Symbol;Acc:HGNC:563]	protein_coding
ENSG00000113083	Male Dominant	LOX	4015	lysyl oxidase [Source:HGNC Symbol;Acc:HGNC:6664]	protein_coding
ENSG00000233276	Male Dominant	GPX1	2876	glutathione peroxidase 1 [Source:HGNC Symbol;Acc:HGNC:4553]	polymorphic_pseudogene
ENSG00000178057	Male Dominant	NDUFAF3	25915	NADH:ubiquinone oxidoreductase complex assembly factor 3 [Source:HGNC Symbol;Acc:HGNC:29918]	protein_coding
ENSG00000070087	Male Dominant	PFN2	5217	profilin 2 [Source:HGNC Symbol;Acc:HGNC:8882]	protein_coding
ENSG00000168615	Male Dominant	ADAM9	8754	ADAM metallopeptidase domain 9 [Source:HGNC Symbol;Acc:HGNC:216]	protein_coding
ENSG00000204673	Male Dominant	AKT1S1	84335	AKT1 substrate 1 [Source:HGNC Symbol;Acc:HGNC:28426]	protein_coding
ENSG00000130309	Male Dominant	COLGALT1	79709	collagen beta(1-O)galactosyltransferase 1 [Source:HGNC Symbol;Acc:HGNC:26182]	protein_coding
ENSG00000133107	Male Dominant	TRPC4	7223	transient receptor potential cation channel subfamily C member 4 [Source:HGNC Symbol;Acc:HGNC:12336]	protein_coding
ENSG00000108797	Male Dominant	CNTNAP1	8506	contactin associated protein 1 [Source:HGNC Symbol;Acc:HGNC:8011]	protein_coding
ENSG00000153250	Male Dominant	RBMS1	5937	RNA binding motif single stranded interacting protein 1 [Source:HGNC Symbol;Acc:HGNC:9907]	protein_coding
ENSG00000106688	Male Dominant	SLC1A1	6505	solute carrier family 1 member 1 [Source:HGNC Symbol;Acc:HGNC:10939]	protein_coding
ENSG00000165152	Male Dominant	TMEM246	84302	transmembrane protein 246 [Source:HGNC Symbol;Acc:HGNC:28180]	protein_coding
ENSG00000182752	Male Dominant	PAPPA	5069	pappalysin 1 [Source:HGNC Symbol;Acc:HGNC:8602]	protein_coding
ENSG00000100234	Male Dominant	TIMP3	7078	TIMP metallopeptidase inhibitor 3 [Source:HGNC Symbol;Acc:HGNC:11822]	protein_coding
ENSG00000115325	Male Dominant	DOK1	1796	docking protein 1 [Source:HGNC Symbol;Acc:HGNC:2990]	protein_coding
ENSG00000089597	Male Dominant	GANAB	23193	glucosidase II alpha subunit [Source:HGNC Symbol;Acc:HGNC:4138]	protein_coding
ENSG00000168461	Male Dominant	RAB31	11031	RAB31, member RAS oncogene family [Source:HGNC Symbol;Acc:HGNC:9771]	protein_coding
ENSG00000088882	Male Dominant	CPXM1	56265	carboxypeptidase X, M14 family member 1 [Source:HGNC Symbol;Acc:HGNC:15771]	protein_coding
ENSG00000152291	Male Dominant	TGOLN2	10618	trans-golgi network protein 2 [Source:HGNC Symbol;Acc:HGNC:15450]	protein_coding
ENSG00000210049	Male Dominant	MT-TF		mitochondrially encoded tRNA-Phe (UUU/C) [Source:HGNC Symbol;Acc:HGNC:7481]	Mt_tRNA
ENSG00000074071	Male Dominant	MRPS34	65993	mitochondrial ribosomal protein S34 [Source:HGNC Symbol;Acc:HGNC:16618]	protein_coding
ENSG00000106080	Male Dominant	FKBP14	55033	FKBP prolyl isomerase 14 [Source:HGNC Symbol;Acc:HGNC:18625]	protein_coding
ENSG00000106636	Male Dominant	YKT6	10652	YKT6 v-SNARE homolog [Source:HGNC Symbol;Acc:HGNC:16959]	protein_coding
ENSG00000184371	Male Dominant	CSF1	1435	colony stimulating factor 1 [Source:HGNC Symbol;Acc:HGNC:2432]	protein_coding
ENSG00000001036	Male Dominant	FUCA2	2519	alpha-L-fucosidase 2 [Source:HGNC Symbol;Acc:HGNC:4008]	protein_coding
ENSG00000090339	Male Dominant	ICAM1	3383	intercellular adhesion molecule 1 [Source:HGNC Symbol;Acc:HGNC:5344]	protein_coding
ENSG00000145623	Male Dominant	OSMR	9180	oncostatin M receptor [Source:HGNC Symbol;Acc:HGNC:8507]	protein_coding
ENSG00000108582	Male Dominant	CPD	1362	carboxypeptidase D [Source:HGNC Symbol;Acc:HGNC:2301]	protein_coding
ENSG00000124875	Male Dominant	CXCL6	6372	C-X-C motif chemokine ligand 6 [Source:HGNC Symbol;Acc:HGNC:10643]	protein_coding
ENSG00000148154	Male Dominant	UGCG	7357	UDP-glucose ceramide glucosyltransferase [Source:HGNC Symbol;Acc:HGNC:12524]	protein_coding
ENSG00000173511	Male Dominant	VEGFB	7423	vascular endothelial growth factor B [Source:HGNC Symbol;Acc:HGNC:12681]	protein_coding
ENSG00000284501	Male Dominant	MGAT4B	11282	alpha-1,3-mannosyl-glycoprotein 4-beta-N-acetylglucosaminyltransferase B [Source:HGNC Symbol;Acc:HGNC:7048]	protein_coding
ENSG00000161013	Male Dominant	MGAT4B	11282	alpha-1,3-mannosyl-glycoprotein 4-beta-N-acetylglucosaminyltransferase B [Source:HGNC Symbol;Acc:HGNC:7048]	protein_coding
ENSG00000129667	Male Dominant	RHBDF2	79651	rhomboid 5 homolog 2 [Source:HGNC Symbol;Acc:HGNC:20788]	protein_coding
ENSG00000261801	Male Dominant	LOXL1-AS1	100287616	LOXL1 antisense RNA 1 [Source:HGNC Symbol;Acc:HGNC:44169]	lncRNA
ENSG00000242242	Male Dominant	NECTIN3-AS1		NECTIN3 antisense RNA 1 [Source:HGNC Symbol;Acc:HGNC:40813]	lncRNA
ENSG00000110057	Male Dominant	UNC93B1	81622	unc-93 homolog B1, TLR signaling regulator [Source:HGNC Symbol;Acc:HGNC:13481]	protein_coding
ENSG00000006210	Male Dominant	CX3CL1	6376	C-X3-C motif chemokine ligand 1 [Source:HGNC Symbol;Acc:HGNC:10647]	protein_coding
ENSG00000050820	Male Dominant	BCAR1	9564	BCAR1 scaffold protein, Cas family member [Source:HGNC Symbol;Acc:HGNC:971]	protein_coding
ENSG00000100300	Male Dominant	TSPO	706	translocator protein [Source:HGNC Symbol;Acc:HGNC:1158]	protein_coding
ENSG00000165898	Male Dominant	ISCA2	122961	iron-sulfur cluster assembly 2 [Source:HGNC Symbol;Acc:HGNC:19857]	protein_coding
ENSG00000185386	Male Dominant	MAPK11	5600	mitogen-activated protein kinase 11 [Source:HGNC Symbol;Acc:HGNC:6873]	protein_coding
ENSG00000161544	Male Dominant	CYGB	114757	cytoglobin [Source:HGNC Symbol;Acc:HGNC:16505]	protein_coding
ENSG00000109099	Male Dominant	PMP22	5376	peripheral myelin protein 22 [Source:HGNC Symbol;Acc:HGNC:9118]	protein_coding
ENSG00000110906	Male Dominant	KCTD10	83892	potassium channel tetramerization domain containing 10 [Source:HGNC Symbol;Acc:HGNC:23236]	protein_coding
ENSG00000113594	Male Dominant	LIFR	3977	LIF receptor subunit alpha [Source:HGNC Symbol;Acc:HGNC:6597]	protein_coding
ENSG00000198121	Male Dominant	LPAR1	1902	lysophosphatidic acid receptor 1 [Source:HGNC Symbol;Acc:HGNC:3166]	protein_coding
ENSG00000035862	Male Dominant	TIMP2	7077	TIMP metallopeptidase inhibitor 2 [Source:HGNC Symbol;Acc:HGNC:11821]	protein_coding
ENSG00000127838	Male Dominant	PNKD	25953	PNKD metallo-beta-lactamase domain containing [Source:HGNC Symbol;Acc:HGNC:9153]	protein_coding
ENSG00000067182	Male Dominant	TNFRSF1A	7132	TNF receptor superfamily member 1A [Source:HGNC Symbol;Acc:HGNC:11916]	protein_coding
ENSG00000198612	Male Dominant	COPS8	10920	COP9 signalosome subunit 8 [Source:HGNC Symbol;Acc:HGNC:24335]	protein_coding
ENSG00000100979	Male Dominant	PLTP	5360	phospholipid transfer protein [Source:HGNC Symbol;Acc:HGNC:9093]	protein_coding
ENSG00000149257	Male Dominant	SERPINH1	871	serpin family H member 1 [Source:HGNC Symbol;Acc:HGNC:1546]	protein_coding
ENSG00000134352	Male Dominant	IL6ST	3572	interleukin 6 signal transducer [Source:HGNC Symbol;Acc:HGNC:6021]	protein_coding
ENSG00000180537	Male Dominant	RNF182	221687	ring finger protein 182 [Source:HGNC Symbol;Acc:HGNC:28522]	protein_coding
ENSG00000110090	Male Dominant	CPT1A	1374	carnitine palmitoyltransferase 1A [Source:HGNC Symbol;Acc:HGNC:2328]	protein_coding
ENSG00000095596	Male Dominant	CYP26A1	1592	cytochrome P450 family 26 subfamily A member 1 [Source:HGNC Symbol;Acc:HGNC:2603]	protein_coding
ENSG00000164300	Male Dominant	SERINC5	256987	serine incorporator 5 [Source:HGNC Symbol;Acc:HGNC:18825]	protein_coding
ENSG00000183011	Male Dominant	NAA38	84316	N(alpha)-acetyltransferase 38, NatC auxiliary subunit [Source:HGNC Symbol;Acc:HGNC:28212]	protein_coding
ENSG00000169083	Male Dominant	AR	367	androgen receptor [Source:HGNC Symbol;Acc:HGNC:644]	protein_coding
ENSG00000288002	Male Dominant	AC091912.3		novel transcript	lncRNA
ENSG00000135925	Male Dominant	WNT10A	80326	Wnt family member 10A [Source:HGNC Symbol;Acc:HGNC:13829]	protein_coding
ENSG00000160813	Male Dominant	PPP1R35	221908	protein phosphatase 1 regulatory subunit 35 [Source:HGNC Symbol;Acc:HGNC:28320]	protein_coding
ENSG00000053328	Male Dominant	METTL24	728464	methyltransferase like 24 [Source:HGNC Symbol;Acc:HGNC:21566]	protein_coding
ENSG00000112290	Male Dominant	WASF1	8936	WASP family member 1 [Source:HGNC Symbol;Acc:HGNC:12732]	protein_coding
ENSG00000259522	Male Dominant	AL136295.4		novel protein	protein_coding
ENSG00000285125	Male Dominant	AL136295.12		novel protein	protein_coding
ENSG00000165417	Male Dominant	GTF2A1	2957	general transcription factor IIA subunit 1 [Source:HGNC Symbol;Acc:HGNC:4646]	protein_coding
ENSG00000137872	Male Dominant	SEMA6D	80031	semaphorin 6D [Source:HGNC Symbol;Acc:HGNC:16770]	protein_coding
ENSG00000142408	Male Dominant	CACNG8	59283	calcium voltage-gated channel auxiliary subunit gamma 8 [Source:HGNC Symbol;Acc:HGNC:13628]	protein_coding
ENSG00000170469	Male Dominant	SPATA24	202051	spermatogenesis associated 24 [Source:HGNC Symbol;Acc:HGNC:27322]	protein_coding
ENSG00000186340	Male Dominant	THBS2	7058	thrombospondin 2 [Source:HGNC Symbol;Acc:HGNC:11786]	protein_coding
ENSG00000140450	Male Dominant	ARRDC4	91947	arrestin domain containing 4 [Source:HGNC Symbol;Acc:HGNC:28087]	protein_coding
ENSG00000130038	Male Dominant	CRACR2A	84766	calcium release activated channel regulator 2A [Source:HGNC Symbol;Acc:HGNC:28657]	protein_coding
ENSG00000285976	Male Dominant	AL135905.2		novel protein	protein_coding
ENSG00000149177	Male Dominant	PTPRJ	5795	protein tyrosine phosphatase receptor type J [Source:HGNC Symbol;Acc:HGNC:9673]	protein_coding
ENSG00000204356	Male Dominant	NELFE	7936	negative elongation factor complex member E [Source:HGNC Symbol;Acc:HGNC:13974]	protein_coding
ENSG00000249751	Male Dominant	ECSCR	641700	endothelial cell surface expressed chemotaxis and apoptosis regulator [Source:HGNC Symbol;Acc:HGNC:35454]	protein_coding
ENSG00000174705	Male Dominant	SH3PXD2B	285590	SH3 and PX domains 2B [Source:HGNC Symbol;Acc:HGNC:29242]	protein_coding
ENSG00000101265	Male Dominant	RASSF2	9770	Ras association domain family member 2 [Source:HGNC Symbol;Acc:HGNC:9883]	protein_coding
ENSG00000162734	Male Dominant	PEA15	8682	proliferation and apoptosis adaptor protein 15 [Source:HGNC Symbol;Acc:HGNC:8822]	protein_coding
ENSG00000105327	Male Dominant	BBC3	27113	BCL2 binding component 3 [Source:HGNC Symbol;Acc:HGNC:17868]	protein_coding
ENSG00000168061	Male Dominant	SAC3D1	29901	SAC3 domain containing 1 [Source:HGNC Symbol;Acc:HGNC:30179]	protein_coding
ENSG00000114654	Male Dominant	EFCC1	79825	EF-hand and coiled-coil domain containing 1 [Source:HGNC Symbol;Acc:HGNC:25692]	protein_coding
ENSG00000082556	Male Dominant	OPRK1	4986	opioid receptor kappa 1 [Source:HGNC Symbol;Acc:HGNC:8154]	protein_coding
ENSG00000183638	Male Dominant	RP1L1	94137	RP1 like 1 [Source:HGNC Symbol;Acc:HGNC:15946]	protein_coding
ENSG00000198626	Male Dominant	RYR2	6262	ryanodine receptor 2 [Source:HGNC Symbol;Acc:HGNC:10484]	protein_coding
ENSG00000237149	Male Dominant	ZNF503-AS2		ZNF503 antisense RNA 2 [Source:HGNC Symbol;Acc:HGNC:23525]	lncRNA
ENSG00000183579	Male Dominant	ZNRF3	84133	zinc and ring finger 3 [Source:HGNC Symbol;Acc:HGNC:18126]	protein_coding
ENSG00000256340	Male Dominant	ABCC6P1		ATP binding cassette subfamily C member 6 pseudogene 1 [Source:HGNC Symbol;Acc:HGNC:33352]	transcribed_unprocessed_pseudogene
ENSG00000156140	Male Dominant	ADAMTS3	9508	ADAM metallopeptidase with thrombospondin type 1 motif 3 [Source:HGNC Symbol;Acc:HGNC:219]	protein_coding
ENSG00000175538	Male Dominant	KCNE3	10008	potassium voltage-gated channel subfamily E regulatory subunit 3 [Source:HGNC Symbol;Acc:HGNC:6243]	protein_coding
ENSG00000101194	Male Dominant	SLC17A9	63910	solute carrier family 17 member 9 [Source:HGNC Symbol;Acc:HGNC:16192]	protein_coding
ENSG00000187266	Male Dominant	EPOR	2057	erythropoietin receptor [Source:HGNC Symbol;Acc:HGNC:3416]	protein_coding
ENSG00000243749	Male Dominant	TMEM35B	100506144	transmembrane protein 35B [Source:HGNC Symbol;Acc:HGNC:40021]	protein_coding
ENSG00000142686	Male Dominant	C1orf216	127703	chromosome 1 open reading frame 216 [Source:HGNC Symbol;Acc:HGNC:26800]	protein_coding
ENSG00000285846	Male Dominant	AL358613.3		novel transcript	lncRNA
ENSG00000187553	Male Dominant	CYP26C1	340665	cytochrome P450 family 26 subfamily C member 1 [Source:HGNC Symbol;Acc:HGNC:20577]	protein_coding
ENSG00000171119	Male Dominant	NRTN	4902	neurturin [Source:HGNC Symbol;Acc:HGNC:8007]	protein_coding
ENSG00000279607	Male Dominant	AL358613.2		novel transcript	lncRNA
ENSG00000028137	Male Dominant	TNFRSF1B	7133	TNF receptor superfamily member 1B [Source:HGNC Symbol;Acc:HGNC:11917]	protein_coding
ENSG00000117298	Male Dominant	ECE1	1889	endothelin converting enzyme 1 [Source:HGNC Symbol;Acc:HGNC:3146]	protein_coding
ENSG00000267852	Male Dominant	AC119396.2		novel transcript, antisense to ARHGEF18	lncRNA
ENSG00000166224	Male Dominant	SGPL1	8879	sphingosine-1-phosphate lyase 1 [Source:HGNC Symbol;Acc:HGNC:10817]	protein_coding
ENSG00000143499	Male Dominant	SMYD2	56950	SET and MYND domain containing 2 [Source:HGNC Symbol;Acc:HGNC:20982]	protein_coding
ENSG00000129911	Male Dominant	KLF16	83855	Kruppel like factor 16 [Source:HGNC Symbol;Acc:HGNC:16857]	protein_coding
ENSG00000090376	Male Dominant	IRAK3	11213	interleukin 1 receptor associated kinase 3 [Source:HGNC Symbol;Acc:HGNC:17020]	protein_coding
ENSG00000168264	Male Dominant	IRF2BP2	359948	interferon regulatory factor 2 binding protein 2 [Source:HGNC Symbol;Acc:HGNC:21729]	protein_coding
ENSG00000165806	Male Dominant	CASP7	840	caspase 7 [Source:HGNC Symbol;Acc:HGNC:1508]	protein_coding
ENSG00000091129	Male Dominant	NRCAM	4897	neuronal cell adhesion molecule [Source:HGNC Symbol;Acc:HGNC:7994]	protein_coding
ENSG00000100209	Male Dominant	HSCB	150274	HscB mitochondrial iron-sulfur cluster cochaperone [Source:HGNC Symbol;Acc:HGNC:28913]	protein_coding
ENSG00000140931	Male Dominant	CMTM3	123920	CKLF like MARVEL transmembrane domain containing 3 [Source:HGNC Symbol;Acc:HGNC:19174]	protein_coding
ENSG00000185652	Male Dominant	NTF3	4908	neurotrophin 3 [Source:HGNC Symbol;Acc:HGNC:8023]	protein_coding
ENSG00000133195	Male Dominant	SLC39A11	201266	solute carrier family 39 member 11 [Source:HGNC Symbol;Acc:HGNC:14463]	protein_coding
ENSG00000248710	Male Dominant	AC079594.2		TRIM59 and iFT80 readthrough	protein_coding
ENSG00000109111	Male Dominant	SUPT6H	6830	SPT6 homolog, histone chaperone and transcription elongation factor [Source:HGNC Symbol;Acc:HGNC:11470]	protein_coding
ENSG00000135392	Male Dominant	DNAJC14	85406	DnaJ heat shock protein family (Hsp40) member C14 [Source:HGNC Symbol;Acc:HGNC:24581]	protein_coding
ENSG00000116984	Male Dominant	MTR	4548	5-methyltetrahydrofolate-homocysteine methyltransferase [Source:HGNC Symbol;Acc:HGNC:7468]	protein_coding
ENSG00000166391	Male Dominant	MOGAT2	80168	monoacylglycerol O-acyltransferase 2 [Source:HGNC Symbol;Acc:HGNC:23248]	protein_coding
ENSG00000096060	Male Dominant	FKBP5	2289	FKBP prolyl isomerase 5 [Source:HGNC Symbol;Acc:HGNC:3721]	protein_coding
ENSG00000102007	Male Dominant	PLP2	5355	proteolipid protein 2 [Source:HGNC Symbol;Acc:HGNC:9087]	protein_coding
ENSG00000102935	Male Dominant	ZNF423	23090	zinc finger protein 423 [Source:HGNC Symbol;Acc:HGNC:16762]	protein_coding
ENSG00000165948	Male Dominant	IFI27L1	122509	interferon alpha inducible protein 27 like 1 [Source:HGNC Symbol;Acc:HGNC:19754]	protein_coding
ENSG00000226425	Male Dominant	AL358613.1		novel transcript	lncRNA
ENSG00000149531	Male Dominant	FRG1BP		FSHD region gene 1 family member B, pseudogene [Source:HGNC Symbol;Acc:HGNC:15792]	unprocessed_pseudogene
ENSG00000139508	Male Dominant	SLC46A3	283537	solute carrier family 46 member 3 [Source:HGNC Symbol;Acc:HGNC:27501]	protein_coding
ENSG00000239754	Male Dominant	CFB	629	complement factor B [Source:HGNC Symbol;Acc:HGNC:1037]	protein_coding
ENSG00000241534	Male Dominant	CFB	629	complement factor B [Source:HGNC Symbol;Acc:HGNC:1037]	protein_coding
ENSG00000242335	Male Dominant	CFB	629	complement factor B [Source:HGNC Symbol;Acc:HGNC:1037]	protein_coding
ENSG00000131669	Male Dominant	NINJ1	4814	ninjurin 1 [Source:HGNC Symbol;Acc:HGNC:7824]	protein_coding
ENSG00000126106	Male Dominant	TMEM53	79639	transmembrane protein 53 [Source:HGNC Symbol;Acc:HGNC:26186]	protein_coding
ENSG00000152583	Male Dominant	SPARCL1	8404	SPARC like 1 [Source:HGNC Symbol;Acc:HGNC:11220]	protein_coding
ENSG00000128284	Male Dominant	APOL3	80833	apolipoprotein L3 [Source:HGNC Symbol;Acc:HGNC:14868]	protein_coding
ENSG00000103876	Male Dominant	FAH	2184	fumarylacetoacetate hydrolase [Source:HGNC Symbol;Acc:HGNC:3579]	protein_coding
ENSG00000109625	Male Dominant	CPZ	8532	carboxypeptidase Z [Source:HGNC Symbol;Acc:HGNC:2333]	protein_coding
ENSG00000163815	Male Dominant	CLEC3B	7123	C-type lectin domain family 3 member B [Source:HGNC Symbol;Acc:HGNC:11891]	protein_coding
ENSG00000010610	Male Dominant	CD4	920	CD4 molecule [Source:HGNC Symbol;Acc:HGNC:1678]	protein_coding
ENSG00000154493	Male Dominant	C10orf90	118611	chromosome 10 open reading frame 90 [Source:HGNC Symbol;Acc:HGNC:26563]	protein_coding
ENSG00000203618	Male Dominant	GP1BB	2812	glycoprotein Ib platelet subunit beta [Source:HGNC Symbol;Acc:HGNC:4440]	protein_coding
ENSG00000266076	Male Dominant	AC004805.1		novel transcript	protein_coding
ENSG00000273149	Male Dominant	AL138963.4		novel transcript, antisense to TPT1	lncRNA
ENSG00000125965	Male Dominant	GDF5	8200	growth differentiation factor 5 [Source:HGNC Symbol;Acc:HGNC:4220]	protein_coding
ENSG00000149218	Male Dominant	ENDOD1	23052	endonuclease domain containing 1 [Source:HGNC Symbol;Acc:HGNC:29129]	protein_coding
ENSG00000184584	Male Dominant	TMEM173	340061	transmembrane protein 173 [Source:HGNC Symbol;Acc:HGNC:27962]	protein_coding
ENSG00000288243	Male Dominant	TMEM173	340061	transmembrane protein 173 [Source:HGNC Symbol;Acc:HGNC:27962]	protein_coding
ENSG00000108960	Male Dominant	MMD	23531	monocyte to macrophage differentiation associated [Source:HGNC Symbol;Acc:HGNC:7153]	protein_coding
ENSG00000183726	Male Dominant	TMEM50A	23585	transmembrane protein 50A [Source:HGNC Symbol;Acc:HGNC:30590]	protein_coding
ENSG00000165633	Male Dominant	VSTM4	196740	V-set and transmembrane domain containing 4 [Source:HGNC Symbol;Acc:HGNC:26470]	protein_coding
ENSG00000145730	Male Dominant	PAM	5066	peptidylglycine alpha-amidating monooxygenase [Source:HGNC Symbol;Acc:HGNC:8596]	protein_coding
ENSG00000111897	Male Dominant	SERINC1	57515	serine incorporator 1 [Source:HGNC Symbol;Acc:HGNC:13464]	protein_coding
ENSG00000083444	Male Dominant	PLOD1	5351	procollagen-lysine,2-oxoglutarate 5-dioxygenase 1 [Source:HGNC Symbol;Acc:HGNC:9081]	protein_coding
ENSG00000104671	Male Dominant	DCTN6	10671	dynactin subunit 6 [Source:HGNC Symbol;Acc:HGNC:16964]	protein_coding
ENSG00000128052	Male Dominant	KDR	3791	kinase insert domain receptor [Source:HGNC Symbol;Acc:HGNC:6307]	protein_coding
ENSG00000101439	Male Dominant	CST3	1471	cystatin C [Source:HGNC Symbol;Acc:HGNC:2475]	protein_coding
ENSG00000103647	Male Dominant	CORO2B	10391	coronin 2B [Source:HGNC Symbol;Acc:HGNC:2256]	protein_coding
ENSG00000166292	Male Dominant	TMEM100	55273	transmembrane protein 100 [Source:HGNC Symbol;Acc:HGNC:25607]	protein_coding
ENSG00000092445	Male Dominant	TYRO3	7301	TYRO3 protein tyrosine kinase [Source:HGNC Symbol;Acc:HGNC:12446]	protein_coding
ENSG00000251620	Male Dominant	STPG2-AS1		STPG2 antisense RNA 1 [Source:HGNC Symbol;Acc:HGNC:41209]	lncRNA
ENSG00000196569	Male Dominant	LAMA2	3908	laminin subunit alpha 2 [Source:HGNC Symbol;Acc:HGNC:6482]	protein_coding
ENSG00000172037	Male Dominant	LAMB2	3913	laminin subunit beta 2 [Source:HGNC Symbol;Acc:HGNC:6487]	protein_coding
ENSG00000104765	Male Dominant	BNIP3L	665	BCL2 interacting protein 3 like [Source:HGNC Symbol;Acc:HGNC:1085]	protein_coding
ENSG00000150636	Male Dominant	CCDC102B	79839	coiled-coil domain containing 102B [Source:HGNC Symbol;Acc:HGNC:26295]	protein_coding
ENSG00000174684	Male Dominant	B4GAT1	11041	beta-1,4-glucuronyltransferase 1 [Source:HGNC Symbol;Acc:HGNC:15685]	protein_coding
ENSG00000134769	Male Dominant	DTNA	1837	dystrobrevin alpha [Source:HGNC Symbol;Acc:HGNC:3057]	protein_coding
ENSG00000182179	Male Dominant	UBA7	7318	ubiquitin like modifier activating enzyme 7 [Source:HGNC Symbol;Acc:HGNC:12471]	protein_coding
ENSG00000184924	Male Dominant	PTRHD1	391356	peptidyl-tRNA hydrolase domain containing 1 [Source:HGNC Symbol;Acc:HGNC:33782]	protein_coding
ENSG00000131788	Male Dominant	PIAS3	10401	protein inhibitor of activated STAT 3 [Source:HGNC Symbol;Acc:HGNC:16861]	protein_coding
ENSG00000107902	Male Dominant	LHPP	64077	phospholysine phosphohistidine inorganic pyrophosphate phosphatase [Source:HGNC Symbol;Acc:HGNC:30042]	protein_coding
ENSG00000103051	Male Dominant	COG4	25839	component of oligomeric golgi complex 4 [Source:HGNC Symbol;Acc:HGNC:18620]	protein_coding
ENSG00000185896	Male Dominant	LAMP1	3916	lysosomal associated membrane protein 1 [Source:HGNC Symbol;Acc:HGNC:6499]	protein_coding
ENSG00000155097	Male Dominant	ATP6V1C1	528	ATPase H+ transporting V1 subunit C1 [Source:HGNC Symbol;Acc:HGNC:856]	protein_coding
ENSG00000118855	Male Dominant	MFSD1	64747	major facilitator superfamily domain containing 1 [Source:HGNC Symbol;Acc:HGNC:25874]	protein_coding
ENSG00000138760	Male Dominant	SCARB2	950	scavenger receptor class B member 2 [Source:HGNC Symbol;Acc:HGNC:1665]	protein_coding
ENSG00000135241	Male Dominant	PNPLA8	50640	patatin like phospholipase domain containing 8 [Source:HGNC Symbol;Acc:HGNC:28900]	protein_coding
ENSG00000159720	Male Dominant	ATP6V0D1	9114	ATPase H+ transporting V0 subunit d1 [Source:HGNC Symbol;Acc:HGNC:13724]	protein_coding
ENSG00000213614	Male Dominant	HEXA	3073	hexosaminidase subunit alpha [Source:HGNC Symbol;Acc:HGNC:4878]	protein_coding
ENSG00000090581	Male Dominant	GNPTG	84572	N-acetylglucosamine-1-phosphate transferase subunit gamma [Source:HGNC Symbol;Acc:HGNC:23026]	protein_coding
ENSG00000065989	Male Dominant	PDE4A	5141	phosphodiesterase 4A [Source:HGNC Symbol;Acc:HGNC:8780]	protein_coding
ENSG00000185127	Male Dominant	C6orf120	387263	chromosome 6 open reading frame 120 [Source:HGNC Symbol;Acc:HGNC:21247]	protein_coding
ENSG00000118985	Male Dominant	ELL2	22936	elongation factor for RNA polymerase II 2 [Source:HGNC Symbol;Acc:HGNC:17064]	protein_coding
ENSG00000183715	Male Dominant	OPCML	4978	opioid binding protein/cell adhesion molecule like [Source:HGNC Symbol;Acc:HGNC:8143]	protein_coding
ENSG00000133800	Male Dominant	LYVE1	10894	lymphatic vessel endothelial hyaluronan receptor 1 [Source:HGNC Symbol;Acc:HGNC:14687]	protein_coding
ENSG00000189275	Male Dominant	LINC01164		long intergenic non-protein coding RNA 1164 [Source:HGNC Symbol;Acc:HGNC:49533]	lncRNA
ENSG00000156234	Male Dominant	CXCL13	10563	C-X-C motif chemokine ligand 13 [Source:HGNC Symbol;Acc:HGNC:10639]	protein_coding
ENSG00000103066	Male Dominant	PLA2G15	23659	phospholipase A2 group XV [Source:HGNC Symbol;Acc:HGNC:17163]	protein_coding
ENSG00000198832	Male Dominant	SELENOM	140606	selenoprotein M [Source:HGNC Symbol;Acc:HGNC:30397]	protein_coding
ENSG00000163359	Male Dominant	COL6A3	1293	collagen type VI alpha 3 chain [Source:HGNC Symbol;Acc:HGNC:2213]	protein_coding
ENSG00000164125	Male Dominant	GASK1B	51313	golgi associated kinase 1B [Source:HGNC Symbol;Acc:HGNC:25312]	protein_coding
ENSG00000174807	Male Dominant	CD248	57124	CD248 molecule [Source:HGNC Symbol;Acc:HGNC:18219]	protein_coding
ENSG00000011028	Male Dominant	MRC2	9902	mannose receptor C type 2 [Source:HGNC Symbol;Acc:HGNC:16875]	protein_coding
ENSG00000129925	Male Dominant	TMEM8A	58986	transmembrane protein 8A [Source:HGNC Symbol;Acc:HGNC:17205]	protein_coding
ENSG00000115762	Male Dominant	PLEKHB2	55041	pleckstrin homology domain containing B2 [Source:HGNC Symbol;Acc:HGNC:19236]	protein_coding
ENSG00000142166	Male Dominant	IFNAR1	3454	interferon alpha and beta receptor subunit 1 [Source:HGNC Symbol;Acc:HGNC:5432]	protein_coding
ENSG00000081177	Male Dominant	EXD2	55218	exonuclease 3'-5' domain containing 2 [Source:HGNC Symbol;Acc:HGNC:20217]	protein_coding
ENSG00000105223	Male Dominant	PLD3	23646	phospholipase D family member 3 [Source:HGNC Symbol;Acc:HGNC:17158]	protein_coding
ENSG00000198356	Male Dominant	GET3	439	guided entry of tail-anchored proteins factor 3, ATPase [Source:HGNC Symbol;Acc:HGNC:752]	protein_coding
ENSG00000071553	Male Dominant	ATP6AP1	537	ATPase H+ transporting accessory protein 1 [Source:HGNC Symbol;Acc:HGNC:868]	protein_coding
ENSG00000083099	Male Dominant	LYRM2	57226	LYR motif containing 2 [Source:HGNC Symbol;Acc:HGNC:25229]	protein_coding
ENSG00000135677	Male Dominant	GNS	2799	glucosamine (N-acetyl)-6-sulfatase [Source:HGNC Symbol;Acc:HGNC:4422]	protein_coding
ENSG00000106052	Male Dominant	TAX1BP1	8887	Tax1 binding protein 1 [Source:HGNC Symbol;Acc:HGNC:11575]	protein_coding
ENSG00000121064	Male Dominant	SCPEP1	59342	serine carboxypeptidase 1 [Source:HGNC Symbol;Acc:HGNC:29507]	protein_coding
ENSG00000126088	Male Dominant	UROD	7389	uroporphyrinogen decarboxylase [Source:HGNC Symbol;Acc:HGNC:12591]	protein_coding
ENSG00000156587	Male Dominant	UBE2L6	9246	ubiquitin conjugating enzyme E2 L6 [Source:HGNC Symbol;Acc:HGNC:12490]	protein_coding
ENSG00000151364	Male Dominant	KCTD14	65987	potassium channel tetramerization domain containing 14 [Source:HGNC Symbol;Acc:HGNC:23295]	protein_coding
ENSG00000140943	Male Dominant	MBTPS1	8720	membrane bound transcription factor peptidase, site 1 [Source:HGNC Symbol;Acc:HGNC:15456]	protein_coding
ENSG00000172354	Male Dominant	GNB2	2783	G protein subunit beta 2 [Source:HGNC Symbol;Acc:HGNC:4398]	protein_coding
ENSG00000111110	Male Dominant	PPM1H	57460	protein phosphatase, Mg2+/Mn2+ dependent 1H [Source:HGNC Symbol;Acc:HGNC:18583]	protein_coding
ENSG00000149357	Male Dominant	LAMTOR1	55004	late endosomal/lysosomal adaptor, MAPK and MTOR activator 1 [Source:HGNC Symbol;Acc:HGNC:26068]	protein_coding
ENSG00000144040	Male Dominant	SFXN5	94097	sideroflexin 5 [Source:HGNC Symbol;Acc:HGNC:16073]	protein_coding
ENSG00000185475	Male Dominant	TMEM179B	374395	transmembrane protein 179B [Source:HGNC Symbol;Acc:HGNC:33744]	protein_coding
ENSG00000040633	Male Dominant	PHF23	79142	PHD finger protein 23 [Source:HGNC Symbol;Acc:HGNC:28428]	protein_coding
ENSG00000225840	Male Dominant	AC010970.1		RNA, 18S ribosomal pseudogene	processed_pseudogene
ENSG00000288444	Male Dominant	FP236383.22		novel transcript, similar to YY1 associated myogenesis RNA 1 YAM1	lncRNA
ENSG00000288254	Male Dominant	FP236383.17		novel transcript, similar to YY1 associated myogenesis RNA 1 YAM1	lncRNA
ENSG00000281181	Male Dominant	FP236383.5		novel transcript, similar to YY1 associated myogenesis RNA 1 YAM1	lncRNA
ENSG00000280614	Male Dominant	FP236383.4		novel transcript, similar to YY1 associated myogenesis RNA 1 YAM1	lncRNA
ENSG00000280800	Male Dominant	FP671120.6		novel transcript, similar to YY1 associated myogenesis RNA 1 YAM1	lncRNA
ENSG00000130203	Male Dominant	APOE	348	apolipoprotein E [Source:HGNC Symbol;Acc:HGNC:613]	protein_coding
ENSG00000154917	Male Dominant	RAB6B	51560	RAB6B, member RAS oncogene family [Source:HGNC Symbol;Acc:HGNC:14902]	protein_coding
ENSG00000185033	Male Dominant	SEMA4B	10509	semaphorin 4B [Source:HGNC Symbol;Acc:HGNC:10730]	protein_coding
ENSG00000269858	Male Dominant	EGLN2	112398	egl-9 family hypoxia inducible factor 2 [Source:HGNC Symbol;Acc:HGNC:14660]	protein_coding
ENSG00000157227	Male Dominant	MMP14	4323	matrix metallopeptidase 14 [Source:HGNC Symbol;Acc:HGNC:7160]	protein_coding
ENSG00000172725	Male Dominant	CORO1B	57175	coronin 1B [Source:HGNC Symbol;Acc:HGNC:2253]	protein_coding
ENSG00000137364	Male Dominant	TPMT	7172	thiopurine S-methyltransferase [Source:HGNC Symbol;Acc:HGNC:12014]	protein_coding
ENSG00000132561	Male Dominant	MATN2	4147	matrilin 2 [Source:HGNC Symbol;Acc:HGNC:6908]	protein_coding
ENSG00000205544	Male Dominant	TMEM256	254863	transmembrane protein 256 [Source:HGNC Symbol;Acc:HGNC:28618]	protein_coding
ENSG00000168646	Male Dominant	AXIN2	8313	axin 2 [Source:HGNC Symbol;Acc:HGNC:904]	protein_coding
ENSG00000134575	Male Dominant	ACP2	53	acid phosphatase 2, lysosomal [Source:HGNC Symbol;Acc:HGNC:123]	protein_coding
ENSG00000177963	Male Dominant	RIC8A	60626	RIC8 guanine nucleotide exchange factor A [Source:HGNC Symbol;Acc:HGNC:29550]	protein_coding
ENSG00000135333	Male Dominant	EPHA7	2045	EPH receptor A7 [Source:HGNC Symbol;Acc:HGNC:3390]	protein_coding
ENSG00000135052	Male Dominant	GOLM1	51280	golgi membrane protein 1 [Source:HGNC Symbol;Acc:HGNC:15451]	protein_coding
ENSG00000185885	Male Dominant	IFITM1	8519	interferon induced transmembrane protein 1 [Source:HGNC Symbol;Acc:HGNC:5412]	protein_coding
ENSG00000162761	Male Dominant	LMX1A	4009	LIM homeobox transcription factor 1 alpha [Source:HGNC Symbol;Acc:HGNC:6653]	protein_coding
ENSG00000067167	Male Dominant	TRAM1	23471	translocation associated membrane protein 1 [Source:HGNC Symbol;Acc:HGNC:20568]	protein_coding
ENSG00000139800	Male Dominant	ZIC5	85416	Zic family member 5 [Source:HGNC Symbol;Acc:HGNC:20322]	protein_coding
ENSG00000043355	Male Dominant	ZIC2	7546	Zic family member 2 [Source:HGNC Symbol;Acc:HGNC:12873]	protein_coding
ENSG00000130055	Male Dominant	GDPD2	54857	glycerophosphodiester phosphodiesterase domain containing 2 [Source:HGNC Symbol;Acc:HGNC:25974]	protein_coding
ENSG00000142892	Male Dominant	PIGK	10026	phosphatidylinositol glycan anchor biosynthesis class K [Source:HGNC Symbol;Acc:HGNC:8965]	protein_coding
ENSG00000225953	Male Dominant	SATB2-AS1		SATB2 antisense RNA 1 [Source:HGNC Symbol;Acc:HGNC:26490]	lncRNA
ENSG00000113361	Male Dominant	CDH6	1004	cadherin 6 [Source:HGNC Symbol;Acc:HGNC:1765]	protein_coding
ENSG00000124783	Male Dominant	SSR1	6745	signal sequence receptor subunit 1 [Source:HGNC Symbol;Acc:HGNC:11323]	protein_coding
ENSG00000182902	Male Dominant	SLC25A18	83733	solute carrier family 25 member 18 [Source:HGNC Symbol;Acc:HGNC:10988]	protein_coding
ENSG00000162512	Male Dominant	SDC3	9672	syndecan 3 [Source:HGNC Symbol;Acc:HGNC:10660]	protein_coding
ENSG00000158122	Male Dominant	PRXL2C	195827	peroxiredoxin like 2C [Source:HGNC Symbol;Acc:HGNC:16881]	protein_coding
ENSG00000081087	Male Dominant	OSTM1	28962	osteoclastogenesis associated transmembrane protein 1 [Source:HGNC Symbol;Acc:HGNC:21652]	protein_coding
ENSG00000118961	Male Dominant	LDAH	60526	lipid droplet associated hydrolase [Source:HGNC Symbol;Acc:HGNC:26145]	protein_coding
ENSG00000075790	Male Dominant	BCAP29	55973	B cell receptor associated protein 29 [Source:HGNC Symbol;Acc:HGNC:24131]	protein_coding
ENSG00000115107	Male Dominant	STEAP3	55240	STEAP3 metalloreductase [Source:HGNC Symbol;Acc:HGNC:24592]	protein_coding
ENSG00000165807	Male Dominant	PPP1R36	145376	protein phosphatase 1 regulatory subunit 36 [Source:HGNC Symbol;Acc:HGNC:20097]	protein_coding
ENSG00000144567	Male Dominant	RETREG2	79137	reticulophagy regulator family member 2 [Source:HGNC Symbol;Acc:HGNC:28450]	protein_coding
ENSG00000168621	Male Dominant	GDNF	2668	glial cell derived neurotrophic factor [Source:HGNC Symbol;Acc:HGNC:4232]	protein_coding
ENSG00000157617	Male Dominant	C2CD2	25966	C2 calcium dependent domain containing 2 [Source:HGNC Symbol;Acc:HGNC:1266]	protein_coding
ENSG00000226492	Male Dominant	CUTA	51596	cutA divalent cation tolerance homolog [Source:HGNC Symbol;Acc:HGNC:21101]	protein_coding
ENSG00000187122	Male Dominant	SLIT1	6585	slit guidance ligand 1 [Source:HGNC Symbol;Acc:HGNC:11085]	protein_coding
ENSG00000112514	Male Dominant	CUTA	51596	cutA divalent cation tolerance homolog [Source:HGNC Symbol;Acc:HGNC:21101]	protein_coding
ENSG00000198822	Male Dominant	GRM3	2913	glutamate metabotropic receptor 3 [Source:HGNC Symbol;Acc:HGNC:4595]	protein_coding
ENSG00000134533	Male Dominant	RERG	85004	RAS like estrogen regulated growth inhibitor [Source:HGNC Symbol;Acc:HGNC:15980]	protein_coding
ENSG00000120162	Male Dominant	MOB3B	79817	MOB kinase activator 3B [Source:HGNC Symbol;Acc:HGNC:23825]	protein_coding
ENSG00000170370	Male Dominant	EMX2	2018	empty spiracles homeobox 2 [Source:HGNC Symbol;Acc:HGNC:3341]	protein_coding
ENSG00000278728	Male Dominant	CNTNAP2	26047	contactin associated protein like 2 [Source:HGNC Symbol;Acc:HGNC:13830]	protein_coding
ENSG00000260244	Male Dominant	AC104083.1		novel transcript, overlapping GUCY1A3	lncRNA
ENSG00000225361	Male Dominant	PPP1R26-AS1		PPP1R26 antisense RNA 1 [Source:HGNC Symbol;Acc:HGNC:48717]	lncRNA
ENSG00000240184	Male Dominant	PCDHGC3	5098	protocadherin gamma subfamily C, 3 [Source:HGNC Symbol;Acc:HGNC:8716]	protein_coding
ENSG00000247746	Male Dominant	USP51	158880	ubiquitin specific peptidase 51 [Source:HGNC Symbol;Acc:HGNC:23086]	protein_coding
ENSG00000125462	Male Dominant	C1orf61	10485	chromosome 1 open reading frame 61 [Source:HGNC Symbol;Acc:HGNC:30780]	protein_coding
ENSG00000143149	Male Dominant	ALDH9A1	223	aldehyde dehydrogenase 9 family member A1 [Source:HGNC Symbol;Acc:HGNC:412]	protein_coding
ENSG00000106733	Male Dominant	NMRK1	54981	nicotinamide riboside kinase 1 [Source:HGNC Symbol;Acc:HGNC:26057]	protein_coding
ENSG00000119917	Male Dominant	IFIT3	3437	interferon induced protein with tetratricopeptide repeats 3 [Source:HGNC Symbol;Acc:HGNC:5411]	protein_coding
ENSG00000169715	Male Dominant	MT1E	4493	metallothionein 1E [Source:HGNC Symbol;Acc:HGNC:7397]	protein_coding
ENSG00000166510	Male Dominant	CCDC68	80323	coiled-coil domain containing 68 [Source:HGNC Symbol;Acc:HGNC:24350]	protein_coding
ENSG00000030110	Male Dominant	BAK1	578	BCL2 antagonist/killer 1 [Source:HGNC Symbol;Acc:HGNC:949]	protein_coding
ENSG00000258677	Male Dominant	AC022826.2		novel protein, UBE2W-STAU2 readthrough	protein_coding
ENSG00000169418	Male Dominant	NPR1	4881	natriuretic peptide receptor 1 [Source:HGNC Symbol;Acc:HGNC:7943]	protein_coding
ENSG00000185432	Male Dominant	METTL7A	25840	methyltransferase like 7A [Source:HGNC Symbol;Acc:HGNC:24550]	protein_coding
ENSG00000135929	Male Dominant	CYP27A1	1593	cytochrome P450 family 27 subfamily A member 1 [Source:HGNC Symbol;Acc:HGNC:2605]	protein_coding
ENSG00000139567	Male Dominant	ACVRL1	94	activin A receptor like type 1 [Source:HGNC Symbol;Acc:HGNC:175]	protein_coding
ENSG00000162777	Male Dominant	DENND2D	79961	DENN domain containing 2D [Source:HGNC Symbol;Acc:HGNC:26192]	protein_coding
ENSG00000243449	Male Dominant	C4orf48	401115	chromosome 4 open reading frame 48 [Source:HGNC Symbol;Acc:HGNC:34437]	protein_coding
ENSG00000210144	Male Dominant	MT-TY		mitochondrially encoded tRNA-Tyr (UAU/C) [Source:HGNC Symbol;Acc:HGNC:7502]	Mt_tRNA
ENSG00000223980	Male Dominant	HLA-A	3105	major histocompatibility complex, class I, A [Source:HGNC Symbol;Acc:HGNC:4931]	protein_coding
ENSG00000234290	Male Dominant	AC116366.1		novel transcript	lncRNA
ENSG00000205436	Male Dominant	EXOC3L4	91828	exocyst complex component 3 like 4 [Source:HGNC Symbol;Acc:HGNC:20120]	protein_coding
ENSG00000187079	Male Dominant	TEAD1	7003	TEA domain transcription factor 1 [Source:HGNC Symbol;Acc:HGNC:11714]	protein_coding
ENSG00000261888	Male Dominant	AC144831.1		novel transcript	lncRNA
ENSG00000143248	Male Dominant	RGS5	8490	regulator of G protein signaling 5 [Source:HGNC Symbol;Acc:HGNC:10001]	protein_coding
ENSG00000144840	Male Dominant	RABL3	285282	RAB, member of RAS oncogene family like 3 [Source:HGNC Symbol;Acc:HGNC:18072]	protein_coding
ENSG00000173706	Male Dominant	HEG1	57493	heart development protein with EGF like domains 1 [Source:HGNC Symbol;Acc:HGNC:29227]	protein_coding
ENSG00000155011	Male Dominant	DKK2	27123	dickkopf WNT signaling pathway inhibitor 2 [Source:HGNC Symbol;Acc:HGNC:2892]	protein_coding
ENSG00000174469	Male Dominant	CNTNAP2	26047	contactin associated protein like 2 [Source:HGNC Symbol;Acc:HGNC:13830]	protein_coding
ENSG00000181585	Male Dominant	TMIE	259236	transmembrane inner ear [Source:HGNC Symbol;Acc:HGNC:30800]	protein_coding
ENSG00000233237	Male Dominant	LINC00472	79940	long intergenic non-protein coding RNA 472 [Source:HGNC Symbol;Acc:HGNC:21380]	lncRNA
ENSG00000272221	Male Dominant	AL645933.2		novel transcript	lncRNA
ENSG00000162458	Male Dominant	FBLIM1	54751	filamin binding LIM protein 1 [Source:HGNC Symbol;Acc:HGNC:24686]	protein_coding
ENSG00000140416	Male Dominant	TPM1	7168	tropomyosin 1 [Source:HGNC Symbol;Acc:HGNC:12010]	protein_coding
ENSG00000087077	Male Dominant	TRIP6	7205	thyroid hormone receptor interactor 6 [Source:HGNC Symbol;Acc:HGNC:12311]	protein_coding
ENSG00000107438	Male Dominant	PDLIM1	9124	PDZ and LIM domain 1 [Source:HGNC Symbol;Acc:HGNC:2067]	protein_coding
ENSG00000177469	Male Dominant	CAVIN1	284119	caveolae associated protein 1 [Source:HGNC Symbol;Acc:HGNC:9688]	protein_coding
ENSG00000184557	Male Dominant	SOCS3	9021	suppressor of cytokine signaling 3 [Source:HGNC Symbol;Acc:HGNC:19391]	protein_coding
ENSG00000109861	Male Dominant	CTSC	1075	cathepsin C [Source:HGNC Symbol;Acc:HGNC:2528]	protein_coding
ENSG00000133106	Male Dominant	EPSTI1	94240	epithelial stromal interaction 1 [Source:HGNC Symbol;Acc:HGNC:16465]	protein_coding
ENSG00000150457	Male Dominant	LATS2	26524	large tumor suppressor kinase 2 [Source:HGNC Symbol;Acc:HGNC:6515]	protein_coding
ENSG00000197702	Male Dominant	PARVA	55742	parvin alpha [Source:HGNC Symbol;Acc:HGNC:14652]	protein_coding
ENSG00000183077	Male Dominant	AFMID	125061	arylformamidase [Source:HGNC Symbol;Acc:HGNC:20910]	protein_coding
ENSG00000218336	Male Dominant	TENM3	55714	teneurin transmembrane protein 3 [Source:HGNC Symbol;Acc:HGNC:29944]	protein_coding
ENSG00000033100	Male Dominant	CHPF2	54480	chondroitin polymerizing factor 2 [Source:HGNC Symbol;Acc:HGNC:29270]	protein_coding
ENSG00000137801	Male Dominant	THBS1	7057	thrombospondin 1 [Source:HGNC Symbol;Acc:HGNC:11785]	protein_coding
ENSG00000159840	Male Dominant	ZYX	7791	zyxin [Source:HGNC Symbol;Acc:HGNC:13200]	protein_coding
ENSG00000140526	Male Dominant	ABHD2	11057	abhydrolase domain containing 2 [Source:HGNC Symbol;Acc:HGNC:18717]	protein_coding
ENSG00000140682	Male Dominant	TGFB1I1	7041	transforming growth factor beta 1 induced transcript 1 [Source:HGNC Symbol;Acc:HGNC:11767]	protein_coding
ENSG00000176014	Male Dominant	TUBB6	84617	tubulin beta 6 class V [Source:HGNC Symbol;Acc:HGNC:20776]	protein_coding
ENSG00000157654	Male Dominant	PALM2-AKAP2	445815	PALM2-AKAP2 fusion [Source:HGNC Symbol;Acc:HGNC:33529]	protein_coding
ENSG00000196141	Male Dominant	SPATS2L	26010	spermatogenesis associated serine rich 2 like [Source:HGNC Symbol;Acc:HGNC:24574]	protein_coding
ENSG00000154133	Male Dominant	ROBO4	54538	roundabout guidance receptor 4 [Source:HGNC Symbol;Acc:HGNC:17985]	protein_coding
ENSG00000152977	Male Dominant	ZIC1	7545	Zic family member 1 [Source:HGNC Symbol;Acc:HGNC:12872]	protein_coding
ENSG00000174963	Male Dominant	ZIC4	84107	Zic family member 4 [Source:HGNC Symbol;Acc:HGNC:20393]	protein_coding
ENSG00000176720	Male Dominant	BOK	666	BCL2 family apoptosis regulator BOK [Source:HGNC Symbol;Acc:HGNC:1087]	protein_coding
ENSG00000075223	Male Dominant	SEMA3C	10512	semaphorin 3C [Source:HGNC Symbol;Acc:HGNC:10725]	protein_coding
ENSG00000160959	Male Dominant	LRRC14	9684	leucine rich repeat containing 14 [Source:HGNC Symbol;Acc:HGNC:20419]	protein_coding
ENSG00000106624	Male Dominant	AEBP1	165	AE binding protein 1 [Source:HGNC Symbol;Acc:HGNC:303]	protein_coding
ENSG00000119333	Male Dominant	WDR34	89891	WD repeat domain 34 [Source:HGNC Symbol;Acc:HGNC:28296]	protein_coding
ENSG00000135723	Male Dominant	FHOD1	29109	formin homology 2 domain containing 1 [Source:HGNC Symbol;Acc:HGNC:17905]	protein_coding
ENSG00000139793	Male Dominant	MBNL2	10150	muscleblind like splicing regulator 2 [Source:HGNC Symbol;Acc:HGNC:16746]	protein_coding
ENSG00000165716	Male Dominant	DIPK1B	138311	divergent protein kinase domain 1B [Source:HGNC Symbol;Acc:HGNC:28290]	protein_coding
ENSG00000205929	Male Dominant	C21orf62	56245	chromosome 21 open reading frame 62 [Source:HGNC Symbol;Acc:HGNC:1305]	protein_coding
ENSG00000262938	Male Dominant	C21orf62	56245	chromosome 21 open reading frame 62 [Source:HGNC Symbol;Acc:HGNC:1305]	protein_coding
ENSG00000261780	Male Dominant	LINC02582		long intergenic non-protein coding RNA 2582 [Source:HGNC Symbol;Acc:HGNC:53792]	lncRNA
ENSG00000068489	Male Dominant	PRR11	55771	proline rich 11 [Source:HGNC Symbol;Acc:HGNC:25619]	protein_coding
ENSG00000169607	Male Dominant	CKAP2L	150468	cytoskeleton associated protein 2 like [Source:HGNC Symbol;Acc:HGNC:26877]	protein_coding
ENSG00000083857	Male Dominant	FAT1	2195	FAT atypical cadherin 1 [Source:HGNC Symbol;Acc:HGNC:3595]	protein_coding
ENSG00000114383	Male Dominant	TUSC2	11334	tumor suppressor 2, mitochondrial calcium regulator [Source:HGNC Symbol;Acc:HGNC:17034]	protein_coding
ENSG00000171241	Male Dominant	SHCBP1	79801	SHC binding and spindle associated 1 [Source:HGNC Symbol;Acc:HGNC:29547]	protein_coding
ENSG00000100401	Male Dominant	RANGAP1	5905	Ran GTPase activating protein 1 [Source:HGNC Symbol;Acc:HGNC:9854]	protein_coding
ENSG00000276879	Male Dominant	IFI27L2	83982	interferon alpha inducible protein 27 like 2 [Source:HGNC Symbol;Acc:HGNC:19753]	protein_coding
ENSG00000147394	Male Dominant	ZNF185	7739	zinc finger protein 185 with LIM domain [Source:HGNC Symbol;Acc:HGNC:12976]	protein_coding
ENSG00000151388	Male Dominant	ADAMTS12	81792	ADAM metallopeptidase with thrombospondin type 1 motif 12 [Source:HGNC Symbol;Acc:HGNC:14605]	protein_coding
ENSG00000281690	Male Dominant	ADAMTS12	81792	ADAM metallopeptidase with thrombospondin type 1 motif 12 [Source:HGNC Symbol;Acc:HGNC:14605]	protein_coding
ENSG00000163453	Male Dominant	IGFBP7	3490	insulin like growth factor binding protein 7 [Source:HGNC Symbol;Acc:HGNC:5476]	protein_coding
ENSG00000117643	Male Dominant	MAN1C1	57134	mannosidase alpha class 1C member 1 [Source:HGNC Symbol;Acc:HGNC:19080]	protein_coding
ENSG00000125520	Male Dominant	SLC2A4RG	56731	SLC2A4 regulator [Source:HGNC Symbol;Acc:HGNC:15930]	protein_coding
ENSG00000167674	Male Dominant	HDGFL2	84717	HDGF like 2 [Source:HGNC Symbol;Acc:HGNC:14680]	protein_coding
ENSG00000184451	Male Dominant	CCR10	2826	C-C motif chemokine receptor 10 [Source:HGNC Symbol;Acc:HGNC:4474]	protein_coding
ENSG00000188986	Male Dominant	NELFB	25920	negative elongation factor complex member B [Source:HGNC Symbol;Acc:HGNC:24324]	protein_coding
ENSG00000118162	Male Dominant	KPTN	11133	kaptin, actin binding protein [Source:HGNC Symbol;Acc:HGNC:6404]	protein_coding
ENSG00000115008	Male Dominant	IL1A	3552	interleukin 1 alpha [Source:HGNC Symbol;Acc:HGNC:5991]	protein_coding
ENSG00000188483	Male Dominant	IER5L	389792	immediate early response 5 like [Source:HGNC Symbol;Acc:HGNC:23679]	protein_coding
ENSG00000167703	Male Dominant	SLC43A2	124935	solute carrier family 43 member 2 [Source:HGNC Symbol;Acc:HGNC:23087]	protein_coding
ENSG00000139832	Male Dominant	RAB20	55647	RAB20, member RAS oncogene family [Source:HGNC Symbol;Acc:HGNC:18260]	protein_coding
ENSG00000288049	Male Dominant	AC010889.2	105377224	uncharacterized LOC105377224 [Source:NCBI gene;Acc:105377224]	lncRNA
ENSG00000153246	Male Dominant	PLA2R1	22925	phospholipase A2 receptor 1 [Source:HGNC Symbol;Acc:HGNC:9042]	protein_coding
ENSG00000260197	Male Dominant	AC010889.1		novel transcript	lncRNA
ENSG00000241859	Male Dominant	ANOS2P		anosmin 2, pseudogene [Source:HGNC Symbol;Acc:HGNC:6214]	transcribed_unprocessed_pseudogene
ENSG00000215580	Male Dominant	BCORP1		BCL6 corepressor pseudogene 1 [Source:HGNC Symbol;Acc:HGNC:23953]	transcribed_unprocessed_pseudogene
ENSG00000092377	Male Dominant	TBL1Y	90665	transducin beta like 1 Y-linked [Source:HGNC Symbol;Acc:HGNC:18502]	protein_coding
ENSG00000273906	Male Dominant	AC011297.1		novel transcript, sense intronic to TBL1Y	lncRNA
ENSG00000129824	Male Dominant	RPS4Y1	6192	ribosomal protein S4 Y-linked 1 [Source:HGNC Symbol;Acc:HGNC:10425]	protein_coding
ENSG00000176728	Male Dominant	TTTY14	83869	testis-specific transcript, Y-linked 14 [Source:HGNC Symbol;Acc:HGNC:18495]	lncRNA
ENSG00000198692	Male Dominant	EIF1AY	9086	eukaryotic translation initiation factor 1A Y-linked [Source:HGNC Symbol;Acc:HGNC:3252]	protein_coding
ENSG00000267793	Male Dominant	AC009977.1		ADAM metallopeptidase domain (ADAM) pseudogene	transcribed_processed_pseudogene
ENSG00000131002	Male Dominant	TXLNGY		taxilin gamma pseudogene, Y-linked [Source:HGNC Symbol;Acc:HGNC:18473]	transcribed_unprocessed_pseudogene
ENSG00000183878	Male Dominant	UTY	7404	ubiquitously transcribed tetratricopeptide repeat containing, Y-linked [Source:HGNC Symbol;Acc:HGNC:12638]	protein_coding
ENSG00000154620	Male Dominant	TMSB4Y	9087	thymosin beta 4 Y-linked [Source:HGNC Symbol;Acc:HGNC:11882]	protein_coding
ENSG00000114374	Male Dominant	USP9Y	8287 /// 64595	ubiquitin specific peptidase 9 Y-linked [Source:HGNC Symbol;Acc:HGNC:12633]	protein_coding
ENSG00000099725	Male Dominant	PRKY		protein kinase Y-linked (pseudogene) [Source:HGNC Symbol;Acc:HGNC:9444]	protein_coding
ENSG00000067646	Male Dominant	ZFY	7544	zinc finger protein Y-linked [Source:HGNC Symbol;Acc:HGNC:12870]	protein_coding
ENSG00000165246	Male Dominant	NLGN4Y	22829	neuroligin 4 Y-linked [Source:HGNC Symbol;Acc:HGNC:15529]	protein_coding
ENSG00000067048	Male Dominant	DDX3Y	8653	DEAD-box helicase 3 Y-linked [Source:HGNC Symbol;Acc:HGNC:2699]	protein_coding
ENSG00000012817	Male Dominant	KDM5D	8284	lysine demethylase 5D [Source:HGNC Symbol;Acc:HGNC:11115]	protein_coding
ENSG00000182022	Male Dominant	CHST15	51363	carbohydrate sulfotransferase 15 [Source:HGNC Symbol;Acc:HGNC:18137]	protein_coding
ENSG00000213977	Male Dominant	TAX1BP3	30851	Tax1 binding protein 3 [Source:HGNC Symbol;Acc:HGNC:30684]	protein_coding
ENSG00000166073	Male Dominant	GPR176	11245	G protein-coupled receptor 176 [Source:HGNC Symbol;Acc:HGNC:32370]	protein_coding
ENSG00000181284	Male Dominant	TMEM102	284114	transmembrane protein 102 [Source:HGNC Symbol;Acc:HGNC:26722]	protein_coding
ENSG00000010030	Male Dominant	ETV7	51513	ETS variant 7 [Source:HGNC Symbol;Acc:HGNC:18160]	protein_coding
ENSG00000160190	Male Dominant	SLC37A1	54020	solute carrier family 37 member 1 [Source:HGNC Symbol;Acc:HGNC:11024]	protein_coding
ENSG00000042062	Male Dominant	RIPOR3	140876	RIPOR family member 3 [Source:HGNC Symbol;Acc:HGNC:16168]	protein_coding
ENSG00000087245	Male Dominant	MMP2	4313	matrix metallopeptidase 2 [Source:HGNC Symbol;Acc:HGNC:7166]	protein_coding
ENSG00000068001	Male Dominant	HYAL2	8692	hyaluronidase 2 [Source:HGNC Symbol;Acc:HGNC:5321]	protein_coding
ENSG00000146966	Male Dominant	DENND2A	27147	DENN domain containing 2A [Source:HGNC Symbol;Acc:HGNC:22212]	protein_coding
ENSG00000112655	Male Dominant	PTK7	5754	protein tyrosine kinase 7 (inactive) [Source:HGNC Symbol;Acc:HGNC:9618]	protein_coding
ENSG00000141971	Male Dominant	MVB12A	93343	multivesicular body subunit 12A [Source:HGNC Symbol;Acc:HGNC:25153]	protein_coding
ENSG00000114473	Male Dominant	IQCG	84223	IQ motif containing G [Source:HGNC Symbol;Acc:HGNC:25251]	protein_coding
ENSG00000109339	Male Dominant	MAPK10	5602	mitogen-activated protein kinase 10 [Source:HGNC Symbol;Acc:HGNC:6872]	protein_coding
ENSG00000115461	Male Dominant	IGFBP5	3488	insulin like growth factor binding protein 5 [Source:HGNC Symbol;Acc:HGNC:5474]	protein_coding
ENSG00000196576	Male Dominant	PLXNB2	23654	plexin B2 [Source:HGNC Symbol;Acc:HGNC:9104]	protein_coding
ENSG00000196961	Male Dominant	AP2A1	160	adaptor related protein complex 2 subunit alpha 1 [Source:HGNC Symbol;Acc:HGNC:561]	protein_coding
ENSG00000123159	Male Dominant	GIPC1	10755	GIPC PDZ domain containing family member 1 [Source:HGNC Symbol;Acc:HGNC:1226]	protein_coding
ENSG00000135686	Male Dominant	KLHL36	79786	kelch like family member 36 [Source:HGNC Symbol;Acc:HGNC:17844]	protein_coding
ENSG00000138867	Male Dominant	GUCD1	83606	guanylyl cyclase domain containing 1 [Source:HGNC Symbol;Acc:HGNC:14237]	protein_coding
ENSG00000153048	Male Dominant	CARHSP1	23589	calcium regulated heat stable protein 1 [Source:HGNC Symbol;Acc:HGNC:17150]	protein_coding
ENSG00000079101	Male Dominant	CLUL1	27098	clusterin like 1 [Source:HGNC Symbol;Acc:HGNC:2096]	protein_coding
ENSG00000164692	Male Dominant	COL1A2	1278	collagen type I alpha 2 chain [Source:HGNC Symbol;Acc:HGNC:2198]	protein_coding
ENSG00000231535	Male Dominant	LINC00278		long intergenic non-protein coding RNA 278 [Source:HGNC Symbol;Acc:HGNC:38712]	lncRNA
ENSG00000135048	Male Dominant	CEMIP2	23670	cell migration inducing hyaluronidase 2 [Source:HGNC Symbol;Acc:HGNC:11869]	protein_coding
ENSG00000270504	Male Dominant	AL391422.4		novel transcript, antisense to PXDC1	lncRNA
ENSG00000105227	Male Dominant	PRX	57716	periaxin [Source:HGNC Symbol;Acc:HGNC:13797]	protein_coding
ENSG00000153814	Male Dominant	JAZF1	221895	JAZF zinc finger 1 [Source:HGNC Symbol;Acc:HGNC:28917]	protein_coding
ENSG00000172935	Male Dominant	MRGPRF	116535	MAS related GPR family member F [Source:HGNC Symbol;Acc:HGNC:24828]	protein_coding
ENSG00000151929	Male Dominant	BAG3	9531	BCL2 associated athanogene 3 [Source:HGNC Symbol;Acc:HGNC:939]	protein_coding
ENSG00000072958	Male Dominant	AP1M1	8907	adaptor related protein complex 1 subunit mu 1 [Source:HGNC Symbol;Acc:HGNC:13667]	protein_coding
ENSG00000184887	Male Dominant	BTBD6	90135	BTB domain containing 6 [Source:HGNC Symbol;Acc:HGNC:19897]	protein_coding
ENSG00000108479	Male Dominant	GALK1	2584	galactokinase 1 [Source:HGNC Symbol;Acc:HGNC:4118]	protein_coding
ENSG00000133943	Male Dominant	DGLUCY	80017	D-glutamate cyclase [Source:HGNC Symbol;Acc:HGNC:20498]	protein_coding
ENSG00000111671	Male Dominant	SPSB2	84727	splA/ryanodine receptor domain and SOCS box containing 2 [Source:HGNC Symbol;Acc:HGNC:29522]	protein_coding
ENSG00000026508	Male Dominant	CD44	960	CD44 molecule (Indian blood group) [Source:HGNC Symbol;Acc:HGNC:1681]	protein_coding
ENSG00000145721	Male Dominant	LIX1	167410	limb and CNS expressed 1 [Source:HGNC Symbol;Acc:HGNC:18581]	protein_coding
ENSG00000110330	Male Dominant	BIRC2	329	baculoviral IAP repeat containing 2 [Source:HGNC Symbol;Acc:HGNC:590]	protein_coding
ENSG00000185787	Male Dominant	MORF4L1	10933	mortality factor 4 like 1 [Source:HGNC Symbol;Acc:HGNC:16989]	protein_coding
ENSG00000104324	Male Dominant	CPQ	10404	carboxypeptidase Q [Source:HGNC Symbol;Acc:HGNC:16910]	protein_coding
ENSG00000185339	Male Dominant	TCN2	6948	transcobalamin 2 [Source:HGNC Symbol;Acc:HGNC:11653]	protein_coding
ENSG00000006712	Male Dominant	PAF1	54623	PAF1 homolog, Paf1/RNA polymerase II complex component [Source:HGNC Symbol;Acc:HGNC:25459]	protein_coding
ENSG00000047621	Male Dominant	C12orf4	57102	chromosome 12 open reading frame 4 [Source:HGNC Symbol;Acc:HGNC:1184]	protein_coding
ENSG00000160408	Male Dominant	ST6GALNAC6	30815	ST6 N-acetylgalactosaminide alpha-2,6-sialyltransferase 6 [Source:HGNC Symbol;Acc:HGNC:23364]	protein_coding
ENSG00000185722	Male Dominant	ANKFY1	51479	ankyrin repeat and FYVE domain containing 1 [Source:HGNC Symbol;Acc:HGNC:20763]	protein_coding
ENSG00000254122	Male Dominant	PCDHGB7	56099	protocadherin gamma subfamily B, 7 [Source:HGNC Symbol;Acc:HGNC:8714]	protein_coding
ENSG00000129636	Male Dominant	ITFG1	81533	integrin alpha FG-GAP repeat containing 1 [Source:HGNC Symbol;Acc:HGNC:30697]	protein_coding
ENSG00000131966	Male Dominant	ACTR10	55860	actin related protein 10 [Source:HGNC Symbol;Acc:HGNC:17372]	protein_coding
ENSG00000166147	Male Dominant	FBN1	2200	fibrillin 1 [Source:HGNC Symbol;Acc:HGNC:3603]	protein_coding
ENSG00000160801	Male Dominant	PTH1R	5745	parathyroid hormone 1 receptor [Source:HGNC Symbol;Acc:HGNC:9608]	protein_coding
ENSG00000168542	Male Dominant	COL3A1	1281	collagen type III alpha 1 chain [Source:HGNC Symbol;Acc:HGNC:2201]	protein_coding
ENSG00000130635	Male Dominant	COL5A1	1289	collagen type V alpha 1 chain [Source:HGNC Symbol;Acc:HGNC:2209]	protein_coding
ENSG00000137273	Male Dominant	FOXF2	2295	forkhead box F2 [Source:HGNC Symbol;Acc:HGNC:3810]	protein_coding
ENSG00000204262	Male Dominant	COL5A2	1290	collagen type V alpha 2 chain [Source:HGNC Symbol;Acc:HGNC:2210]	protein_coding
ENSG00000164442	Male Dominant	CITED2	10370	Cbp/p300 interacting transactivator with Glu/Asp rich carboxy-terminal domain 2 [Source:HGNC Symbol;Acc:HGNC:1987]	protein_coding
ENSG00000127452	Male Dominant	FBXL12	54850	F-box and leucine rich repeat protein 12 [Source:HGNC Symbol;Acc:HGNC:13611]	protein_coding
ENSG00000100243	Male Dominant	CYB5R3	1727	cytochrome b5 reductase 3 [Source:HGNC Symbol;Acc:HGNC:2873]	protein_coding
ENSG00000115414	Male Dominant	FN1	2335	fibronectin 1 [Source:HGNC Symbol;Acc:HGNC:3778]	protein_coding
ENSG00000173418	Male Dominant	NAA20	51126	N(alpha)-acetyltransferase 20, NatB catalytic subunit [Source:HGNC Symbol;Acc:HGNC:15908]	protein_coding
ENSG00000169692	Male Dominant	AGPAT2	10555	1-acylglycerol-3-phosphate O-acyltransferase 2 [Source:HGNC Symbol;Acc:HGNC:325]	protein_coding
ENSG00000074410	Male Dominant	CA12	771	carbonic anhydrase 12 [Source:HGNC Symbol;Acc:HGNC:1371]	protein_coding
ENSG00000166250	Male Dominant	CLMP	79827	CXADR like membrane protein [Source:HGNC Symbol;Acc:HGNC:24039]	protein_coding
ENSG00000103024	Male Dominant	NME3	4832	NME/NM23 nucleoside diphosphate kinase 3 [Source:HGNC Symbol;Acc:HGNC:7851]	protein_coding
ENSG00000130508	Male Dominant	PXDN	7837	peroxidasin [Source:HGNC Symbol;Acc:HGNC:14966]	protein_coding
ENSG00000107338	Male Dominant	SHB	6461	SH2 domain containing adaptor protein B [Source:HGNC Symbol;Acc:HGNC:10838]	protein_coding
ENSG00000103145	Male Dominant	HCFC1R1	54985	host cell factor C1 regulator 1 [Source:HGNC Symbol;Acc:HGNC:21198]	protein_coding
ENSG00000090971	Male Dominant	NAT14	57106	N-acetyltransferase 14 (putative) [Source:HGNC Symbol;Acc:HGNC:28918]	protein_coding
ENSG00000108821	Male Dominant	COL1A1	1277	collagen type I alpha 1 chain [Source:HGNC Symbol;Acc:HGNC:2197]	protein_coding
ENSG00000138031	Male Dominant	ADCY3	109	adenylate cyclase 3 [Source:HGNC Symbol;Acc:HGNC:234]	protein_coding
ENSG00000034510	Male Dominant	TMSB10	9168	thymosin beta 10 [Source:HGNC Symbol;Acc:HGNC:11879]	protein_coding
ENSG00000171302	Male Dominant	CANT1	124583	calcium activated nucleotidase 1 [Source:HGNC Symbol;Acc:HGNC:19721]	protein_coding
ENSG00000169047	Male Dominant	IRS1	3667	insulin receptor substrate 1 [Source:HGNC Symbol;Acc:HGNC:6125]	protein_coding
ENSG00000231789	Male Dominant	PIK3CD-AS2		PIK3CD antisense RNA 2 [Source:HGNC Symbol;Acc:HGNC:51334]	lncRNA
ENSG00000142192	Male Dominant	APP	351	amyloid beta precursor protein [Source:HGNC Symbol;Acc:HGNC:620]	protein_coding
ENSG00000150471	Male Dominant	ADGRL3	23284	adhesion G protein-coupled receptor L3 [Source:HGNC Symbol;Acc:HGNC:20974]	protein_coding
ENSG00000121005	Male Dominant	CRISPLD1	83690	cysteine rich secretory protein LCCL domain containing 1 [Source:HGNC Symbol;Acc:HGNC:18206]	protein_coding
ENSG00000008952	Male Dominant	SEC62	7095	SEC62 homolog, preprotein translocation factor [Source:HGNC Symbol;Acc:HGNC:11846]	protein_coding
ENSG00000100271	Male Dominant	TTLL1	25809	tubulin tyrosine ligase like 1 [Source:HGNC Symbol;Acc:HGNC:1312]	protein_coding
ENSG00000134330	Male Dominant	IAH1	285148	isoamyl acetate hydrolyzing esterase 1 (putative) [Source:HGNC Symbol;Acc:HGNC:27696]	protein_coding
ENSG00000187109	Male Dominant	NAP1L1	4673	nucleosome assembly protein 1 like 1 [Source:HGNC Symbol;Acc:HGNC:7637]	protein_coding
ENSG00000196968	Male Dominant	FUT11	170384	fucosyltransferase 11 [Source:HGNC Symbol;Acc:HGNC:19233]	protein_coding
ENSG00000105341	Male Dominant	DMAC2	55101	distal membrane arm assembly complex 2 [Source:HGNC Symbol;Acc:HGNC:25496]	protein_coding
ENSG00000107249	Male Dominant	GLIS3	169792	GLIS family zinc finger 3 [Source:HGNC Symbol;Acc:HGNC:28510]	protein_coding
ENSG00000163521	Male Dominant	GLB1L	79411	galactosidase beta 1 like [Source:HGNC Symbol;Acc:HGNC:28129]	protein_coding
ENSG00000213753	Male Dominant	CENPBD1P1		CENPB DNA-binding domains containing 1 pseudogene 1 [Source:HGNC Symbol;Acc:HGNC:28421]	transcribed_processed_pseudogene
ENSG00000241852	Male Dominant	C8orf58	541565	chromosome 8 open reading frame 58 [Source:HGNC Symbol;Acc:HGNC:32233]	protein_coding
ENSG00000166171	Male Dominant	DPCD	25911	deleted in primary ciliary dyskinesia homolog (mouse) [Source:HGNC Symbol;Acc:HGNC:24542]	protein_coding
ENSG00000171700	Male Dominant	RGS19	10287	regulator of G protein signaling 19 [Source:HGNC Symbol;Acc:HGNC:13735]	protein_coding
ENSG00000151491	Male Dominant	EPS8	2059	epidermal growth factor receptor pathway substrate 8 [Source:HGNC Symbol;Acc:HGNC:3420]	protein_coding
ENSG00000269110	Male Dominant	AC010636.2		novel transcript	lncRNA
ENSG00000144677	Male Dominant	CTDSPL	10217	CTD small phosphatase like [Source:HGNC Symbol;Acc:HGNC:16890]	protein_coding
ENSG00000115661	Male Dominant	STK16	8576	serine/threonine kinase 16 [Source:HGNC Symbol;Acc:HGNC:11394]	protein_coding
ENSG00000196787	Male Dominant	HIST1H2AG	8969	histone cluster 1 H2A family member g [Source:HGNC Symbol;Acc:HGNC:4737]	protein_coding
ENSG00000004700	Male Dominant	RECQL	5965	RecQ like helicase [Source:HGNC Symbol;Acc:HGNC:9948]	protein_coding
ENSG00000152558	Male Dominant	TMEM123	114908	transmembrane protein 123 [Source:HGNC Symbol;Acc:HGNC:30138]	protein_coding
ENSG00000026103	Male Dominant	FAS	355	Fas cell surface death receptor [Source:HGNC Symbol;Acc:HGNC:11920]	protein_coding
ENSG00000088986	Male Dominant	DYNLL1	8655	dynein light chain LC8-type 1 [Source:HGNC Symbol;Acc:HGNC:15476]	protein_coding
ENSG00000129250	Male Dominant	KIF1C	10749	kinesin family member 1C [Source:HGNC Symbol;Acc:HGNC:6317]	protein_coding
ENSG00000185585	Male Dominant	OLFML2A	169611	olfactomedin like 2A [Source:HGNC Symbol;Acc:HGNC:27270]	protein_coding
ENSG00000164088	Male Dominant	PPM1M	132160	protein phosphatase, Mg2+/Mn2+ dependent 1M [Source:HGNC Symbol;Acc:HGNC:26506]	protein_coding
ENSG00000016864	Male Dominant	GLT8D1	55830	glycosyltransferase 8 domain containing 1 [Source:HGNC Symbol;Acc:HGNC:24870]	protein_coding
ENSG00000134508	Male Dominant	CABLES1	91768	Cdk5 and Abl enzyme substrate 1 [Source:HGNC Symbol;Acc:HGNC:25097]	protein_coding
ENSG00000091986	Male Dominant	CCDC80	151887	coiled-coil domain containing 80 [Source:HGNC Symbol;Acc:HGNC:30649]	protein_coding
ENSG00000144406	Male Dominant	UNC80	285175	unc-80 homolog, NALCN channel complex subunit [Source:HGNC Symbol;Acc:HGNC:26582]	protein_coding
ENSG00000132563	Male Dominant	REEP2	51308	receptor accessory protein 2 [Source:HGNC Symbol;Acc:HGNC:17975]	protein_coding
ENSG00000154188	Male Dominant	ANGPT1	284	angiopoietin 1 [Source:HGNC Symbol;Acc:HGNC:484]	protein_coding
ENSG00000103353	Male Dominant	UBFD1	56061	ubiquitin family domain containing 1 [Source:HGNC Symbol;Acc:HGNC:30565]	protein_coding
ENSG00000134326	Male Dominant	CMPK2	129607	cytidine/uridine monophosphate kinase 2 [Source:HGNC Symbol;Acc:HGNC:27015]	protein_coding
ENSG00000163430	Male Dominant	FSTL1	11167	follistatin like 1 [Source:HGNC Symbol;Acc:HGNC:3972]	protein_coding
ENSG00000214253	Male Dominant	FIS1	51024	fission, mitochondrial 1 [Source:HGNC Symbol;Acc:HGNC:21689]	protein_coding
ENSG00000166448	Male Dominant	TMEM130	222865	transmembrane protein 130 [Source:HGNC Symbol;Acc:HGNC:25429]	protein_coding
ENSG00000288187	Male Dominant	CU633906.5		novel transcript	lncRNA
ENSG00000146166	Male Dominant	LGSN	51557	lengsin, lens protein with glutamine synthetase domain [Source:HGNC Symbol;Acc:HGNC:21016]	protein_coding
ENSG00000109062	Male Dominant	SLC9A3R1	9368	SLC9A3 regulator 1 [Source:HGNC Symbol;Acc:HGNC:11075]	protein_coding
ENSG00000182326	Male Dominant	C1S	716	complement C1s [Source:HGNC Symbol;Acc:HGNC:1247]	protein_coding
ENSG00000182253	Male Dominant	SYNM	23336	synemin [Source:HGNC Symbol;Acc:HGNC:24466]	protein_coding
ENSG00000270885	Male Dominant	RASL10B	91608	RAS like family 10 member B [Source:HGNC Symbol;Acc:HGNC:30295]	protein_coding
ENSG00000153404	Male Dominant	PLEKHG4B	153478	pleckstrin homology and RhoGEF domain containing G4B [Source:HGNC Symbol;Acc:HGNC:29399]	protein_coding
ENSG00000095739	Male Dominant	BAMBI	25805	BMP and activin membrane bound inhibitor [Source:HGNC Symbol;Acc:HGNC:30251]	protein_coding
ENSG00000159403	Male Dominant	C1R	715	complement C1r [Source:HGNC Symbol;Acc:HGNC:1246]	protein_coding
ENSG00000171522	Male Dominant	PTGER4	5734	prostaglandin E receptor 4 [Source:HGNC Symbol;Acc:HGNC:9596]	protein_coding
ENSG00000084764	Male Dominant	MAPRE3	22924	microtubule associated protein RP/EB family member 3 [Source:HGNC Symbol;Acc:HGNC:6892]	protein_coding
ENSG00000100811	Male Dominant	YY1	7528	YY1 transcription factor [Source:HGNC Symbol;Acc:HGNC:12856]	protein_coding
ENSG00000279168	Male Dominant	AC105052.4		novel transcript, sense overlapping POLR2J2, UPK3BL and RASA4	lncRNA
ENSG00000171206	Male Dominant	TRIM8	81603	tripartite motif containing 8 [Source:HGNC Symbol;Acc:HGNC:15579]	protein_coding
ENSG00000125733	Male Dominant	TRIP10	9322	thyroid hormone receptor interactor 10 [Source:HGNC Symbol;Acc:HGNC:12304]	protein_coding
ENSG00000167394	Male Dominant	ZNF668	79759	zinc finger protein 668 [Source:HGNC Symbol;Acc:HGNC:25821]	protein_coding
ENSG00000286104	Male Dominant	AC016629.3		Novel transcript	lncRNA
ENSG00000072135	Male Dominant	PTPN18	26469	protein tyrosine phosphatase non-receptor type 18 [Source:HGNC Symbol;Acc:HGNC:9649]	protein_coding
ENSG00000123342	Male Dominant	MMP19	4327	matrix metallopeptidase 19 [Source:HGNC Symbol;Acc:HGNC:7165]	protein_coding
ENSG00000185201	Male Dominant	IFITM2	10581	interferon induced transmembrane protein 2 [Source:HGNC Symbol;Acc:HGNC:5413]	protein_coding
ENSG00000103202	Male Dominant	NME4	4833	NME/NM23 nucleoside diphosphate kinase 4 [Source:HGNC Symbol;Acc:HGNC:7852]	protein_coding
ENSG00000164849	Male Dominant	GPR146	115330	G protein-coupled receptor 146 [Source:HGNC Symbol;Acc:HGNC:21718]	protein_coding
ENSG00000116729	Male Dominant	WLS	79971	Wnt ligand secretion mediator [Source:HGNC Symbol;Acc:HGNC:30238]	protein_coding
ENSG00000164930	Male Dominant	FZD6	8323	frizzled class receptor 6 [Source:HGNC Symbol;Acc:HGNC:4044]	protein_coding
ENSG00000263004	Male Dominant	AC007114.1		novel transcript	lncRNA
ENSG00000111801	Male Dominant	BTN3A3	10384	butyrophilin subfamily 3 member A3 [Source:HGNC Symbol;Acc:HGNC:1140]	protein_coding
ENSG00000169871	Male Dominant	TRIM56	81844	tripartite motif containing 56 [Source:HGNC Symbol;Acc:HGNC:19028]	protein_coding
ENSG00000145147	Male Dominant	SLIT2	9353	slit guidance ligand 2 [Source:HGNC Symbol;Acc:HGNC:11086]	protein_coding
ENSG00000092010	Male Dominant	PSME1	5720	proteasome activator subunit 1 [Source:HGNC Symbol;Acc:HGNC:9568]	protein_coding
ENSG00000129055	Male Dominant	ANAPC13	25847	anaphase promoting complex subunit 13 [Source:HGNC Symbol;Acc:HGNC:24540]	protein_coding
ENSG00000068079	Male Dominant	IFI35	3430	interferon induced protein 35 [Source:HGNC Symbol;Acc:HGNC:5399]	protein_coding
ENSG00000132274	Male Dominant	TRIM22	10346	tripartite motif containing 22 [Source:HGNC Symbol;Acc:HGNC:16379]	protein_coding
ENSG00000162976	Male Dominant	SLC66A3	130814	solute carrier family 66 member 3 [Source:HGNC Symbol;Acc:HGNC:28503]	protein_coding
ENSG00000172081	Male Dominant	MOB3A	126308	MOB kinase activator 3A [Source:HGNC Symbol;Acc:HGNC:29802]	protein_coding
ENSG00000025434	Male Dominant	NR1H3	10062	nuclear receptor subfamily 1 group H member 3 [Source:HGNC Symbol;Acc:HGNC:7966]	protein_coding
ENSG00000028116	Male Dominant	VRK2	7444	VRK serine/threonine kinase 2 [Source:HGNC Symbol;Acc:HGNC:12719]	protein_coding
ENSG00000225890	Male Dominant	HLA-DQA1	3117	major histocompatibility complex, class II, DQ alpha 1 [Source:HGNC Symbol;Acc:HGNC:4942]	protein_coding
ENSG00000183054	Male Dominant	RGPD6	729540	RANBP2 like and GRIP domain containing 6 [Source:HGNC Symbol;Acc:HGNC:32419]	protein_coding
ENSG00000116663	Male Dominant	FBXO6	26270	F-box protein 6 [Source:HGNC Symbol;Acc:HGNC:13585]	protein_coding
ENSG00000183454	Male Dominant	GRIN2A	2903	glutamate ionotropic receptor NMDA type subunit 2A [Source:HGNC Symbol;Acc:HGNC:4585]	protein_coding
ENSG00000172572	Male Dominant	PDE3A	5139	phosphodiesterase 3A [Source:HGNC Symbol;Acc:HGNC:8778]	protein_coding
ENSG00000061918	Male Dominant	GUCY1B1	2983	guanylate cyclase 1 soluble subunit beta 1 [Source:HGNC Symbol;Acc:HGNC:4687]	protein_coding
ENSG00000088386	Male Dominant	SLC15A1	6564	solute carrier family 15 member 1 [Source:HGNC Symbol;Acc:HGNC:10920]	protein_coding
ENSG00000069702	Male Dominant	TGFBR3	7049	transforming growth factor beta receptor 3 [Source:HGNC Symbol;Acc:HGNC:11774]	protein_coding
ENSG00000109906	Male Dominant	ZBTB16	7704	zinc finger and BTB domain containing 16 [Source:HGNC Symbol;Acc:HGNC:12930]	protein_coding
ENSG00000188060	Male Dominant	RAB42	115273	RAB42, member RAS oncogene family [Source:HGNC Symbol;Acc:HGNC:28702]	protein_coding
ENSG00000158156	Male Dominant	XKR8	55113	XK related 8 [Source:HGNC Symbol;Acc:HGNC:25508]	protein_coding
ENSG00000111262	Male Dominant	KCNA1	3736	potassium voltage-gated channel subfamily A member 1 [Source:HGNC Symbol;Acc:HGNC:6218]	protein_coding
ENSG00000183688	Male Dominant	RFLNB	359845	refilin B [Source:HGNC Symbol;Acc:HGNC:28705]	protein_coding
ENSG00000168702	Male Dominant	LRP1B	53353	LDL receptor related protein 1B [Source:HGNC Symbol;Acc:HGNC:6693]	protein_coding
ENSG00000204740	Male Dominant	MALRD1	340895	MAM and LDL receptor class A domain containing 1 [Source:HGNC Symbol;Acc:HGNC:24331]	protein_coding
ENSG00000147036	Male Dominant	LANCL3	347404	LanC like 3 [Source:HGNC Symbol;Acc:HGNC:24767]	protein_coding
ENSG00000185565	Male Dominant	LSAMP	4045	limbic system associated membrane protein [Source:HGNC Symbol;Acc:HGNC:6705]	protein_coding
ENSG00000147655	Male Dominant	RSPO2	340419	R-spondin 2 [Source:HGNC Symbol;Acc:HGNC:28583]	protein_coding
ENSG00000078725	Male Dominant	BRINP1	1620	BMP/retinoic acid inducible neural specific 1 [Source:HGNC Symbol;Acc:HGNC:2687]	protein_coding
ENSG00000204590	Male Dominant	GNL1	2794	G protein nucleolar 1 (putative) [Source:HGNC Symbol;Acc:HGNC:4413]	protein_coding
ENSG00000228581	Male Dominant	GNL1	2794	G protein nucleolar 1 (putative) [Source:HGNC Symbol;Acc:HGNC:4413]	protein_coding
ENSG00000276825	Male Dominant	DRD4	1815	dopamine receptor D4 [Source:HGNC Symbol;Acc:HGNC:3025]	protein_coding
ENSG00000204592	Male Dominant	HLA-E	3133	major histocompatibility complex, class I, E [Source:HGNC Symbol;Acc:HGNC:4962]	protein_coding
ENSG00000112562	Male Dominant	SMOC2	64094	SPARC related modular calcium binding 2 [Source:HGNC Symbol;Acc:HGNC:20323]	protein_coding
ENSG00000154975	Male Dominant	CA10	56934	carbonic anhydrase 10 [Source:HGNC Symbol;Acc:HGNC:1369]	protein_coding
ENSG00000235162	Male Dominant	C12orf75	387882	chromosome 12 open reading frame 75 [Source:HGNC Symbol;Acc:HGNC:35164]	protein_coding
ENSG00000224594	Male Dominant	RPL29P19		ribosomal protein L29 pseudogene 19 [Source:HGNC Symbol;Acc:HGNC:35508]	processed_pseudogene
ENSG00000164169	Male Dominant	PRMT9	90826	protein arginine methyltransferase 9 [Source:HGNC Symbol;Acc:HGNC:25099]	protein_coding
ENSG00000132669	Male Dominant	RIN2	54453	Ras and Rab interactor 2 [Source:HGNC Symbol;Acc:HGNC:18750]	protein_coding
ENSG00000163513	Male Dominant	TGFBR2	7048	transforming growth factor beta receptor 2 [Source:HGNC Symbol;Acc:HGNC:11773]	protein_coding
ENSG00000163132	Male Dominant	MSX1	4487	msh homeobox 1 [Source:HGNC Symbol;Acc:HGNC:7391]	protein_coding
ENSG00000099860	Male Dominant	GADD45B	4616	growth arrest and DNA damage inducible beta [Source:HGNC Symbol;Acc:HGNC:4096]	protein_coding
ENSG00000132819	Male Dominant	RBM38	55544	RNA binding motif protein 38 [Source:HGNC Symbol;Acc:HGNC:15818]	protein_coding
ENSG00000129116	Male Dominant	PALLD	23022	palladin, cytoskeletal associated protein [Source:HGNC Symbol;Acc:HGNC:17068]	protein_coding
ENSG00000148335	Male Dominant	NTMT1	28989	N-terminal Xaa-Pro-Lys N-methyltransferase 1 [Source:HGNC Symbol;Acc:HGNC:23373]	protein_coding
ENSG00000273749	Male Dominant	CYFIP1	23191	cytoplasmic FMR1 interacting protein 1 [Source:HGNC Symbol;Acc:HGNC:13759]	protein_coding
ENSG00000118515	Male Dominant	SGK1	6446	serum/glucocorticoid regulated kinase 1 [Source:HGNC Symbol;Acc:HGNC:10810]	protein_coding
ENSG00000164751	Male Dominant	PEX2	5828	peroxisomal biogenesis factor 2 [Source:HGNC Symbol;Acc:HGNC:9717]	protein_coding
ENSG00000160808	Male Dominant	MYL3	4634	myosin light chain 3 [Source:HGNC Symbol;Acc:HGNC:7584]	protein_coding
ENSG00000184349	Male Dominant	EFNA5	1946	ephrin A5 [Source:HGNC Symbol;Acc:HGNC:3225]	protein_coding
ENSG00000101400	Male Dominant	SNTA1	6640	syntrophin alpha 1 [Source:HGNC Symbol;Acc:HGNC:11167]	protein_coding
ENSG00000004838	Male Dominant	ZMYND10	51364	zinc finger MYND-type containing 10 [Source:HGNC Symbol;Acc:HGNC:19412]	protein_coding
ENSG00000104823	Male Dominant	ECH1	1891	enoyl-CoA hydratase 1 [Source:HGNC Symbol;Acc:HGNC:3149]	protein_coding
ENSG00000146122	Male Dominant	DAAM2	23500	dishevelled associated activator of morphogenesis 2 [Source:HGNC Symbol;Acc:HGNC:18143]	protein_coding
ENSG00000165424	Male Dominant	ZCCHC24	219654	zinc finger CCHC-type containing 24 [Source:HGNC Symbol;Acc:HGNC:26911]	protein_coding
ENSG00000115306	Male Dominant	SPTBN1	6711	spectrin beta, non-erythrocytic 1 [Source:HGNC Symbol;Acc:HGNC:11275]	protein_coding
ENSG00000148848	Male Dominant	ADAM12	8038	ADAM metallopeptidase domain 12 [Source:HGNC Symbol;Acc:HGNC:190]	protein_coding
ENSG00000131171	Male Dominant	SH3BGRL	6451	SH3 domain binding glutamate rich protein like [Source:HGNC Symbol;Acc:HGNC:10823]	protein_coding
ENSG00000166825	Male Dominant	ANPEP	290	alanyl aminopeptidase, membrane [Source:HGNC Symbol;Acc:HGNC:500]	protein_coding
ENSG00000223459	Male Dominant	TCAF1P1		TRPM8 channel associated factor 1 pseudogene 1 [Source:HGNC Symbol;Acc:HGNC:33604]	unprocessed_pseudogene
ENSG00000187676	Male Dominant	B3GLCT	145173	beta 3-glucosyltransferase [Source:HGNC Symbol;Acc:HGNC:20207]	protein_coding
ENSG00000182545	Male Dominant	RNASE10	338879	ribonuclease A family member 10 (inactive) [Source:HGNC Symbol;Acc:HGNC:19275]	protein_coding
ENSG00000158467	Male Dominant	AHCYL2	23382	adenosylhomocysteinase like 2 [Source:HGNC Symbol;Acc:HGNC:22204]	protein_coding
ENSG00000165886	Male Dominant	UBTD1	80019	ubiquitin domain containing 1 [Source:HGNC Symbol;Acc:HGNC:25683]	protein_coding
ENSG00000161653	Male Dominant	NAGS	162417	N-acetylglutamate synthase [Source:HGNC Symbol;Acc:HGNC:17996]	protein_coding
ENSG00000140718	Male Dominant	FTO	79068	FTO alpha-ketoglutarate dependent dioxygenase [Source:HGNC Symbol;Acc:HGNC:24678]	protein_coding
ENSG00000287091	Male Dominant	AC009961.4		novel transcript, sense intronic to CD302and LY75-CD302	lncRNA
ENSG00000198663	Male Dominant	C6orf89	221477	chromosome 6 open reading frame 89 [Source:HGNC Symbol;Acc:HGNC:21114]	protein_coding
ENSG00000114779	Male Dominant	ABHD14B	84836	abhydrolase domain containing 14B [Source:HGNC Symbol;Acc:HGNC:28235]	protein_coding
ENSG00000189043	Male Dominant	NDUFA4	4697	NDUFA4 mitochondrial complex associated [Source:HGNC Symbol;Acc:HGNC:7687]	protein_coding
ENSG00000127955	Male Dominant	GNAI1	2770	G protein subunit alpha i1 [Source:HGNC Symbol;Acc:HGNC:4384]	protein_coding
ENSG00000241399	Male Dominant	CD302	9936	CD302 molecule [Source:HGNC Symbol;Acc:HGNC:30843]	protein_coding
ENSG00000151376	Male Dominant	ME3	10873	malic enzyme 3 [Source:HGNC Symbol;Acc:HGNC:6985]	protein_coding
ENSG00000167065	Male Dominant	DUSP18	150290	dual specificity phosphatase 18 [Source:HGNC Symbol;Acc:HGNC:18484]	protein_coding
ENSG00000103742	Male Dominant	IGDCC4	57722	immunoglobulin superfamily DCC subclass member 4 [Source:HGNC Symbol;Acc:HGNC:13770]	protein_coding
ENSG00000172986	Male Dominant	GXYLT2	727936	glucoside xylosyltransferase 2 [Source:HGNC Symbol;Acc:HGNC:33383]	protein_coding
ENSG00000132256	Male Dominant	TRIM5	85363	tripartite motif containing 5 [Source:HGNC Symbol;Acc:HGNC:16276]	protein_coding
ENSG00000140564	Male Dominant	FURIN	5045	furin, paired basic amino acid cleaving enzyme [Source:HGNC Symbol;Acc:HGNC:8568]	protein_coding
ENSG00000197043	Male Dominant	ANXA6	309	annexin A6 [Source:HGNC Symbol;Acc:HGNC:544]	protein_coding
ENSG00000113140	Male Dominant	SPARC	6678	secreted protein acidic and cysteine rich [Source:HGNC Symbol;Acc:HGNC:11219]	protein_coding
ENSG00000111145	Male Dominant	ELK3	2004	ETS transcription factor ELK3 [Source:HGNC Symbol;Acc:HGNC:3325]	protein_coding
ENSG00000186654	Male Dominant	PRR5	55615	proline rich 5 [Source:HGNC Symbol;Acc:HGNC:31682]	protein_coding
ENSG00000250722	Male Dominant	SELENOP	6414	selenoprotein P [Source:HGNC Symbol;Acc:HGNC:10751]	protein_coding
ENSG00000028528	Male Dominant	SNX1	6642	sorting nexin 1 [Source:HGNC Symbol;Acc:HGNC:11172]	protein_coding
ENSG00000155324	Male Dominant	GRAMD2B	65983	GRAM domain containing 2B [Source:HGNC Symbol;Acc:HGNC:24911]	protein_coding
ENSG00000131378	Male Dominant	RFTN1	23180	raftlin, lipid raft linker 1 [Source:HGNC Symbol;Acc:HGNC:30278]	protein_coding
ENSG00000112149	Male Dominant	CD83	9308	CD83 molecule [Source:HGNC Symbol;Acc:HGNC:1703]	protein_coding
ENSG00000175938	Male Dominant	ORAI3	93129	ORAI calcium release-activated calcium modulator 3 [Source:HGNC Symbol;Acc:HGNC:28185]	protein_coding
ENSG00000282676	Male Dominant	AC026369.8		NULL	protein_coding
ENSG00000120594	Male Dominant	PLXDC2	84898	plexin domain containing 2 [Source:HGNC Symbol;Acc:HGNC:21013]	protein_coding
ENSG00000114626	Male Dominant	ABTB1	80325	ankyrin repeat and BTB domain containing 1 [Source:HGNC Symbol;Acc:HGNC:18275]	protein_coding
ENSG00000104522	Male Dominant	TSTA3	7264	tissue specific transplantation antigen P35B [Source:HGNC Symbol;Acc:HGNC:12390]	protein_coding
ENSG00000119632	Male Dominant	IFI27L2	83982	interferon alpha inducible protein 27 like 2 [Source:HGNC Symbol;Acc:HGNC:19753]	protein_coding
ENSG00000101290	Male Dominant	CDS2	8760	CDP-diacylglycerol synthase 2 [Source:HGNC Symbol;Acc:HGNC:1801]	protein_coding
ENSG00000113387	Male Dominant	SUB1	10923	SUB1 regulator of transcription [Source:HGNC Symbol;Acc:HGNC:19985]	protein_coding
ENSG00000136240	Male Dominant	KDELR2	11014	KDEL endoplasmic reticulum protein retention receptor 2 [Source:HGNC Symbol;Acc:HGNC:6305]	protein_coding
ENSG00000168890	Male Dominant	TMEM150A	129303	transmembrane protein 150A [Source:HGNC Symbol;Acc:HGNC:24677]	protein_coding
ENSG00000231246	Male Dominant	AL445426.1		novel transcript	lncRNA
ENSG00000122176	Male Dominant	FMOD	2331	fibromodulin [Source:HGNC Symbol;Acc:HGNC:3774]	protein_coding
ENSG00000145022	Male Dominant	TCTA	6988	T cell leukemia translocation altered [Source:HGNC Symbol;Acc:HGNC:11692]	protein_coding
ENSG00000128594	Male Dominant	LRRC4	64101	leucine rich repeat containing 4 [Source:HGNC Symbol;Acc:HGNC:15586]	protein_coding
ENSG00000142156	Male Dominant	COL6A1	1291	collagen type VI alpha 1 chain [Source:HGNC Symbol;Acc:HGNC:2211]	protein_coding
ENSG00000160712	Male Dominant	IL6R	3570	interleukin 6 receptor [Source:HGNC Symbol;Acc:HGNC:6019]	protein_coding
ENSG00000165915	Male Dominant	SLC39A13	91252	solute carrier family 39 member 13 [Source:HGNC Symbol;Acc:HGNC:20859]	protein_coding
ENSG00000175348	Male Dominant	TMEM9B	56674	TMEM9 domain family member B [Source:HGNC Symbol;Acc:HGNC:1168]	protein_coding
ENSG00000133704	Male Dominant	IPO8	10526	importin 8 [Source:HGNC Symbol;Acc:HGNC:9853]	protein_coding
ENSG00000282712	Male Dominant	DEAF1	10522	DEAF1 transcription factor [Source:HGNC Symbol;Acc:HGNC:14677]	protein_coding
ENSG00000092758	Male Dominant	COL9A3	1299	collagen type IX alpha 3 chain [Source:HGNC Symbol;Acc:HGNC:2219]	protein_coding
ENSG00000175482	Male Dominant	POLD4	57804	DNA polymerase delta 4, accessory subunit [Source:HGNC Symbol;Acc:HGNC:14106]	protein_coding
ENSG00000086544	Male Dominant	ITPKC	80271	inositol-trisphosphate 3-kinase C [Source:HGNC Symbol;Acc:HGNC:14897]	protein_coding
ENSG00000057294	Male Dominant	PKP2	5318	plakophilin 2 [Source:HGNC Symbol;Acc:HGNC:9024]	protein_coding
ENSG00000104412	Male Dominant	EMC2	9694	ER membrane protein complex subunit 2 [Source:HGNC Symbol;Acc:HGNC:28963]	protein_coding
ENSG00000149577	Male Dominant	SIDT2	51092	SID1 transmembrane family member 2 [Source:HGNC Symbol;Acc:HGNC:24272]	protein_coding
ENSG00000170382	Male Dominant	LRRN2	10446	leucine rich repeat neuronal 2 [Source:HGNC Symbol;Acc:HGNC:16914]	protein_coding
ENSG00000173918	Male Dominant	C1QTNF1	114897	C1q and TNF related 1 [Source:HGNC Symbol;Acc:HGNC:14324]	protein_coding
ENSG00000122786	Male Dominant	CALD1	800	caldesmon 1 [Source:HGNC Symbol;Acc:HGNC:1441]	protein_coding
ENSG00000126458	Male Dominant	RRAS	6237	RAS related [Source:HGNC Symbol;Acc:HGNC:10447]	protein_coding
ENSG00000164054	Male Dominant	SHISA5	51246	shisa family member 5 [Source:HGNC Symbol;Acc:HGNC:30376]	protein_coding
ENSG00000174917	Male Dominant	MICOS13	125988	mitochondrial contact site and cristae organizing system subunit 13 [Source:HGNC Symbol;Acc:HGNC:33702]	protein_coding
ENSG00000176087	Male Dominant	SLC35A4	113829	solute carrier family 35 member A4 [Source:HGNC Symbol;Acc:HGNC:20753]	protein_coding
ENSG00000128656	Male Dominant	CHN1	1123	chimerin 1 [Source:HGNC Symbol;Acc:HGNC:1943]	protein_coding
ENSG00000100075	Male Dominant	SLC25A1	6576	solute carrier family 25 member 1 [Source:HGNC Symbol;Acc:HGNC:10979]	protein_coding
ENSG00000003436	Male Dominant	TFPI	7035	tissue factor pathway inhibitor [Source:HGNC Symbol;Acc:HGNC:11760]	protein_coding
ENSG00000011465	Male Dominant	DCN	1634	decorin [Source:HGNC Symbol;Acc:HGNC:2705]	protein_coding
ENSG00000142173	Male Dominant	COL6A2	1292	collagen type VI alpha 2 chain [Source:HGNC Symbol;Acc:HGNC:2212]	protein_coding
ENSG00000114125	Male Dominant	RNF7	9616	ring finger protein 7 [Source:HGNC Symbol;Acc:HGNC:10070]	protein_coding
ENSG00000152661	Male Dominant	GJA1	2697	gap junction protein alpha 1 [Source:HGNC Symbol;Acc:HGNC:4274]	protein_coding
ENSG00000089220	Male Dominant	PEBP1	5037	phosphatidylethanolamine binding protein 1 [Source:HGNC Symbol;Acc:HGNC:8630]	protein_coding
ENSG00000155254	Male Dominant	MARVELD1	83742	MARVEL domain containing 1 [Source:HGNC Symbol;Acc:HGNC:28674]	protein_coding
ENSG00000139329	Male Dominant	LUM	4060	lumican [Source:HGNC Symbol;Acc:HGNC:6724]	protein_coding
ENSG00000109079	Male Dominant	TNFAIP1	7126	TNF alpha induced protein 1 [Source:HGNC Symbol;Acc:HGNC:11894]	protein_coding
ENSG00000130208	Male Dominant	APOC1	341	apolipoprotein C1 [Source:HGNC Symbol;Acc:HGNC:607]	protein_coding
ENSG00000137207	Male Dominant	YIPF3	25844	Yip1 domain family member 3 [Source:HGNC Symbol;Acc:HGNC:21023]	protein_coding
ENSG00000144369	Male Dominant	FAM171B	165215	family with sequence similarity 171 member B [Source:HGNC Symbol;Acc:HGNC:29412]	protein_coding
ENSG00000185813	Male Dominant	PCYT2	5833	phosphate cytidylyltransferase 2, ethanolamine [Source:HGNC Symbol;Acc:HGNC:8756]	protein_coding
ENSG00000111652	Male Dominant	COPS7A	50813	COP9 signalosome subunit 7A [Source:HGNC Symbol;Acc:HGNC:16758]	protein_coding
ENSG00000188501	Male Dominant	LCTL	197021	lactase like [Source:HGNC Symbol;Acc:HGNC:15583]	protein_coding
ENSG00000119383	Male Dominant	PTPA	5524	protein phosphatase 2 phosphatase activator [Source:HGNC Symbol;Acc:HGNC:9308]	protein_coding
ENSG00000006638	Male Dominant	TBXA2R	6915	thromboxane A2 receptor [Source:HGNC Symbol;Acc:HGNC:11608]	protein_coding
ENSG00000186716	Male Dominant	BCR	613	BCR activator of RhoGEF and GTPase [Source:HGNC Symbol;Acc:HGNC:1014]	protein_coding
ENSG00000076662	Male Dominant	ICAM3	3385	intercellular adhesion molecule 3 [Source:HGNC Symbol;Acc:HGNC:5346]	protein_coding
ENSG00000110811	Male Dominant	P3H3	10536	prolyl 3-hydroxylase 3 [Source:HGNC Symbol;Acc:HGNC:19318]	protein_coding
ENSG00000142186	Male Dominant	SCYL1	57410	SCY1 like pseudokinase 1 [Source:HGNC Symbol;Acc:HGNC:14372]	protein_coding
ENSG00000172428	Male Dominant	COPS9	150678	COP9 signalosome subunit 9 [Source:HGNC Symbol;Acc:HGNC:21314]	protein_coding
ENSG00000167323	Male Dominant	STIM1	6786	stromal interaction molecule 1 [Source:HGNC Symbol;Acc:HGNC:11386]	protein_coding
ENSG00000164040	Male Dominant	PGRMC2	10424	progesterone receptor membrane component 2 [Source:HGNC Symbol;Acc:HGNC:16089]	protein_coding
ENSG00000116005	Male Dominant	PCYOX1	51449	prenylcysteine oxidase 1 [Source:HGNC Symbol;Acc:HGNC:20588]	protein_coding
ENSG00000087502	Male Dominant	ERGIC2	51290	ERGIC and golgi 2 [Source:HGNC Symbol;Acc:HGNC:30208]	protein_coding
ENSG00000066629	Male Dominant	EML1	2009	EMAP like 1 [Source:HGNC Symbol;Acc:HGNC:3330]	protein_coding
ENSG00000183671	Male Dominant	GPR1	2825	G protein-coupled receptor 1 [Source:HGNC Symbol;Acc:HGNC:4463]	protein_coding
ENSG00000283448	Male Dominant	GPR1	2825	G protein-coupled receptor 1 [Source:HGNC Symbol;Acc:HGNC:4463]	protein_coding
ENSG00000140391	Male Dominant	TSPAN3	10099	tetraspanin 3 [Source:HGNC Symbol;Acc:HGNC:17752]	protein_coding
ENSG00000171703	Male Dominant	TCEA2	6919	transcription elongation factor A2 [Source:HGNC Symbol;Acc:HGNC:11614]	protein_coding
ENSG00000006007	Male Dominant	GDE1	51573	glycerophosphodiester phosphodiesterase 1 [Source:HGNC Symbol;Acc:HGNC:29644]	protein_coding
ENSG00000225697	Male Dominant	SLC26A6	65010	solute carrier family 26 member 6 [Source:HGNC Symbol;Acc:HGNC:14472]	protein_coding
ENSG00000133812	Male Dominant	SBF2	81846	SET binding factor 2 [Source:HGNC Symbol;Acc:HGNC:2135]	protein_coding
ENSG00000119138	Male Dominant	KLF9	687	Kruppel like factor 9 [Source:HGNC Symbol;Acc:HGNC:1123]	protein_coding
ENSG00000087111	Male Dominant	PIGS	94005	phosphatidylinositol glycan anchor biosynthesis class S [Source:HGNC Symbol;Acc:HGNC:14937]	protein_coding
ENSG00000155465	Male Dominant	SLC7A7	9056	solute carrier family 7 member 7 [Source:HGNC Symbol;Acc:HGNC:11065]	protein_coding
ENSG00000164062	Male Dominant	APEH	327	acylaminoacyl-peptide hydrolase [Source:HGNC Symbol;Acc:HGNC:586]	protein_coding
ENSG00000168288	Male Dominant	MMADHC	27249	metabolism of cobalamin associated D [Source:HGNC Symbol;Acc:HGNC:25221]	protein_coding
ENSG00000137806	Male Dominant	NDUFAF1	51103	NADH:ubiquinone oxidoreductase complex assembly factor 1 [Source:HGNC Symbol;Acc:HGNC:18828]	protein_coding
ENSG00000177133	Male Dominant	PRDM16-DT		PRDM16 divergent transcript [Source:HGNC Symbol;Acc:HGNC:48664]	lncRNA
ENSG00000112473	Male Dominant	SLC39A7	7922	solute carrier family 39 member 7 [Source:HGNC Symbol;Acc:HGNC:4927]	protein_coding
ENSG00000277401	Male Dominant	TJP1	7082	tight junction protein 1 [Source:HGNC Symbol;Acc:HGNC:11827]	protein_coding
ENSG00000188997	Male Dominant	KCTD21	283219	potassium channel tetramerization domain containing 21 [Source:HGNC Symbol;Acc:HGNC:27452]	protein_coding
ENSG00000119922	Male Dominant	IFIT2	3433	interferon induced protein with tetratricopeptide repeats 2 [Source:HGNC Symbol;Acc:HGNC:5409]	protein_coding
ENSG00000177311	Male Dominant	ZBTB38	253461	zinc finger and BTB domain containing 38 [Source:HGNC Symbol;Acc:HGNC:26636]	protein_coding
ENSG00000162551	Male Dominant	ALPL	249	alkaline phosphatase, biomineralization associated [Source:HGNC Symbol;Acc:HGNC:438]	protein_coding
ENSG00000217555	Male Dominant	CKLF	51192	chemokine like factor [Source:HGNC Symbol;Acc:HGNC:13253]	protein_coding
ENSG00000176894	Male Dominant	PXMP2	5827	peroxisomal membrane protein 2 [Source:HGNC Symbol;Acc:HGNC:9716]	protein_coding
ENSG00000055211	Male Dominant	GINM1	116254	glycoprotein integral membrane 1 [Source:HGNC Symbol;Acc:HGNC:21074]	protein_coding
ENSG00000112335	Male Dominant	SNX3	8724	sorting nexin 3 [Source:HGNC Symbol;Acc:HGNC:11174]	protein_coding
ENSG00000109610	Male Dominant	SOD3	6649	superoxide dismutase 3 [Source:HGNC Symbol;Acc:HGNC:11181]	protein_coding
ENSG00000115594	Male Dominant	IL1R1	3554	interleukin 1 receptor type 1 [Source:HGNC Symbol;Acc:HGNC:5993]	protein_coding
ENSG00000173402	Male Dominant	DAG1	1605	dystroglycan 1 [Source:HGNC Symbol;Acc:HGNC:2666]	protein_coding
ENSG00000100196	Male Dominant	KDELR3	11015	KDEL endoplasmic reticulum protein retention receptor 3 [Source:HGNC Symbol;Acc:HGNC:6306]	protein_coding
ENSG00000156642	Male Dominant	NPTN	27020	neuroplastin [Source:HGNC Symbol;Acc:HGNC:17867]	protein_coding
ENSG00000155876	Male Dominant	RRAGA	10670	Ras related GTP binding A [Source:HGNC Symbol;Acc:HGNC:16963]	protein_coding
ENSG00000107651	Male Dominant	SEC23IP	11196	SEC23 interacting protein [Source:HGNC Symbol;Acc:HGNC:17018]	protein_coding
ENSG00000129083	Male Dominant	COPB1	1315	coatomer protein complex subunit beta 1 [Source:HGNC Symbol;Acc:HGNC:2231]	protein_coding
ENSG00000122729	Male Dominant	ACO1	48	aconitase 1 [Source:HGNC Symbol;Acc:HGNC:117]	protein_coding
ENSG00000067560	Male Dominant	RHOA	387	ras homolog family member A [Source:HGNC Symbol;Acc:HGNC:667]	protein_coding
ENSG00000206288	Male Dominant	SLC39A7	7922	solute carrier family 39 member 7 [Source:HGNC Symbol;Acc:HGNC:4927]	protein_coding
ENSG00000224399	Male Dominant	SLC39A7	7922	solute carrier family 39 member 7 [Source:HGNC Symbol;Acc:HGNC:4927]	protein_coding
ENSG00000128595	Male Dominant	CALU	813	calumenin [Source:HGNC Symbol;Acc:HGNC:1458]	protein_coding
ENSG00000100926	Male Dominant	TM9SF1	10548	transmembrane 9 superfamily member 1 [Source:HGNC Symbol;Acc:HGNC:11864]	protein_coding
ENSG00000167193	Male Dominant	CRK	1398	CRK proto-oncogene, adaptor protein [Source:HGNC Symbol;Acc:HGNC:2362]	protein_coding
ENSG00000237599	Male Dominant	TAP2	6891	transporter 2, ATP binding cassette subfamily B member [Source:HGNC Symbol;Acc:HGNC:44]	protein_coding
ENSG00000127314	Male Dominant	RAP1B	5908	RAP1B, member of RAS oncogene family [Source:HGNC Symbol;Acc:HGNC:9857]	protein_coding
ENSG00000141367	Male Dominant	CLTC	1213	clathrin heavy chain [Source:HGNC Symbol;Acc:HGNC:2092]	protein_coding
ENSG00000167705	Male Dominant	RILP	83547	Rab interacting lysosomal protein [Source:HGNC Symbol;Acc:HGNC:30266]	protein_coding
ENSG00000130724	Male Dominant	CHMP2A	27243	charged multivesicular body protein 2A [Source:HGNC Symbol;Acc:HGNC:30216]	protein_coding
ENSG00000074660	Male Dominant	SCARF1	8578	scavenger receptor class F member 1 [Source:HGNC Symbol;Acc:HGNC:16820]	protein_coding
ENSG00000100299	Male Dominant	ARSA	410	arylsulfatase A [Source:HGNC Symbol;Acc:HGNC:713]	protein_coding
ENSG00000132205	Male Dominant	EMILIN2	84034	elastin microfibril interfacer 2 [Source:HGNC Symbol;Acc:HGNC:19881]	protein_coding
ENSG00000232035	Male Dominant	AL135790.1		novel transcript	lncRNA
ENSG00000143545	Male Dominant	RAB13	5872	RAB13, member RAS oncogene family [Source:HGNC Symbol;Acc:HGNC:9762]	protein_coding
ENSG00000175416	Male Dominant	CLTB	1212	clathrin light chain B [Source:HGNC Symbol;Acc:HGNC:2091]	protein_coding
ENSG00000103888	Male Dominant	CEMIP	57214	cell migration inducing hyaluronidase 1 [Source:HGNC Symbol;Acc:HGNC:29213]	protein_coding
ENSG00000161203	Male Dominant	AP2M1	1173	adaptor related protein complex 2 subunit mu 1 [Source:HGNC Symbol;Acc:HGNC:564]	protein_coding
ENSG00000230987	Male Dominant	AL359976.1		DEAH (Asp-Glu-Ala-His) box polypeptide 29 (DHX29) pseudogene	processed_pseudogene
ENSG00000168291	Male Dominant	PDHB	5162	pyruvate dehydrogenase E1 beta subunit [Source:HGNC Symbol;Acc:HGNC:8808]	protein_coding
ENSG00000113384	Male Dominant	GOLPH3	64083	golgi phosphoprotein 3 [Source:HGNC Symbol;Acc:HGNC:15452]	protein_coding
ENSG00000064726	Male Dominant	BTBD1	53339	BTB domain containing 1 [Source:HGNC Symbol;Acc:HGNC:1120]	protein_coding
ENSG00000148110	Male Dominant	MFSD14B	84641	major facilitator superfamily domain containing 14B [Source:HGNC Symbol;Acc:HGNC:23376]	protein_coding
ENSG00000129515	Male Dominant	SNX6	58533	sorting nexin 6 [Source:HGNC Symbol;Acc:HGNC:14970]	protein_coding
ENSG00000110876	Male Dominant	SELPLG	6404	selectin P ligand [Source:HGNC Symbol;Acc:HGNC:10722]	protein_coding
ENSG00000137710	Male Dominant	RDX	5962	radixin [Source:HGNC Symbol;Acc:HGNC:9944]	protein_coding
ENSG00000172380	Male Dominant	GNG12	55970	G protein subunit gamma 12 [Source:HGNC Symbol;Acc:HGNC:19663]	protein_coding
ENSG00000176018	Male Dominant	LYSMD3	116068	LysM domain containing 3 [Source:HGNC Symbol;Acc:HGNC:26969]	protein_coding
ENSG00000214814	Male Dominant	FER1L6	654463	fer-1 like family member 6 [Source:HGNC Symbol;Acc:HGNC:28065]	protein_coding
ENSG00000105926	Male Dominant	MPP6	51678	membrane palmitoylated protein 6 [Source:HGNC Symbol;Acc:HGNC:18167]	protein_coding
ENSG00000138061	Male Dominant	CYP1B1	1545	cytochrome P450 family 1 subfamily B member 1 [Source:HGNC Symbol;Acc:HGNC:2597]	protein_coding
ENSG00000176623	Male Dominant	RMDN1	51115	regulator of microtubule dynamics 1 [Source:HGNC Symbol;Acc:HGNC:24285]	protein_coding
ENSG00000143156	Male Dominant	NME7	29922	NME/NM23 family member 7 [Source:HGNC Symbol;Acc:HGNC:20461]	protein_coding
ENSG00000248925	Male Dominant	AC021087.1		novel transcript	lncRNA
ENSG00000213949	Male Dominant	ITGA1	3672	integrin subunit alpha 1 [Source:HGNC Symbol;Acc:HGNC:6134]	protein_coding
ENSG00000147475	Male Dominant	ERLIN2	11160	ER lipid raft associated 2 [Source:HGNC Symbol;Acc:HGNC:1356]	protein_coding
ENSG00000054983	Male Dominant	GALC	2581	galactosylceramidase [Source:HGNC Symbol;Acc:HGNC:4115]	protein_coding
ENSG00000132356	Male Dominant	PRKAA1	5562	protein kinase AMP-activated catalytic subunit alpha 1 [Source:HGNC Symbol;Acc:HGNC:9376]	protein_coding
ENSG00000166734	Male Dominant	CASC4	113201	cancer susceptibility 4 [Source:HGNC Symbol;Acc:HGNC:24892]	protein_coding
ENSG00000238045	Male Dominant	AC009133.1		novel transcript, antisense to C16orf53 and MVP	lncRNA
ENSG00000131931	Male Dominant	THAP1	55145	THAP domain containing 1 [Source:HGNC Symbol;Acc:HGNC:20856]	protein_coding
ENSG00000164932	Male Dominant	CTHRC1	115908	collagen triple helix repeat containing 1 [Source:HGNC Symbol;Acc:HGNC:18831]	protein_coding
ENSG00000227825	Male Dominant	SLC9A7P1		solute carrier family 9 member 7 pseudogene 1 [Source:HGNC Symbol;Acc:HGNC:32679]	transcribed_processed_pseudogene
ENSG00000168385	Male Dominant	SEPTIN2	4735	septin 2 [Source:HGNC Symbol;Acc:HGNC:7729]	protein_coding
ENSG00000113583	Male Dominant	C5orf15	56951	chromosome 5 open reading frame 15 [Source:HGNC Symbol;Acc:HGNC:20656]	protein_coding
ENSG00000099246	Male Dominant	RAB18	22931	RAB18, member RAS oncogene family [Source:HGNC Symbol;Acc:HGNC:14244]	protein_coding
ENSG00000214194	Male Dominant	SMIM30	401397	small integral membrane protein 30 [Source:HGNC Symbol;Acc:HGNC:48953]	protein_coding
ENSG00000110013	Male Dominant	SIAE	54414	sialic acid acetylesterase [Source:HGNC Symbol;Acc:HGNC:18187]	protein_coding
ENSG00000197712	Male Dominant	FAM114A1	92689	family with sequence similarity 114 member A1 [Source:HGNC Symbol;Acc:HGNC:25087]	protein_coding
ENSG00000151135	Male Dominant	TMEM263	90488	transmembrane protein 263 [Source:HGNC Symbol;Acc:HGNC:28281]	protein_coding
ENSG00000198843	Male Dominant	SELENOT	51714	selenoprotein T [Source:HGNC Symbol;Acc:HGNC:18136]	protein_coding
ENSG00000010704	Male Dominant	HFE	3077	homeostatic iron regulator [Source:HGNC Symbol;Acc:HGNC:4886]	protein_coding
ENSG00000198252	Male Dominant	STYX	6815	serine/threonine/tyrosine interacting protein [Source:HGNC Symbol;Acc:HGNC:11447]	protein_coding
ENSG00000165169	Male Dominant	DYNLT3	6990	dynein light chain Tctex-type 3 [Source:HGNC Symbol;Acc:HGNC:11694]	protein_coding
ENSG00000182093	Male Dominant	GET1	7485	guided entry of tail-anchored proteins factor 1 [Source:HGNC Symbol;Acc:HGNC:12790]	protein_coding
ENSG00000107798	Male Dominant	LIPA	3988	lipase A, lysosomal acid type [Source:HGNC Symbol;Acc:HGNC:6617]	protein_coding
ENSG00000154114	Male Dominant	TBCEL	219899	tubulin folding cofactor E like [Source:HGNC Symbol;Acc:HGNC:28115]	protein_coding
ENSG00000023516	Male Dominant	AKAP11	11215	A-kinase anchoring protein 11 [Source:HGNC Symbol;Acc:HGNC:369]	protein_coding
ENSG00000261420	Female Dominant	AL022069.1		novel transcript, antisense to BRP44L	lncRNA
ENSG00000169550	Female Dominant	MUC15	143662	mucin 15, cell surface associated [Source:HGNC Symbol;Acc:HGNC:14956]	protein_coding
ENSG00000079739	Female Dominant	PGM1	5236	phosphoglucomutase 1 [Source:HGNC Symbol;Acc:HGNC:8905]	protein_coding
ENSG00000287737	Female Dominant	AC132872.5		novel transcript	lncRNA
ENSG00000196937	Female Dominant	FAM3C	10447	family with sequence similarity 3 member C [Source:HGNC Symbol;Acc:HGNC:18664]	protein_coding
ENSG00000111913	Female Dominant	RIPOR2	9750	RHO family interacting cell polarization regulator 2 [Source:HGNC Symbol;Acc:HGNC:13872]	protein_coding
ENSG00000258385	Female Dominant	AL391516.1		WD repeat-containing protein 75 (WDR75) pseudogene	processed_pseudogene
ENSG00000130612	Female Dominant	CYP2G1P		cytochrome P450 family 2 subfamily G member 1, pseudogene [Source:HGNC Symbol;Acc:HGNC:2633]	translated_unprocessed_pseudogene
ENSG00000180287	Female Dominant	PLD5	200150	phospholipase D family member 5 [Source:HGNC Symbol;Acc:HGNC:26879]	protein_coding
ENSG00000198879	Female Dominant	SFMBT2	57713	Scm like with four mbt domains 2 [Source:HGNC Symbol;Acc:HGNC:20256]	protein_coding
ENSG00000127578	Female Dominant	WFIKKN1	117166	WAP, follistatin/kazal, immunoglobulin, kunitz and netrin domain containing 1 [Source:HGNC Symbol;Acc:HGNC:30912]	protein_coding
ENSG00000074416	Female Dominant	MGLL	11343	monoglyceride lipase [Source:HGNC Symbol;Acc:HGNC:17038]	protein_coding
ENSG00000163909	Female Dominant	HEYL	26508	hes related family bHLH transcription factor with YRPW motif like [Source:HGNC Symbol;Acc:HGNC:4882]	protein_coding
ENSG00000121068	Female Dominant	TBX2	6909	T-box transcription factor 2 [Source:HGNC Symbol;Acc:HGNC:11597]	protein_coding
ENSG00000131149	Female Dominant	GSE1	23199	Gse1 coiled-coil protein [Source:HGNC Symbol;Acc:HGNC:28979]	protein_coding
ENSG00000127507	Female Dominant	ADGRE2	30817	adhesion G protein-coupled receptor E2 [Source:HGNC Symbol;Acc:HGNC:3337]	protein_coding
ENSG00000115525	Female Dominant	ST3GAL5	8869	ST3 beta-galactoside alpha-2,3-sialyltransferase 5 [Source:HGNC Symbol;Acc:HGNC:10872]	protein_coding
ENSG00000271156	Female Dominant	AC090578.2		novel transcript	lncRNA
ENSG00000257835	Female Dominant	AC073591.1		novel transcript	lncRNA
ENSG00000148516	Female Dominant	ZEB1	6935	zinc finger E-box binding homeobox 1 [Source:HGNC Symbol;Acc:HGNC:11642]	protein_coding
ENSG00000172575	Female Dominant	RASGRP1	10125	RAS guanyl releasing protein 1 [Source:HGNC Symbol;Acc:HGNC:9878]	protein_coding
ENSG00000169282	Female Dominant	KCNAB1	7881	potassium voltage-gated channel subfamily A member regulatory beta subunit 1 [Source:HGNC Symbol;Acc:HGNC:6228]	protein_coding
ENSG00000241962	Female Dominant	AC079447.1		novel protein, C2orf15-MRPL30-novel lincRNA readthrough	protein_coding
ENSG00000198765	Female Dominant	SYCP1	6847	synaptonemal complex protein 1 [Source:HGNC Symbol;Acc:HGNC:11487]	protein_coding
ENSG00000182795	Female Dominant	C1orf116	79098	chromosome 1 open reading frame 116 [Source:HGNC Symbol;Acc:HGNC:28667]	protein_coding
ENSG00000145103	Female Dominant	ILDR1	286676	immunoglobulin like domain containing receptor 1 [Source:HGNC Symbol;Acc:HGNC:28741]	protein_coding
ENSG00000174482	Female Dominant	LINGO2	158038	leucine rich repeat and Ig domain containing 2 [Source:HGNC Symbol;Acc:HGNC:21207]	protein_coding
ENSG00000285395	Female Dominant	AC099494.7		Xylosyltransferase 1 [Source:UniProtKB/Swiss-Prot;Acc:Q86Y38]	protein_coding
ENSG00000132359	Female Dominant	RAP1GAP2	23108	RAP1 GTPase activating protein 2 [Source:HGNC Symbol;Acc:HGNC:29176]	protein_coding
ENSG00000177098	Female Dominant	SCN4B	6330	sodium voltage-gated channel beta subunit 4 [Source:HGNC Symbol;Acc:HGNC:10592]	protein_coding
ENSG00000116741	Female Dominant	RGS2	5997	regulator of G protein signaling 2 [Source:HGNC Symbol;Acc:HGNC:9998]	protein_coding
ENSG00000123700	Female Dominant	KCNJ2	3759	potassium voltage-gated channel subfamily J member 2 [Source:HGNC Symbol;Acc:HGNC:6263]	protein_coding
ENSG00000248455	Female Dominant	LINC02217		long intergenic non-protein coding RNA 2217 [Source:HGNC Symbol;Acc:HGNC:53084]	lncRNA
ENSG00000187621	Female Dominant	TCL6		T cell leukemia/lymphoma 6 [Source:HGNC Symbol;Acc:HGNC:13463]	lncRNA
ENSG00000188779	Female Dominant	SKOR1	390598	SKI family transcriptional corepressor 1 [Source:HGNC Symbol;Acc:HGNC:21326]	protein_coding
ENSG00000287223	Female Dominant	Z94277.1		novel transcript	lncRNA
ENSG00000187068	Female Dominant	C3orf70	285382	chromosome 3 open reading frame 70 [Source:HGNC Symbol;Acc:HGNC:33731]	protein_coding
ENSG00000249635	Female Dominant	AC109361.1		novel transcript	lncRNA
ENSG00000255757	Female Dominant	AC087894.1		fibroblast growth factor receptor 1 (FGFR1)	processed_pseudogene
ENSG00000171180	Female Dominant	OR2M4	26245	olfactory receptor family 2 subfamily M member 4 [Source:HGNC Symbol;Acc:HGNC:8270]	protein_coding
ENSG00000154764	Female Dominant	WNT7A	7476	Wnt family member 7A [Source:HGNC Symbol;Acc:HGNC:12786]	protein_coding
ENSG00000169330	Female Dominant	MINAR1	23251	membrane integral NOTCH2 associated receptor 1 [Source:HGNC Symbol;Acc:HGNC:29172]	protein_coding
ENSG00000064195	Female Dominant	DLX3	1747	distal-less homeobox 3 [Source:HGNC Symbol;Acc:HGNC:2916]	protein_coding
ENSG00000234899	Female Dominant	SOX9-AS1		SOX9 antisense RNA 1 [Source:HGNC Symbol;Acc:HGNC:49321]	lncRNA
ENSG00000006062	Female Dominant	MAP3K14	9020	mitogen-activated protein kinase kinase kinase 14 [Source:HGNC Symbol;Acc:HGNC:6853]	protein_coding
ENSG00000070882	Female Dominant	OSBPL3	26031	oxysterol binding protein like 3 [Source:HGNC Symbol;Acc:HGNC:16370]	protein_coding
ENSG00000102890	Female Dominant	ELMO3	79767	engulfment and cell motility 3 [Source:HGNC Symbol;Acc:HGNC:17289]	protein_coding
ENSG00000237473	Female Dominant	AC068759.1		novel transcript	lncRNA
ENSG00000150672	Female Dominant	DLG2	1740	discs large MAGUK scaffold protein 2 [Source:HGNC Symbol;Acc:HGNC:2901]	protein_coding
ENSG00000143847	Female Dominant	PPFIA4	8497	PTPRF interacting protein alpha 4 [Source:HGNC Symbol;Acc:HGNC:9248]	protein_coding
ENSG00000270112	Female Dominant	AC090241.2		novel transcript, antisense to ST8SIA5	lncRNA
ENSG00000259370	Female Dominant	AC103740.1	105370854	uncharacterized LOC105370854 [Source:NCBI gene;Acc:105370854]	lncRNA
ENSG00000274775	Female Dominant	Z82195.2		fibrous sheath interacting protein 2 (FSIP2) pseudogene	transcribed_unprocessed_pseudogene
ENSG00000214439	Female Dominant	FAM185BP		family with sequence similarity 185 member B, pseudogene [Source:HGNC Symbol;Acc:HGNC:21813]	transcribed_unprocessed_pseudogene
ENSG00000067191	Female Dominant	CACNB1	782	calcium voltage-gated channel auxiliary subunit beta 1 [Source:HGNC Symbol;Acc:HGNC:1401]	protein_coding
ENSG00000213279	Female Dominant	Z97192.2		novel transcript	lncRNA
ENSG00000172602	Female Dominant	RND1	27289	Rho family GTPase 1 [Source:HGNC Symbol;Acc:HGNC:18314]	protein_coding
ENSG00000286369	Female Dominant	AP002813.1		novel transcript	lncRNA
ENSG00000068615	Female Dominant	REEP1	65055	receptor accessory protein 1 [Source:HGNC Symbol;Acc:HGNC:25786]	protein_coding
ENSG00000280594	Female Dominant	BTG3-AS1	110806272	BTG3 antisense RNA 1 [Source:HGNC Symbol;Acc:HGNC:53145]	lncRNA
ENSG00000228221	Female Dominant	LINC00578		long intergenic non-protein coding RNA 578 [Source:HGNC Symbol;Acc:HGNC:43807]	lncRNA
ENSG00000223576	Female Dominant	AL355001.1		novel transcript	lncRNA
ENSG00000262943	Female Dominant	ALOX12P2		arachidonate 12-lipoxygenase pseudogene 2 [Source:HGNC Symbol;Acc:HGNC:432]	transcribed_unprocessed_pseudogene
ENSG00000267587	Female Dominant	AC090241.1		Ubiquitin carboxyl-terminal hydrolase 4, pseudogene	processed_pseudogene
ENSG00000125850	Female Dominant	OVOL2	58495	ovo like zinc finger 2 [Source:HGNC Symbol;Acc:HGNC:15804]	protein_coding
ENSG00000219445	Female Dominant	AC019155.2		novel transcript	lncRNA
ENSG00000165046	Female Dominant	LETM2	137994	leucine zipper and EF-hand containing transmembrane protein 2 [Source:HGNC Symbol;Acc:HGNC:14648]	protein_coding
ENSG00000154265	Female Dominant	ABCA5	23461	ATP binding cassette subfamily A member 5 [Source:HGNC Symbol;Acc:HGNC:35]	protein_coding
ENSG00000236678	Female Dominant	LINC00347		long intergenic non-protein coding RNA 347 [Source:HGNC Symbol;Acc:HGNC:27890]	lncRNA
ENSG00000269226	Female Dominant	TMSB15B	286527	thymosin beta 15B [Source:NCBI gene;Acc:286527]	protein_coding
ENSG00000285219	Female Dominant	HULC		hepatocellular carcinoma up-regulated long non-coding RNA [Source:HGNC Symbol;Acc:HGNC:34232]	lncRNA
ENSG00000269967	Female Dominant	AL136115.2		novel transcript	lncRNA
ENSG00000277449	Female Dominant	CEBPB-AS1		CEBPB antisense RNA 1 [Source:HGNC Symbol;Acc:HGNC:51226]	lncRNA
ENSG00000170921	Female Dominant	TANC2	26115	tetratricopeptide repeat, ankyrin repeat and coiled-coil containing 2 [Source:HGNC Symbol;Acc:HGNC:30212]	protein_coding
ENSG00000069812	Female Dominant	HES2	54626	hes family bHLH transcription factor 2 [Source:HGNC Symbol;Acc:HGNC:16005]	protein_coding
ENSG00000029534	Female Dominant	ANK1	286	ankyrin 1 [Source:HGNC Symbol;Acc:HGNC:492]	protein_coding
ENSG00000118898	Female Dominant	PPL	5493	periplakin [Source:HGNC Symbol;Acc:HGNC:9273]	protein_coding
ENSG00000230873	Female Dominant	STMND1	401236	stathmin domain containing 1 [Source:HGNC Symbol;Acc:HGNC:44668]	protein_coding
ENSG00000283638	Female Dominant	AC002407.1		novel transcript	lncRNA
ENSG00000151320	Female Dominant	AKAP6	9472	A-kinase anchoring protein 6 [Source:HGNC Symbol;Acc:HGNC:376]	protein_coding
ENSG00000251682	Female Dominant	AC122718.2		DEAD (Asp-Glu-Ala-Asp) box polypeptide 25 (DDX25) pseudogene	processed_pseudogene
ENSG00000088726	Female Dominant	TMEM40	55287	transmembrane protein 40 [Source:HGNC Symbol;Acc:HGNC:25620]	protein_coding
ENSG00000264895	Female Dominant	AC006141.1		novel transcript, sense intronic to MBTD1	lncRNA
ENSG00000186862	Female Dominant	PDZD7	79955	PDZ domain containing 7 [Source:HGNC Symbol;Acc:HGNC:26257]	protein_coding
ENSG00000287238	Female Dominant	AP002954.2		novel transcript	lncRNA
ENSG00000287475	Female Dominant	AL844892.2		novel transcript	lncRNA
ENSG00000282556	Female Dominant	AC068733.3	101927825	novel transcript, antisense to PRKCDBP	lncRNA
ENSG00000197077	Female Dominant	KIAA1671	85379	KIAA1671 [Source:HGNC Symbol;Acc:HGNC:29345]	protein_coding
ENSG00000205678	Female Dominant	TECRL	253017	trans-2,3-enoyl-CoA reductase like [Source:HGNC Symbol;Acc:HGNC:27365]	protein_coding
ENSG00000247735	Female Dominant	AC120114.1		novel transcript, antisense to KCTD13	lncRNA
ENSG00000188266	Female Dominant	HYKK	123688	hydroxylysine kinase [Source:HGNC Symbol;Acc:HGNC:34403]	protein_coding
ENSG00000162461	Female Dominant	SLC25A34	284723	solute carrier family 25 member 34 [Source:HGNC Symbol;Acc:HGNC:27653]	protein_coding
ENSG00000130234	Female Dominant	ACE2	59272	angiotensin I converting enzyme 2 [Source:HGNC Symbol;Acc:HGNC:13557]	protein_coding
ENSG00000287665	Female Dominant	AC092428.1		novel transcript, sense intronic to FOXK1	lncRNA
ENSG00000186684	Female Dominant	CYP27C1	339761	cytochrome P450 family 27 subfamily C member 1 [Source:HGNC Symbol;Acc:HGNC:33480]	protein_coding
ENSG00000234717	Female Dominant	TMEM212-AS1		TMEM212 antisense RNA 1 [Source:HGNC Symbol;Acc:HGNC:41939]	lncRNA
ENSG00000287189	Female Dominant	AL121956.6		novel transcript	lncRNA
ENSG00000239572	Female Dominant	AC108749.1		novel transcript	lncRNA
ENSG00000286918	Female Dominant	AL035411.3		novel transcript, antisense to OMA1	lncRNA
ENSG00000228336	Female Dominant	OR9H1P		olfactory receptor family 9 subfamily H member 1 pseudogene [Source:HGNC Symbol;Acc:HGNC:15038]	polymorphic_pseudogene
ENSG00000267114	Female Dominant	AC011481.1		novel transcript	lncRNA
ENSG00000260417	Female Dominant	AC092127.1		novel transcript	lncRNA
ENSG00000273297	Female Dominant	AC009275.1	105375519	novel transcript	lncRNA
ENSG00000003137	Female Dominant	CYP26B1	56603	cytochrome P450 family 26 subfamily B member 1 [Source:HGNC Symbol;Acc:HGNC:20581]	protein_coding
ENSG00000278716	Female Dominant	AC133540.1		novel transcript	lncRNA
ENSG00000120907	Female Dominant	ADRA1A	148	adrenoceptor alpha 1A [Source:HGNC Symbol;Acc:HGNC:277]	protein_coding
ENSG00000244128	Female Dominant	LINC01322		long intergenic non-protein coding RNA 1322 [Source:HGNC Symbol;Acc:HGNC:50528]	lncRNA
ENSG00000153012	Female Dominant	LGI2	55203	leucine rich repeat LGI family member 2 [Source:HGNC Symbol;Acc:HGNC:18710]	protein_coding
ENSG00000234520	Female Dominant	AC018464.1		novel transcript	lncRNA
ENSG00000248540	Female Dominant	AC010931.2		novel transcript	lncRNA
ENSG00000230498	Female Dominant	AL035409.1		novel transcript	lncRNA
ENSG00000004468	Female Dominant	CD38	952	CD38 molecule [Source:HGNC Symbol;Acc:HGNC:1667]	protein_coding
ENSG00000197479	Female Dominant	PCDHB11	56125	protocadherin beta 11 [Source:HGNC Symbol;Acc:HGNC:8682]	protein_coding
ENSG00000197934	Female Dominant	CYYR1-AS1		cysteine and tyrosine rich 1 antisense RNA 1 [Source:HGNC Symbol;Acc:HGNC:39560]	lncRNA
ENSG00000285427	Female Dominant	SOD2-OT1	100129518	SOD2 overlapping transcript 1 [Source:HGNC Symbol;Acc:HGNC:53445]	lncRNA
ENSG00000117069	Female Dominant	ST6GALNAC5	81849	ST6 N-acetylgalactosaminide alpha-2,6-sialyltransferase 5 [Source:HGNC Symbol;Acc:HGNC:19342]	protein_coding
ENSG00000254202	Female Dominant	AC015522.1		novel transcript	lncRNA
ENSG00000103316	Female Dominant	CRYM	1428	crystallin mu [Source:HGNC Symbol;Acc:HGNC:2418]	protein_coding
ENSG00000114770	Female Dominant	ABCC5	10057	ATP binding cassette subfamily C member 5 [Source:HGNC Symbol;Acc:HGNC:56]	protein_coding
ENSG00000260163	Female Dominant	AC012508.1		novel transcript	lncRNA
ENSG00000280356	Female Dominant	AL021877.2		novel transcript	lncRNA
ENSG00000145949	Female Dominant	MYLK4	340156	myosin light chain kinase family member 4 [Source:HGNC Symbol;Acc:HGNC:27972]	protein_coding
ENSG00000169495	Female Dominant	HTRA4	203100	HtrA serine peptidase 4 [Source:HGNC Symbol;Acc:HGNC:26909]	protein_coding
ENSG00000245552	Female Dominant	AP000787.1		novel transcript, antisense to SESN3	lncRNA
ENSG00000185532	Female Dominant	PRKG1	5592	protein kinase cGMP-dependent 1 [Source:HGNC Symbol;Acc:HGNC:9414]	protein_coding
ENSG00000267169	Female Dominant	AC022098.1		novel transcript, antisense to LPHN1	lncRNA
ENSG00000288348	Female Dominant	AC022098.5		novel transcript, antisense to LPHN1	lncRNA
ENSG00000162543	Female Dominant	UBXN10	127733	UBX domain protein 10 [Source:HGNC Symbol;Acc:HGNC:26354]	protein_coding
ENSG00000172987	Female Dominant	HPSE2	60495	heparanase 2 (inactive) [Source:HGNC Symbol;Acc:HGNC:18374]	protein_coding
ENSG00000264608	Female Dominant	AC005726.3		novel transcript, sense intronic to novel protein	lncRNA
ENSG00000185518	Female Dominant	SV2B	9899	synaptic vesicle glycoprotein 2B [Source:HGNC Symbol;Acc:HGNC:16874]	protein_coding
ENSG00000137203	Female Dominant	TFAP2A	7020	transcription factor AP-2 alpha [Source:HGNC Symbol;Acc:HGNC:11742]	protein_coding
ENSG00000172458	Female Dominant	IL17D	53342	interleukin 17D [Source:HGNC Symbol;Acc:HGNC:5984]	protein_coding
ENSG00000272921	Female Dominant	AC005832.4		novel protein	protein_coding
ENSG00000154122	Female Dominant	ANKH	56172	ANKH inorganic pyrophosphate transport regulator [Source:HGNC Symbol;Acc:HGNC:15492]	protein_coding
ENSG00000102996	Female Dominant	MMP15	4324	matrix metallopeptidase 15 [Source:HGNC Symbol;Acc:HGNC:7161]	protein_coding
ENSG00000253554	Female Dominant	LINC01414		long intergenic non-protein coding RNA 1414 [Source:HGNC Symbol;Acc:HGNC:50707]	lncRNA
ENSG00000232564	Female Dominant	MRTFA-AS1		MRTFA antisense RNA 1 [Source:HGNC Symbol;Acc:HGNC:40681]	lncRNA
ENSG00000065361	Female Dominant	ERBB3	2065	erb-b2 receptor tyrosine kinase 3 [Source:HGNC Symbol;Acc:HGNC:3431]	protein_coding
ENSG00000284309	Female Dominant	AL391650.2		novel transcript	lncRNA
ENSG00000226235	Female Dominant	LEMD1-AS1		LEMD1 antisense RNA 1 [Source:HGNC Symbol;Acc:HGNC:44132]	lncRNA
ENSG00000287041	Female Dominant	AC079354.3		novel transcript, antisense to KIAA2012	lncRNA
ENSG00000166535	Female Dominant	A2ML1	144568	alpha-2-macroglobulin like 1 [Source:HGNC Symbol;Acc:HGNC:23336]	protein_coding
ENSG00000116329	Female Dominant	OPRD1	4985	opioid receptor delta 1 [Source:HGNC Symbol;Acc:HGNC:8153]	protein_coding
ENSG00000064300	Female Dominant	NGFR	4804	nerve growth factor receptor [Source:HGNC Symbol;Acc:HGNC:7809]	protein_coding
ENSG00000139044	Female Dominant	B4GALNT3	283358	beta-1,4-N-acetyl-galactosaminyltransferase 3 [Source:HGNC Symbol;Acc:HGNC:24137]	protein_coding
ENSG00000135324	Female Dominant	MRAP2	112609	melanocortin 2 receptor accessory protein 2 [Source:HGNC Symbol;Acc:HGNC:21232]	protein_coding
ENSG00000258561	Female Dominant	AL359232.1		novel transcript	lncRNA
ENSG00000229017	Female Dominant	LINC01277		long intergenic non-protein coding RNA 1277 [Source:HGNC Symbol;Acc:HGNC:50334]	lncRNA
ENSG00000080293	Female Dominant	SCTR	6344	secretin receptor [Source:HGNC Symbol;Acc:HGNC:10608]	protein_coding
ENSG00000219470	Female Dominant	AL355802.1		40S ribosomal protein S2 (RPS2) pseudogene	processed_pseudogene
ENSG00000273213	Female Dominant	HIST2H3PS2	440686	histone cluster 2 H3 pseudogene 2 [Source:HGNC Symbol;Acc:HGNC:32060]	protein_coding
ENSG00000259818	Female Dominant	AL606760.3		novel transcript, antisense to C1orf123 & MAGOH	lncRNA
ENSG00000283415	Female Dominant	AC087280.2		novel transcript	lncRNA
ENSG00000143340	Female Dominant	FAM163A	148753	family with sequence similarity 163 member A [Source:HGNC Symbol;Acc:HGNC:28274]	protein_coding
ENSG00000101846	Female Dominant	STS	412	steroid sulfatase [Source:HGNC Symbol;Acc:HGNC:11425]	protein_coding
ENSG00000251576	Female Dominant	LINC01267		long intergenic non-protein coding RNA 1267 [Source:HGNC Symbol;Acc:HGNC:50320]	lncRNA
ENSG00000287042	Female Dominant	AC090945.1		novel transcript	lncRNA
ENSG00000176485	Female Dominant	PLAAT3	11145	phospholipase A and acyltransferase 3 [Source:HGNC Symbol;Acc:HGNC:17825]	protein_coding
ENSG00000182508	Female Dominant	LHFPL1	340596	LHFPL tetraspan subfamily member 1 [Source:HGNC Symbol;Acc:HGNC:6587]	protein_coding
ENSG00000227583	Female Dominant	RPS3AP37		ribosomal protein S3a pseudogene 37 [Source:HGNC Symbol;Acc:HGNC:36691]	processed_pseudogene
ENSG00000250387	Female Dominant	LINC02197		long intergenic non-protein coding RNA 2197 [Source:HGNC Symbol;Acc:HGNC:53063]	lncRNA
ENSG00000140678	Female Dominant	ITGAX	3687	integrin subunit alpha X [Source:HGNC Symbol;Acc:HGNC:6152]	protein_coding
ENSG00000152078	Female Dominant	TLCD4	148534	TLC domain containing 4 [Source:HGNC Symbol;Acc:HGNC:26477]	protein_coding
ENSG00000273824	Female Dominant	AC008033.3		novel transcript	lncRNA
ENSG00000159445	Female Dominant	THEM4	117145	thioesterase superfamily member 4 [Source:HGNC Symbol;Acc:HGNC:17947]	protein_coding
ENSG00000265170	Female Dominant	RN7SL667P		RNA, 7SL, cytoplasmic 667, pseudogene [Source:HGNC Symbol;Acc:HGNC:46683]	misc_RNA
ENSG00000245526	Female Dominant	LINC00461		long intergenic non-protein coding RNA 461 [Source:HGNC Symbol;Acc:HGNC:42810]	lncRNA
ENSG00000177689	Female Dominant	MAGEB10	139422	MAGE family member B10 [Source:HGNC Symbol;Acc:HGNC:25377]	protein_coding
ENSG00000276794	Female Dominant	AC108108.1		glucuronidase, beta (GUSB) pseudogene	transcribed_unprocessed_pseudogene
ENSG00000149781	Female Dominant	FERMT3	83706	fermitin family member 3 [Source:HGNC Symbol;Acc:HGNC:23151]	protein_coding
ENSG00000254092	Female Dominant	AC021613.1		novel transcript	lncRNA
ENSG00000251381	Female Dominant	LINC00958	100506305	long intergenic non-protein coding RNA 958 [Source:HGNC Symbol;Acc:HGNC:48671]	lncRNA
ENSG00000227165	Female Dominant	WDR11-AS1		WDR11 antisense RNA 1 [Source:HGNC Symbol;Acc:HGNC:27437]	lncRNA
ENSG00000224153	Female Dominant	LINC02054	105374250	long intergenic non-protein coding RNA 2054 [Source:HGNC Symbol;Acc:HGNC:52894]	lncRNA
ENSG00000196597	Female Dominant	ZNF782	158431	zinc finger protein 782 [Source:HGNC Symbol;Acc:HGNC:33110]	protein_coding
ENSG00000184933	Female Dominant	OR6A2	8590	olfactory receptor family 6 subfamily A member 2 [Source:HGNC Symbol;Acc:HGNC:15301]	protein_coding
ENSG00000254838	Female Dominant	GVINP1		GTPase, very large interferon inducible pseudogene 1 [Source:HGNC Symbol;Acc:HGNC:25813]	transcribed_unprocessed_pseudogene
ENSG00000147044	Female Dominant	CASK	8573	calcium/calmodulin dependent serine protein kinase [Source:HGNC Symbol;Acc:HGNC:1497]	protein_coding
ENSG00000130962	Female Dominant	PRRG1	5638	proline rich and Gla domain 1 [Source:HGNC Symbol;Acc:HGNC:9469]	protein_coding
ENSG00000006756	Female Dominant	ARSD	414	arylsulfatase D [Source:HGNC Symbol;Acc:HGNC:717]	protein_coding
ENSG00000101935	Female Dominant	AMMECR1	9949	Alport syndrome, mental retardation, midface hypoplasia and elliptocytosis chromosomal region gene 1 [Source:HGNC Symbol;Acc:HGNC:467]	protein_coding
ENSG00000102226	Female Dominant	USP11	8237	ubiquitin specific peptidase 11 [Source:HGNC Symbol;Acc:HGNC:12609]	protein_coding
ENSG00000169895	Female Dominant	SYAP1	94056	synapse associated protein 1 [Source:HGNC Symbol;Acc:HGNC:16273]	protein_coding
ENSG00000101844	Female Dominant	ATG4A	115201	autophagy related 4A cysteine peptidase [Source:HGNC Symbol;Acc:HGNC:16489]	protein_coding
ENSG00000231728	Female Dominant	TMSB15B-AS1		TMSB15B antisense RNA 1 [Source:HGNC Symbol;Acc:HGNC:53858]	lncRNA
ENSG00000123728	Female Dominant	RAP2C	57826	RAP2C, member of RAS oncogene family [Source:HGNC Symbol;Acc:HGNC:21165]	protein_coding
ENSG00000123570	Female Dominant	RAB9B	51209	RAB9B, member RAS oncogene family [Source:HGNC Symbol;Acc:HGNC:14090]	protein_coding
ENSG00000232160	Female Dominant	RAP2C-AS1		RAP2C antisense RNA 1 [Source:HGNC Symbol;Acc:HGNC:40957]	lncRNA
ENSG00000130985	Female Dominant	UBA1	7317	ubiquitin like modifier activating enzyme 1 [Source:HGNC Symbol;Acc:HGNC:12469]	protein_coding
ENSG00000171956	Female Dominant	FOXB1	27023	forkhead box B1 [Source:HGNC Symbol;Acc:HGNC:3799]	protein_coding
ENSG00000186310	Female Dominant	NAP1L3	4675	nucleosome assembly protein 1 like 3 [Source:HGNC Symbol;Acc:HGNC:7639]	protein_coding
ENSG00000101901	Female Dominant	ALG13	79868	ALG13 UDP-N-acetylglucosaminyltransferase subunit [Source:HGNC Symbol;Acc:HGNC:30881]	protein_coding
ENSG00000225470	Female Dominant	JPX	554203	JPX transcript, XIST activator [Source:HGNC Symbol;Acc:HGNC:37191]	lncRNA
ENSG00000005889	Female Dominant	ZFX	7543	zinc finger protein X-linked [Source:HGNC Symbol;Acc:HGNC:12869]	protein_coding
ENSG00000130021	Female Dominant	PUDP	8226	pseudouridine 5'-phosphatase [Source:HGNC Symbol;Acc:HGNC:16818]	protein_coding
ENSG00000133687	Female Dominant	TMTC1	83857	transmembrane O-mannosyltransferase targeting cadherins 1 [Source:HGNC Symbol;Acc:HGNC:24099]	protein_coding
ENSG00000267365	Female Dominant	KCNJ2-AS1		KCNJ2 antisense RNA 1 [Source:HGNC Symbol;Acc:HGNC:43720]	lncRNA
ENSG00000157600	Female Dominant	TMEM164	84187	transmembrane protein 164 [Source:HGNC Symbol;Acc:HGNC:26217]	protein_coding
ENSG00000183943	Female Dominant	PRKX	5613	protein kinase X-linked [Source:HGNC Symbol;Acc:HGNC:9441]	protein_coding
ENSG00000261488	Female Dominant	TBILA	112806053	TGF-beta induced lncRNA [Source:HGNC Symbol;Acc:HGNC:53943]	lncRNA
ENSG00000138821	Female Dominant	SLC39A8	64116	solute carrier family 39 member 8 [Source:HGNC Symbol;Acc:HGNC:20862]	protein_coding
ENSG00000270344	Female Dominant	POC1B-AS1		POC1B antisense RNA 1 [Source:HGNC Symbol;Acc:HGNC:52949]	lncRNA
ENSG00000228906	Female Dominant	AL353804.1		novel transcript	lncRNA
ENSG00000213468	Female Dominant	FIRRE	286467	firre intergenic repeating RNA element [Source:HGNC Symbol;Acc:HGNC:49627]	lncRNA
ENSG00000234345	Female Dominant	AC234782.3		E74-like factor 2 (ELF2) pseudogene	processed_pseudogene
ENSG00000166707	Female Dominant	ZCCHC18	644353	zinc finger CCHC-type containing 18 [Source:HGNC Symbol;Acc:HGNC:32459]	protein_coding
ENSG00000231154	Female Dominant	MORF4L2-AS1		MORF4L2 antisense RNA 1 [Source:HGNC Symbol;Acc:HGNC:27991]	lncRNA
ENSG00000281406	Female Dominant	BLACAT1		bladder cancer associated transcript 1 [Source:HGNC Symbol;Acc:HGNC:48597]	protein_coding
ENSG00000276168	Female Dominant	RN7SL1	6029	RNA component of signal recognition particle 7SL1 [Source:HGNC Symbol;Acc:HGNC:10038]	misc_RNA
ENSG00000274659	Female Dominant	LINC02371	107984539	long intergenic non-protein coding RNA 2371 [Source:HGNC Symbol;Acc:HGNC:53293]	lncRNA
ENSG00000135604	Female Dominant	STX11	8676	syntaxin 11 [Source:HGNC Symbol;Acc:HGNC:11429]	protein_coding
ENSG00000196428	Female Dominant	TSC22D2	9819	TSC22 domain family member 2 [Source:HGNC Symbol;Acc:HGNC:29095]	protein_coding
ENSG00000233593	Female Dominant	LINC02609	105378853	long intergenic non-protein coding RNA 2609 [Source:HGNC Symbol;Acc:HGNC:27140]	lncRNA
ENSG00000286220	Female Dominant	AC007546.3		purinergic receptor P2X, ligand-gated ion channel, 7 (P2RX7) pseudogene	transcribed_unprocessed_pseudogene
ENSG00000170160	Female Dominant	CCDC144A	9720	coiled-coil domain containing 144A [Source:HGNC Symbol;Acc:HGNC:29072]	protein_coding
ENSG00000287306	Female Dominant	AC016821.1		novel transcript	lncRNA
ENSG00000119737	Female Dominant	GPR75	10936	G protein-coupled receptor 75 [Source:HGNC Symbol;Acc:HGNC:4526]	protein_coding
ENSG00000268230	Female Dominant	AC012313.3		novel transcript	lncRNA
ENSG00000142149	Female Dominant	HUNK	30811	hormonally up-regulated Neu-associated kinase [Source:HGNC Symbol;Acc:HGNC:13326]	protein_coding
ENSG00000130224	Female Dominant	LRCH2	57631	leucine rich repeats and calponin homology domain containing 2 [Source:HGNC Symbol;Acc:HGNC:29292]	protein_coding
ENSG00000128564	Female Dominant	VGF	7425	VGF nerve growth factor inducible [Source:HGNC Symbol;Acc:HGNC:12684]	protein_coding
ENSG00000245694	Female Dominant	CRNDE	643911	colorectal neoplasia differentially expressed [Source:HGNC Symbol;Acc:HGNC:37078]	lncRNA
ENSG00000047365	Female Dominant	ARAP2	116984	ArfGAP with RhoGAP domain, ankyrin repeat and PH domain 2 [Source:HGNC Symbol;Acc:HGNC:16924]	protein_coding
ENSG00000117479	Female Dominant	SLC19A2	10560	solute carrier family 19 member 2 [Source:HGNC Symbol;Acc:HGNC:10938]	protein_coding
ENSG00000149970	Female Dominant	CNKSR2	22866	connector enhancer of kinase suppressor of Ras 2 [Source:HGNC Symbol;Acc:HGNC:19701]	protein_coding
ENSG00000269688	Female Dominant	AC008982.2		novel transcript, sense intronic to HNRNPL	lncRNA
ENSG00000282846	Female Dominant	AC008982.4		novel transcript, sense intronic to HNRNPL	lncRNA
ENSG00000285907	Female Dominant	AL161910.1		novel transcript	lncRNA
ENSG00000123360	Female Dominant	PDE1B	5153	phosphodiesterase 1B [Source:HGNC Symbol;Acc:HGNC:8775]	protein_coding
ENSG00000284602	Female Dominant	AL031432.4		novel transcript	lncRNA
ENSG00000198814	Female Dominant	GK	2710	glycerol kinase [Source:HGNC Symbol;Acc:HGNC:4289]	protein_coding
ENSG00000167676	Female Dominant	PLIN4	729359	perilipin 4 [Source:HGNC Symbol;Acc:HGNC:29393]	protein_coding
ENSG00000227036	Female Dominant	LINC00511	400619 /// 100499467	long intergenic non-protein coding RNA 511 [Source:HGNC Symbol;Acc:HGNC:43564]	lncRNA
ENSG00000133477	Female Dominant	FAM83F	113828	family with sequence similarity 83 member F [Source:HGNC Symbol;Acc:HGNC:25148]	protein_coding
ENSG00000137571	Female Dominant	SLCO5A1	81796	solute carrier organic anion transporter family member 5A1 [Source:HGNC Symbol;Acc:HGNC:19046]	protein_coding
ENSG00000230910	Female Dominant	AL391807.1		novel transcript	lncRNA
ENSG00000173157	Female Dominant	ADAMTS20	80070	ADAM metallopeptidase with thrombospondin type 1 motif 20 [Source:HGNC Symbol;Acc:HGNC:17178]	protein_coding
ENSG00000263968	Female Dominant	RN7SL381P		RNA, 7SL, cytoplasmic 381, pseudogene [Source:HGNC Symbol;Acc:HGNC:46397]	misc_RNA
ENSG00000123243	Female Dominant	ITIH5	80760	inter-alpha-trypsin inhibitor heavy chain 5 [Source:HGNC Symbol;Acc:HGNC:21449]	protein_coding
ENSG00000165125	Female Dominant	TRPV6	55503	transient receptor potential cation channel subfamily V member 6 [Source:HGNC Symbol;Acc:HGNC:14006]	protein_coding
ENSG00000077279	Female Dominant	DCX	1641	doublecortin [Source:HGNC Symbol;Acc:HGNC:2714]	protein_coding
ENSG00000186469	Female Dominant	GNG2	54331	G protein subunit gamma 2 [Source:HGNC Symbol;Acc:HGNC:4404]	protein_coding
ENSG00000184305	Female Dominant	CCSER1	401145	coiled-coil serine rich protein 1 [Source:HGNC Symbol;Acc:HGNC:29349]	protein_coding
ENSG00000125046	Female Dominant	SSUH2	51066	ssu-2 homolog [Source:HGNC Symbol;Acc:HGNC:24809]	protein_coding
ENSG00000163792	Female Dominant	TCF23	150921	transcription factor 23 [Source:HGNC Symbol;Acc:HGNC:18602]	protein_coding
ENSG00000274811	Female Dominant	CLPTM1L	81037	CLPTM1 like [Source:HGNC Symbol;Acc:HGNC:24308]	protein_coding
ENSG00000285576	Female Dominant	AL138686.2	112268117	novel keratin associated protein pseudogene	transcribed_unprocessed_pseudogene
ENSG00000144645	Female Dominant	OSBPL10	114884	oxysterol binding protein like 10 [Source:HGNC Symbol;Acc:HGNC:16395]	protein_coding
ENSG00000275544	Female Dominant	BDH1	622	3-hydroxybutyrate dehydrogenase 1 [Source:HGNC Symbol;Acc:HGNC:1027]	protein_coding
ENSG00000123560	Female Dominant	PLP1	5354	proteolipid protein 1 [Source:HGNC Symbol;Acc:HGNC:9086]	protein_coding
ENSG00000110328	Female Dominant	GALNT18	374378	polypeptide N-acetylgalactosaminyltransferase 18 [Source:HGNC Symbol;Acc:HGNC:30488]	protein_coding
ENSG00000163364	Female Dominant	LINC01116		long intergenic non-protein coding RNA 1116 [Source:HGNC Symbol;Acc:HGNC:49259]	lncRNA
ENSG00000257242	Female Dominant	LINC01619		long intergenic non-protein coding RNA 1619 [Source:HGNC Symbol;Acc:HGNC:27409]	lncRNA
ENSG00000130222	Female Dominant	GADD45G	10912	growth arrest and DNA damage inducible gamma [Source:HGNC Symbol;Acc:HGNC:4097]	protein_coding
ENSG00000133639	Female Dominant	BTG1	694	BTG anti-proliferation factor 1 [Source:HGNC Symbol;Acc:HGNC:1130]	protein_coding
ENSG00000148400	Female Dominant	NOTCH1	4851	notch receptor 1 [Source:HGNC Symbol;Acc:HGNC:7881]	protein_coding
ENSG00000262655	Female Dominant	SPON1	10418	spondin 1 [Source:HGNC Symbol;Acc:HGNC:11252]	protein_coding
ENSG00000153714	Female Dominant	LURAP1L	286343	leucine rich adaptor protein 1 like [Source:HGNC Symbol;Acc:HGNC:31452]	protein_coding
ENSG00000056487	Female Dominant	PHF21B	112885	PHD finger protein 21B [Source:HGNC Symbol;Acc:HGNC:25161]	protein_coding
ENSG00000139767	Female Dominant	SRRM4	84530	serine/arginine repetitive matrix 4 [Source:HGNC Symbol;Acc:HGNC:29389]	protein_coding
ENSG00000164626	Female Dominant	KCNK5	8645	potassium two pore domain channel subfamily K member 5 [Source:HGNC Symbol;Acc:HGNC:6280]	protein_coding
ENSG00000187017	Female Dominant	ESPN	83715	espin [Source:HGNC Symbol;Acc:HGNC:13281]	protein_coding
ENSG00000198719	Female Dominant	DLL1	28514	delta like canonical Notch ligand 1 [Source:HGNC Symbol;Acc:HGNC:2908]	protein_coding
ENSG00000103723	Female Dominant	AP3B2	8120	adaptor related protein complex 3 subunit beta 2 [Source:HGNC Symbol;Acc:HGNC:567]	protein_coding
ENSG00000151967	Female Dominant	SCHIP1	29970	schwannomin interacting protein 1 [Source:HGNC Symbol;Acc:HGNC:15678]	protein_coding
ENSG00000161267	Female Dominant	BDH1	622	3-hydroxybutyrate dehydrogenase 1 [Source:HGNC Symbol;Acc:HGNC:1027]	protein_coding
ENSG00000179104	Female Dominant	TMTC2	160335	transmembrane O-mannosyltransferase targeting cadherins 2 [Source:HGNC Symbol;Acc:HGNC:25440]	protein_coding
ENSG00000089356	Female Dominant	FXYD3	5349	FXYD domain containing ion transport regulator 3 [Source:HGNC Symbol;Acc:HGNC:4027]	protein_coding
ENSG00000151690	Female Dominant	MFSD6	54842	major facilitator superfamily domain containing 6 [Source:HGNC Symbol;Acc:HGNC:24711]	protein_coding
ENSG00000132680	Female Dominant	KHDC4	22889	KH domain containing 4, pre-mRNA splicing factor [Source:HGNC Symbol;Acc:HGNC:29145]	protein_coding
ENSG00000134909	Female Dominant	ARHGAP32	9743	Rho GTPase activating protein 32 [Source:HGNC Symbol;Acc:HGNC:17399]	protein_coding
ENSG00000112425	Female Dominant	EPM2A	7957	EPM2A glucan phosphatase, laforin [Source:HGNC Symbol;Acc:HGNC:3413]	protein_coding
ENSG00000261826	Female Dominant	AC121333.1		novel transcript	lncRNA
ENSG00000172476	Female Dominant	RAB40A	142684	RAB40A, member RAS oncogene family [Source:HGNC Symbol;Acc:HGNC:18283]	protein_coding
ENSG00000120093	Female Dominant	HOXB3	3213	homeobox B3 [Source:HGNC Symbol;Acc:HGNC:5114]	protein_coding
ENSG00000274105	Female Dominant	AC084824.3		novel transcript, sense intronic to YARS2	lncRNA
ENSG00000285587	Female Dominant	AC012470.1		novel transcript	lncRNA
ENSG00000226891	Female Dominant	LINC01359		long intergenic non-protein coding RNA 1359 [Source:HGNC Symbol;Acc:HGNC:50591]	lncRNA
ENSG00000196335	Female Dominant	STK31	56164	serine/threonine kinase 31 [Source:HGNC Symbol;Acc:HGNC:11407]	protein_coding
ENSG00000245281	Female Dominant	AC124242.1		novel transcript	lncRNA
ENSG00000100592	Female Dominant	DAAM1	23002	dishevelled associated activator of morphogenesis 1 [Source:HGNC Symbol;Acc:HGNC:18142]	protein_coding
ENSG00000124406	Female Dominant	ATP8A1	10396	ATPase phospholipid transporting 8A1 [Source:HGNC Symbol;Acc:HGNC:13531]	protein_coding
ENSG00000236333	Female Dominant	TRHDE-AS1		TRHDE antisense RNA 1 [Source:HGNC Symbol;Acc:HGNC:27471]	lncRNA
ENSG00000120251	Female Dominant	GRIA2	2891	glutamate ionotropic receptor AMPA type subunit 2 [Source:HGNC Symbol;Acc:HGNC:4572]	protein_coding
ENSG00000250305	Female Dominant	TRMT9B	57604	tRNA methyltransferase 9B (putative) [Source:HGNC Symbol;Acc:HGNC:26725]	protein_coding
ENSG00000141837	Female Dominant	CACNA1A	773	calcium voltage-gated channel subunit alpha1 A [Source:HGNC Symbol;Acc:HGNC:1388]	protein_coding
ENSG00000144161	Female Dominant	ZC3H8	84524	zinc finger CCCH-type containing 8 [Source:HGNC Symbol;Acc:HGNC:30941]	protein_coding
ENSG00000287067	Female Dominant	AC106791.3		zinc finger BED-type containing 9 (ZBED9) pseudogene	transcribed_processed_pseudogene
ENSG00000171889	Female Dominant	MIR31HG		MIR31 host gene [Source:HGNC Symbol;Acc:HGNC:37187]	lncRNA
ENSG00000266976	Female Dominant	AC079466.1		novel transcript	lncRNA
ENSG00000196353	Female Dominant	CPNE4	131034	copine 4 [Source:HGNC Symbol;Acc:HGNC:2317]	protein_coding
ENSG00000135116	Female Dominant	HRK	8739	harakiri, BCL2 interacting protein [Source:HGNC Symbol;Acc:HGNC:5185]	protein_coding
ENSG00000141314	Female Dominant	RHBDL3	162494	rhomboid like 3 [Source:HGNC Symbol;Acc:HGNC:16502]	protein_coding
ENSG00000129993	Female Dominant	CBFA2T3	863	CBFA2/RUNX1 partner transcriptional co-repressor 3 [Source:HGNC Symbol;Acc:HGNC:1537]	protein_coding
ENSG00000196277	Female Dominant	GRM7	2917	glutamate metabotropic receptor 7 [Source:HGNC Symbol;Acc:HGNC:4599]	protein_coding
ENSG00000144644	Female Dominant	GADL1	339896	glutamate decarboxylase like 1 [Source:HGNC Symbol;Acc:HGNC:27949]	protein_coding
ENSG00000214176	Female Dominant	PLEKHM1P1		pleckstrin homology and RUN domain containing M1 pseudogene 1 [Source:HGNC Symbol;Acc:HGNC:35411]	transcribed_unprocessed_pseudogene
ENSG00000188452	Female Dominant	CERKL	375298	ceramide kinase like [Source:HGNC Symbol;Acc:HGNC:21699]	protein_coding
ENSG00000139132	Female Dominant	FGD4	121512	FYVE, RhoGEF and PH domain containing 4 [Source:HGNC Symbol;Acc:HGNC:19125]	protein_coding
ENSG00000287562	Female Dominant	AL109615.4		novel transcript	lncRNA
ENSG00000160097	Female Dominant	FNDC5	252995	fibronectin type III domain containing 5 [Source:HGNC Symbol;Acc:HGNC:20240]	protein_coding
ENSG00000249150	Female Dominant	AC010267.1		novel transcript	lncRNA
ENSG00000138669	Female Dominant	PRKG2	5593	protein kinase cGMP-dependent 2 [Source:HGNC Symbol;Acc:HGNC:9416]	protein_coding
ENSG00000137460	Female Dominant	FHDC1	85462	FH2 domain containing 1 [Source:HGNC Symbol;Acc:HGNC:29363]	protein_coding
ENSG00000253553	Female Dominant	AC090578.1		novel transcript, antisense to MMP16	lncRNA
ENSG00000105251	Female Dominant	SHD	56961	Src homology 2 domain containing transforming protein D [Source:HGNC Symbol;Acc:HGNC:30633]	protein_coding
ENSG00000275825	Female Dominant	AC139494.4		novel transcript	lncRNA
ENSG00000112319	Female Dominant	EYA4	2070	EYA transcriptional coactivator and phosphatase 4 [Source:HGNC Symbol;Acc:HGNC:3522]	protein_coding
ENSG00000277363	Female Dominant	SRCIN1	80725	SRC kinase signaling inhibitor 1 [Source:HGNC Symbol;Acc:HGNC:29506]	protein_coding
ENSG00000284859	Female Dominant	LINC00599		long intergenic non-protein coding RNA 599 [Source:HGNC Symbol;Acc:HGNC:27231]	lncRNA
ENSG00000245904	Female Dominant	AC025164.1		novel transcript, antisense to BTG1	lncRNA
ENSG00000221944	Female Dominant	TIGD1	200765	tigger transposable element derived 1 [Source:HGNC Symbol;Acc:HGNC:14523]	protein_coding
ENSG00000145794	Female Dominant	MEGF10	84466	multiple EGF like domains 10 [Source:HGNC Symbol;Acc:HGNC:29634]	protein_coding
ENSG00000272556	Female Dominant	GTF2IP13		general transcription factor IIi pseudogene 13 [Source:HGNC Symbol;Acc:HGNC:51725]	transcribed_unprocessed_pseudogene
ENSG00000120664	Female Dominant	SPART-AS1		SPART antisense RNA 1 [Source:HGNC Symbol;Acc:HGNC:39933]	lncRNA
ENSG00000284872	Female Dominant	AC270289.2	57604	tRNA methyltransferase 9B (putative) [Source:NCBI gene;Acc:57604]	protein_coding
ENSG00000161647	Female Dominant	MPP3	4356	membrane palmitoylated protein 3 [Source:HGNC Symbol;Acc:HGNC:7221]	protein_coding
ENSG00000232021	Female Dominant	LEF1-AS1		LEF1 antisense RNA 1 [Source:HGNC Symbol;Acc:HGNC:40339]	lncRNA
ENSG00000283008	Female Dominant	CYP2D7	1564	cytochrome P450 family 2 subfamily D member 7 (gene/pseudogene) [Source:HGNC Symbol;Acc:HGNC:2624]	polymorphic_pseudogene
ENSG00000240063	Female Dominant	AC069431.1		novel transcript	lncRNA
ENSG00000156103	Female Dominant	MMP16	4325	matrix metallopeptidase 16 [Source:HGNC Symbol;Acc:HGNC:7162]	protein_coding
ENSG00000275805	Female Dominant	AC090206.1		novel transcript, sense intronic to KCTD1	lncRNA
ENSG00000100068	Female Dominant	LRP5L	91355	LDL receptor related protein 5 like [Source:HGNC Symbol;Acc:HGNC:25323]	protein_coding
ENSG00000046889	Female Dominant	PREX2	80243	phosphatidylinositol-3,4,5-trisphosphate dependent Rac exchange factor 2 [Source:HGNC Symbol;Acc:HGNC:22950]	protein_coding
ENSG00000254634	Female Dominant	SMG1P6		SMG1 pseudogene 6 [Source:HGNC Symbol;Acc:HGNC:49863]	unprocessed_pseudogene
ENSG00000287431	Female Dominant	AC027601.6		novel transcript	lncRNA
ENSG00000182175	Female Dominant	RGMA	56963	repulsive guidance molecule BMP co-receptor a [Source:HGNC Symbol;Acc:HGNC:30308]	protein_coding
ENSG00000015592	Female Dominant	STMN4	81551	stathmin 4 [Source:HGNC Symbol;Acc:HGNC:16078]	protein_coding
ENSG00000269416	Female Dominant	LINC01224		long intergenic non-protein coding RNA 1224 [Source:HGNC Symbol;Acc:HGNC:49676]	lncRNA
ENSG00000130783	Female Dominant	CCDC62	84660	coiled-coil domain containing 62 [Source:HGNC Symbol;Acc:HGNC:30723]	protein_coding
ENSG00000166676	Female Dominant	TVP23A	780776	trans-golgi network vesicle protein 23 homolog A [Source:HGNC Symbol;Acc:HGNC:20398]	protein_coding
ENSG00000036828	Female Dominant	CASR	846	calcium sensing receptor [Source:HGNC Symbol;Acc:HGNC:1514]	protein_coding
ENSG00000167880	Female Dominant	EVPL	2125	envoplakin [Source:HGNC Symbol;Acc:HGNC:3503]	protein_coding
ENSG00000018236	Female Dominant	CNTN1	1272	contactin 1 [Source:HGNC Symbol;Acc:HGNC:2171]	protein_coding
ENSG00000153294	Female Dominant	ADGRF4	221393	adhesion G protein-coupled receptor F4 [Source:HGNC Symbol;Acc:HGNC:19011]	protein_coding
ENSG00000134815	Female Dominant	DHX34	9704	DExH-box helicase 34 [Source:HGNC Symbol;Acc:HGNC:16719]	protein_coding
ENSG00000228863	Female Dominant	AL121985.1		novel transcript, antisense to CD48	lncRNA
ENSG00000214128	Female Dominant	TMEM213	155006	transmembrane protein 213 [Source:HGNC Symbol;Acc:HGNC:27220]	protein_coding
ENSG00000232100	Female Dominant	LINC01653		long intergenic non-protein coding RNA 1653 [Source:HGNC Symbol;Acc:HGNC:52441]	lncRNA
ENSG00000182070	Female Dominant	OR52A1	23538	olfactory receptor family 52 subfamily A member 1 [Source:HGNC Symbol;Acc:HGNC:8318]	protein_coding
ENSG00000214770	Female Dominant	AL161756.1		novel transcript	lncRNA
ENSG00000227536	Female Dominant	SOCS5P4		suppressor of cytokine signaling 5 pseudogene 4 [Source:HGNC Symbol;Acc:HGNC:44600]	processed_pseudogene
ENSG00000178917	Female Dominant	ZNF852	285346	zinc finger protein 852 [Source:HGNC Symbol;Acc:HGNC:27713]	protein_coding
ENSG00000086570	Female Dominant	FAT2	2196	FAT atypical cadherin 2 [Source:HGNC Symbol;Acc:HGNC:3596]	protein_coding
ENSG00000053747	Female Dominant	LAMA3	3909	laminin subunit alpha 3 [Source:HGNC Symbol;Acc:HGNC:6483]	protein_coding
ENSG00000178031	Female Dominant	ADAMTSL1	92949	ADAMTS like 1 [Source:HGNC Symbol;Acc:HGNC:14632]	protein_coding
ENSG00000272529	Female Dominant	AC090948.3		novel transcript, antisense to RFTN1	lncRNA
ENSG00000259399	Female Dominant	TGIF2-RAB5IF	100527943	TGIF2-RAB5IF readthrough [Source:HGNC Symbol;Acc:HGNC:44664]	protein_coding
ENSG00000131746	Female Dominant	TNS4	84951	tensin 4 [Source:HGNC Symbol;Acc:HGNC:24352]	protein_coding
ENSG00000203930	Female Dominant	LINC00632		long intergenic non-protein coding RNA 632 [Source:HGNC Symbol;Acc:HGNC:27865]	lncRNA
ENSG00000127362	Female Dominant	TAS2R3	50831	taste 2 receptor member 3 [Source:HGNC Symbol;Acc:HGNC:14910]	protein_coding
ENSG00000272752	Female Dominant	STAG3L5P-PVRIG2P-PILRB	101752399	STAG3L5P-PVRIG2P-PILRB readthrough [Source:HGNC Symbol;Acc:HGNC:48898]	lncRNA
ENSG00000129354	Female Dominant	AP1M2	10053	adaptor related protein complex 1 subunit mu 2 [Source:HGNC Symbol;Acc:HGNC:558]	protein_coding
ENSG00000103067	Female Dominant	ESRP2	80004	epithelial splicing regulatory protein 2 [Source:HGNC Symbol;Acc:HGNC:26152]	protein_coding
ENSG00000132470	Female Dominant	ITGB4	3691	integrin subunit beta 4 [Source:HGNC Symbol;Acc:HGNC:6158]	protein_coding
ENSG00000230183	Female Dominant	CNOT6LP1		CNOT6L pseudogene 1 [Source:HGNC Symbol;Acc:HGNC:32355]	processed_pseudogene
ENSG00000148459	Female Dominant	PDSS1	23590	decaprenyl diphosphate synthase subunit 1 [Source:HGNC Symbol;Acc:HGNC:17759]	protein_coding
ENSG00000258472	Female Dominant	AC005726.1		novel protein	protein_coding
ENSG00000214826	Female Dominant	DDX12P		DEAD/H-box helicase 12, pseudogene [Source:HGNC Symbol;Acc:HGNC:2737]	unprocessed_pseudogene
ENSG00000248103	Female Dominant	AC008443.3		novel transcript	lncRNA
ENSG00000278765	Female Dominant	AC004477.3		novel transcript	lncRNA
ENSG00000233968	Female Dominant	AL157895.1		novel transcript, antisense to C10orf112	lncRNA
ENSG00000230658	Female Dominant	KLHL7-DT		KLHL7 divergent transcript [Source:HGNC Symbol;Acc:HGNC:43431]	lncRNA
ENSG00000272563	Female Dominant	AC016745.2		novel transcript	lncRNA
ENSG00000159958	Female Dominant	TNFRSF13C	115650	TNF receptor superfamily member 13C [Source:HGNC Symbol;Acc:HGNC:17755]	protein_coding
ENSG00000242931	Female Dominant	RPL7P49		ribosomal protein L7 pseudogene 49 [Source:HGNC Symbol;Acc:HGNC:36912]	processed_pseudogene
ENSG00000105392	Female Dominant	CRX	1406	cone-rod homeobox [Source:HGNC Symbol;Acc:HGNC:2383]	protein_coding
ENSG00000261738	Female Dominant	MIR3976HG		MIR3976 host gene [Source:HGNC Symbol;Acc:HGNC:51104]	lncRNA
ENSG00000224430	Female Dominant	MKRN5P		makorin ring finger protein 5, pseudogene [Source:HGNC Symbol;Acc:HGNC:7117]	processed_pseudogene
ENSG00000224533	Female Dominant	TMLHE-AS1		TMLHE antisense RNA 1 [Source:HGNC Symbol;Acc:HGNC:44261]	lncRNA
ENSG00000254561	Female Dominant	AP003393.1		novel transcript, antisense to PVRL1	lncRNA
ENSG00000230091	Female Dominant	TMEM254-AS1		TMEM254 antisense RNA 1 [Source:HGNC Symbol;Acc:HGNC:27340]	lncRNA
ENSG00000257298	Female Dominant	AC008147.2		novel transcript, sense intronic to LIMA1	lncRNA
ENSG00000273451	Female Dominant	AL031666.3		novel transcript, sense intronic to ZMYND8	lncRNA
ENSG00000156531	Female Dominant	PHF6	84295	PHD finger protein 6 [Source:HGNC Symbol;Acc:HGNC:18145]	protein_coding
ENSG00000220744	Female Dominant	RPL5P18		ribosomal protein L5 pseudogene 18 [Source:HGNC Symbol;Acc:HGNC:36640]	processed_pseudogene
ENSG00000225963	Female Dominant	AC009950.1		novel transcript, antisense to SP110	lncRNA
ENSG00000233012	Female Dominant	HDAC1P2		histone deacetylase 1 pseudogene 2 [Source:HGNC Symbol;Acc:HGNC:45191]	transcribed_processed_pseudogene
ENSG00000288067	Female Dominant	AC105180.2		novel transcript	lncRNA
ENSG00000287022	Female Dominant	AC079841.2		novel transcript, antisense to STXBP5L	lncRNA
ENSG00000214226	Female Dominant	C17orf67	339210	chromosome 17 open reading frame 67 [Source:HGNC Symbol;Acc:HGNC:27900]	protein_coding
ENSG00000240322	Female Dominant	RN7SL481P		RNA, 7SL, cytoplasmic 481, pseudogene [Source:HGNC Symbol;Acc:HGNC:46497]	misc_RNA
ENSG00000165272	Female Dominant	AQP3	360	aquaporin 3 (Gill blood group) [Source:HGNC Symbol;Acc:HGNC:636]	protein_coding
ENSG00000257771	Female Dominant	LINC02395		long intergenic non-protein coding RNA 2395 [Source:HGNC Symbol;Acc:HGNC:53322]	lncRNA
ENSG00000254186	Female Dominant	AC113414.1		novel transcript	lncRNA
ENSG00000238141	Female Dominant	BRWD1-AS1		BRWD1 antisense RNA 1 [Source:HGNC Symbol;Acc:HGNC:40614]	lncRNA
ENSG00000284428	Female Dominant	AC092329.4		novel transcript	lncRNA
ENSG00000147166	Female Dominant	ITGB1BP2	26548	integrin subunit beta 1 binding protein 2 [Source:HGNC Symbol;Acc:HGNC:6154]	protein_coding
ENSG00000265800	Female Dominant	AC022211.3		novel transcript, sense intronic to HN1	lncRNA
ENSG00000255176	Female Dominant	AP000941.1		novel transcript	lncRNA
ENSG00000145700	Female Dominant	ANKRD31	256006	ankyrin repeat domain 31 [Source:HGNC Symbol;Acc:HGNC:26853]	protein_coding
ENSG00000200170	Female Dominant	Y_RNA		Y RNA [Source:RFAM;Acc:RF00019]	misc_RNA
ENSG00000287045	Female Dominant	AC072028.1		novel transcript, antisense to PLS1	lncRNA
ENSG00000288091	Female Dominant	AC062022.2		novel transcript, antisense to SLC4A10	lncRNA
ENSG00000135426	Female Dominant	TESPA1	9840	thymocyte expressed, positive selection associated 1 [Source:HGNC Symbol;Acc:HGNC:29109]	protein_coding
ENSG00000177201	Female Dominant	OR2T12	127064	olfactory receptor family 2 subfamily T member 12 [Source:HGNC Symbol;Acc:HGNC:19592]	protein_coding
ENSG00000267452	Female Dominant	LINC02073		long intergenic non-protein coding RNA 2073 [Source:HGNC Symbol;Acc:HGNC:52919]	lncRNA
ENSG00000172000	Female Dominant	ZNF556	80032	zinc finger protein 556 [Source:HGNC Symbol;Acc:HGNC:25669]	protein_coding
ENSG00000230185	Female Dominant	C9orf147		chromosome 9 open reading frame 147 [Source:HGNC Symbol;Acc:HGNC:31438]	lncRNA
ENSG00000265478	Female Dominant	AC107982.3		novel transcript	lncRNA
ENSG00000227671	Female Dominant	AL390728.4		zinc finger protein pseudogene	transcribed_unprocessed_pseudogene
ENSG00000129749	Female Dominant	CHRNA10	57053	cholinergic receptor nicotinic alpha 10 subunit [Source:HGNC Symbol;Acc:HGNC:13800]	protein_coding
ENSG00000181126	Female Dominant	HLA-V		major histocompatibility complex, class I, V (pseudogene) [Source:HGNC Symbol;Acc:HGNC:23482]	transcribed_unprocessed_pseudogene
ENSG00000217783	Female Dominant	LDHAL6FP		lactate dehydrogenase A like 6F, pseudogene [Source:HGNC Symbol;Acc:HGNC:44240]	processed_pseudogene
ENSG00000213906	Female Dominant	LTB4R2	56413	leukotriene B4 receptor 2 [Source:HGNC Symbol;Acc:HGNC:19260]	protein_coding
ENSG00000230537	Female Dominant	AL158071.3		novel transcript	lncRNA
ENSG00000213903	Female Dominant	LTB4R	1241	leukotriene B4 receptor [Source:HGNC Symbol;Acc:HGNC:6713]	protein_coding
ENSG00000164171	Female Dominant	ITGA2	3673	integrin subunit alpha 2 [Source:HGNC Symbol;Acc:HGNC:6137]	protein_coding
ENSG00000247982	Female Dominant	LINC00926		long intergenic non-protein coding RNA 926 [Source:HGNC Symbol;Acc:HGNC:27514]	lncRNA
ENSG00000065621	Female Dominant	GSTO2	119391	glutathione S-transferase omega 2 [Source:HGNC Symbol;Acc:HGNC:23064]	protein_coding
ENSG00000278390	Female Dominant	AL354696.2		novel transcript, antisense to KBTBD7 and MTRF1	lncRNA
ENSG00000263276	Female Dominant	AC020978.7		novel transcript	lncRNA
ENSG00000287480	Female Dominant	AL158832.2		novel transcript	lncRNA
ENSG00000253238	Female Dominant	AC034114.2		novel transcript	lncRNA
ENSG00000254518	Female Dominant	LINC02750		long intergenic non-protein coding RNA 2750 [Source:HGNC Symbol;Acc:HGNC:54269]	lncRNA
ENSG00000184465	Female Dominant	WDR27	253769	WD repeat domain 27 [Source:HGNC Symbol;Acc:HGNC:21248]	protein_coding
ENSG00000276890	Female Dominant	Metazoa_SRP		Metazoan signal recognition particle RNA [Source:RFAM;Acc:RF00017]	misc_RNA
ENSG00000245848	Female Dominant	CEBPA	1050	CCAAT enhancer binding protein alpha [Source:HGNC Symbol;Acc:HGNC:1833]	protein_coding
ENSG00000281333	Female Dominant	AC024941.2		novel transcript, antisense to KITLG	lncRNA
ENSG00000277942	Female Dominant	MIR8075		microRNA 8075 [Source:HGNC Symbol;Acc:HGNC:50172]	miRNA
ENSG00000225345	Female Dominant	SNX18P3		sorting nexin 18 pseudogene 3 [Source:HGNC Symbol;Acc:HGNC:39611]	transcribed_unprocessed_pseudogene
ENSG00000179542	Female Dominant	SLITRK4	139065	SLIT and NTRK like family member 4 [Source:HGNC Symbol;Acc:HGNC:23502]	protein_coding
ENSG00000270062	Female Dominant	AL606834.2		novel transcript, sense intronic to NIN	lncRNA
ENSG00000260796	Female Dominant	AC145285.3		novel transcript, antisense to ATXN2L	lncRNA
ENSG00000173227	Female Dominant	SYT12	91683	synaptotagmin 12 [Source:HGNC Symbol;Acc:HGNC:18381]	protein_coding
ENSG00000268279	Female Dominant	AC090004.1		novel transcript	protein_coding
ENSG00000142235	Female Dominant	LMTK3	114783	lemur tyrosine kinase 3 [Source:HGNC Symbol;Acc:HGNC:19295]	protein_coding
ENSG00000185436	Female Dominant	IFNLR1	163702	interferon lambda receptor 1 [Source:HGNC Symbol;Acc:HGNC:18584]	protein_coding
ENSG00000171606	Female Dominant	ZNF274	10782	zinc finger protein 274 [Source:HGNC Symbol;Acc:HGNC:13068]	protein_coding
ENSG00000225506	Female Dominant	CYP4A22-AS1		CYP4A22 antisense RNA 1 [Source:HGNC Symbol;Acc:HGNC:43715]	lncRNA
ENSG00000166896	Female Dominant	ATP23	91419	ATP23 metallopeptidase and ATP synthase assembly factor homolog [Source:HGNC Symbol;Acc:HGNC:29452]	protein_coding
ENSG00000253430	Female Dominant	AC011726.2		novel transcript	lncRNA
ENSG00000231829	Female Dominant	AL157834.1		novel transcript	lncRNA
ENSG00000172146	Female Dominant	OR1A1	8383	olfactory receptor family 1 subfamily A member 1 [Source:HGNC Symbol;Acc:HGNC:8179]	protein_coding
ENSG00000163864	Female Dominant	NMNAT3	349565	nicotinamide nucleotide adenylyltransferase 3 [Source:HGNC Symbol;Acc:HGNC:20989]	protein_coding
ENSG00000283045	Female Dominant	AC103703.1		novel transcript, sense intronic to GPATCH8	lncRNA
ENSG00000287400	Female Dominant	AC093151.8		novel transcript, antisense to SCMH1	lncRNA
ENSG00000287573	Female Dominant	AC093151.9		novel transcript, antisense to SCMH1	lncRNA
ENSG00000251141	Female Dominant	MRPS30-DT		MRPS30 divergent transcript [Source:HGNC Symbol;Acc:HGNC:53420]	lncRNA
ENSG00000242622	Female Dominant	AC092910.3		novel transcript	lncRNA
ENSG00000267340	Female Dominant	AC060780.2		ribosomal protein, large, P1 (RPLP1) pseudogene	processed_pseudogene
ENSG00000057704	Female Dominant	TMCC3	57458	transmembrane and coiled-coil domain family 3 [Source:HGNC Symbol;Acc:HGNC:29199]	protein_coding
ENSG00000261326	Female Dominant	LINC01355		long intergenic non-protein coding RNA 1355 [Source:HGNC Symbol;Acc:HGNC:50584]	lncRNA
ENSG00000166762	Female Dominant	CATSPER2	117155	cation channel sperm associated 2 [Source:HGNC Symbol;Acc:HGNC:18810]	protein_coding
ENSG00000230424	Female Dominant	EMC1-AS1		EMC1 antisense RNA 1 [Source:HGNC Symbol;Acc:HGNC:54050]	lncRNA
ENSG00000227463	Female Dominant	AL390838.1		novel transcript	lncRNA
ENSG00000228157	Female Dominant	AC007952.2		novel transcript	lncRNA
ENSG00000278041	Female Dominant	AL133325.3		novel transcript	lncRNA
ENSG00000131482	Female Dominant	G6PC	2538	glucose-6-phosphatase catalytic subunit [Source:HGNC Symbol;Acc:HGNC:4056]	protein_coding
ENSG00000175787	Female Dominant	ZNF169	169841	zinc finger protein 169 [Source:HGNC Symbol;Acc:HGNC:12957]	protein_coding
ENSG00000230453	Female Dominant	ANKRD18B	441459	ankyrin repeat domain 18B [Source:HGNC Symbol;Acc:HGNC:23644]	protein_coding
ENSG00000282171	Female Dominant	AC243807.2		ADP-ribosylation factor 3 (ARF3) pseudogene	transcribed_unprocessed_pseudogene
ENSG00000204650	Female Dominant	LINC02210		long intergenic non-protein coding RNA 2210 [Source:HGNC Symbol;Acc:HGNC:26327]	transcribed_unitary_pseudogene
ENSG00000281708	Female Dominant	ERC2-IT1		ERC2 intronic transcript 1 [Source:HGNC Symbol;Acc:HGNC:1229]	lncRNA
ENSG00000149305	Female Dominant	HTR3B	9177	5-hydroxytryptamine receptor 3B [Source:HGNC Symbol;Acc:HGNC:5298]	protein_coding
ENSG00000259234	Female Dominant	ANKRD34C-AS1		ANKRD34C antisense RNA 1 [Source:HGNC Symbol;Acc:HGNC:48618]	lncRNA
ENSG00000170827	Female Dominant	CELP		carboxyl ester lipase pseudogene [Source:HGNC Symbol;Acc:HGNC:1849]	transcribed_unprocessed_pseudogene
ENSG00000196436	Female Dominant	NPIPB15	440348	nuclear pore complex interacting protein family member B15 [Source:HGNC Symbol;Acc:HGNC:34409]	protein_coding
ENSG00000284543	Female Dominant	LINC01226		long intergenic non-protein coding RNA 1226 [Source:HGNC Symbol;Acc:HGNC:49678]	lncRNA
ENSG00000142583	Female Dominant	SLC2A5	6518	solute carrier family 2 member 5 [Source:HGNC Symbol;Acc:HGNC:11010]	protein_coding
ENSG00000164181	Female Dominant	ELOVL7	79993	ELOVL fatty acid elongase 7 [Source:HGNC Symbol;Acc:HGNC:26292]	protein_coding
ENSG00000280758	Female Dominant	AL356481.3		novel transcript, antisense to SPTAN1	lncRNA
ENSG00000272754	Female Dominant	AL133245.1		novel transcript	lncRNA
ENSG00000226562	Female Dominant	CYP4F26P		cytochrome P450 family 4 subfamily F member 26, pseudogene [Source:HGNC Symbol;Acc:HGNC:39948]	lncRNA
ENSG00000228689	Female Dominant	AL355997.1		novel transcript	lncRNA
ENSG00000114735	Female Dominant	HEMK1	51409	HemK methyltransferase family member 1 [Source:HGNC Symbol;Acc:HGNC:24923]	protein_coding
ENSG00000226083	Female Dominant	SLC39A12-AS1		SLC39A12 antisense RNA 1 [Source:HGNC Symbol;Acc:HGNC:44881]	lncRNA
ENSG00000173805	Female Dominant	HAP1	9001	huntingtin associated protein 1 [Source:HGNC Symbol;Acc:HGNC:4812]	protein_coding
ENSG00000075884	Female Dominant	ARHGAP15	55843	Rho GTPase activating protein 15 [Source:HGNC Symbol;Acc:HGNC:21030]	protein_coding
ENSG00000281207	Female Dominant	SLFNL1-AS1		SLFNL1 antisense RNA 1 [Source:HGNC Symbol;Acc:HGNC:44126]	lncRNA
ENSG00000236194	Female Dominant	AC099811.1		novel transcript, sense intronic to STAT5B	lncRNA
ENSG00000231587	Female Dominant	SNORD62B		small nucleolar RNA, C/D box 62B [Source:HGNC Symbol;Acc:HGNC:23031]	snoRNA
ENSG00000235284	Female Dominant	SNORD62A		small nucleolar RNA, C/D box 62A [Source:HGNC Symbol;Acc:HGNC:10219]	snoRNA
ENSG00000222112	Female Dominant	RN7SKP16		RN7SK pseudogene 16 [Source:HGNC Symbol;Acc:HGNC:45740]	misc_RNA
ENSG00000272368	Female Dominant	AC074032.1		novel transcript, antisense to CERS5	lncRNA
ENSG00000262097	Female Dominant	LINC02185		long intergenic non-protein coding RNA 2185 [Source:HGNC Symbol;Acc:HGNC:53047]	lncRNA
ENSG00000149488	Female Dominant	TMC2	117532	transmembrane channel like 2 [Source:HGNC Symbol;Acc:HGNC:16527]	protein_coding
ENSG00000277128	Female Dominant	AL589743.4		novel transcript	lncRNA
ENSG00000273492	Female Dominant	AP000229.1		novel transcript	lncRNA
ENSG00000102554	Female Dominant	KLF5	688	Kruppel like factor 5 [Source:HGNC Symbol;Acc:HGNC:6349]	protein_coding
ENSG00000286539	Female Dominant	AC073973.1		novel transcript	lncRNA
ENSG00000096996	Female Dominant	IL12RB1	3594	interleukin 12 receptor subunit beta 1 [Source:HGNC Symbol;Acc:HGNC:5971]	protein_coding
ENSG00000146830	Female Dominant	GIGYF1	64599	GRB10 interacting GYF protein 1 [Source:HGNC Symbol;Acc:HGNC:9126]	protein_coding
ENSG00000114378	Female Dominant	HYAL1	3373	hyaluronidase 1 [Source:HGNC Symbol;Acc:HGNC:5320]	protein_coding
ENSG00000203876	Female Dominant	ADD3-AS1		ADD3 antisense RNA 1 [Source:HGNC Symbol;Acc:HGNC:48682]	lncRNA
ENSG00000259488	Female Dominant	AC023355.1		novel transcript, antisense to DUT	lncRNA
ENSG00000286833	Female Dominant	AC097532.3		novel transcript	lncRNA
ENSG00000271095	Female Dominant	BNIP3P28		BCL2 interacting protein 3 pseudogene 28 [Source:HGNC Symbol;Acc:HGNC:49708]	processed_pseudogene
ENSG00000231548	Female Dominant	OR55B1P		olfactory receptor family 55 subfamily B member 1 pseudogene [Source:HGNC Symbol;Acc:HGNC:15241]	transcribed_unitary_pseudogene
ENSG00000167524	Female Dominant	RSKR	124923	ribosomal protein S6 kinase related [Source:HGNC Symbol;Acc:HGNC:26314]	protein_coding
ENSG00000288050	Female Dominant	AC010727.1		novel transcript, antisense to RFTN1	lncRNA
ENSG00000281392	Female Dominant	AC107204.1		long intergenic non-protein coding RNA 506	lncRNA
ENSG00000282124	Female Dominant	AC015849.9		novel transcript	lncRNA
ENSG00000197847	Female Dominant	SLC22A20P		solute carrier family 22 member 20, pseudogene [Source:HGNC Symbol;Acc:HGNC:29867]	transcribed_unitary_pseudogene
ENSG00000228284	Female Dominant	HLA-DQA1	3117	major histocompatibility complex, class II, DQ alpha 1 [Source:HGNC Symbol;Acc:HGNC:4942]	protein_coding
ENSG00000248801	Female Dominant	C8orf34-AS1		C8orf34 antisense RNA 1 [Source:HGNC Symbol;Acc:HGNC:27840]	lncRNA
ENSG00000287667	Female Dominant	AC109517.1		novel transcript	lncRNA
ENSG00000267879	Female Dominant	AC011483.1		novel transcript, antisense to KLK6, KLK7, KLK8 and KLK9	lncRNA
ENSG00000280383	Female Dominant	Z95331.1		novel transcript, sense overlapping ATXN10	lncRNA
ENSG00000287129	Female Dominant	AC097500.1		novel transcript	lncRNA
ENSG00000173597	Female Dominant	SULT1B1	27284	sulfotransferase family 1B member 1 [Source:HGNC Symbol;Acc:HGNC:17845]	protein_coding
ENSG00000236535	Female Dominant	RC3H1-IT1		RC3H1 intronic transcript 1 [Source:HGNC Symbol;Acc:HGNC:41496]	lncRNA
ENSG00000159086	Female Dominant	PAXBP1	94104	PAX3 and PAX7 binding protein 1 [Source:HGNC Symbol;Acc:HGNC:13579]	protein_coding
ENSG00000279738	Female Dominant	AL022311.1		novel transcript, sense overlapping to EIF3L	lncRNA
ENSG00000251136	Female Dominant	AF117829.1		novel transcript	lncRNA
ENSG00000275536	Female Dominant	AC118459.1		novel transcript	lncRNA
ENSG00000230068	Female Dominant	CDC42-IT1		CDC42 intronic transcript 1 [Source:HGNC Symbol;Acc:HGNC:41317]	lncRNA
ENSG00000271171	Female Dominant	AC008555.5		novel transcript	lncRNA
ENSG00000224895	Female Dominant	VPS26BP1		VPS26B pseudogene 1 [Source:HGNC Symbol;Acc:HGNC:44612]	processed_pseudogene
ENSG00000168477	Female Dominant	TNXB	7148	tenascin XB [Source:HGNC Symbol;Acc:HGNC:11976]	protein_coding
ENSG00000236871	Female Dominant	LINC00106		long intergenic non-protein coding RNA 106 [Source:HGNC Symbol;Acc:HGNC:31843]	lncRNA
ENSG00000286616	Female Dominant	AL008730.1		novel transcript	lncRNA
ENSG00000272103	Female Dominant	AC026741.1		novel transcript	lncRNA
ENSG00000196091	Female Dominant	MYBPC1	4604	myosin binding protein C, slow type [Source:HGNC Symbol;Acc:HGNC:7549]	protein_coding
ENSG00000256422	Female Dominant	LINC02552		long intergenic non-protein coding RNA 2552 [Source:HGNC Symbol;Acc:HGNC:53587]	lncRNA
ENSG00000239218	Female Dominant	RPS20P22		ribosomal protein S20 pseudogene 22 [Source:HGNC Symbol;Acc:HGNC:36379]	transcribed_processed_pseudogene
ENSG00000287399	Female Dominant	AC011503.4		novel transcript	lncRNA
ENSG00000284812	Female Dominant	AC270289.1		regulatory solute carrier protein, family 1, member 1 (RSC1A1) pseudogene	unprocessed_pseudogene
ENSG00000286496	Female Dominant	AL359764.1		novel transcript	lncRNA
ENSG00000280734	Female Dominant	LINC01232		long intergenic non-protein coding RNA 1232 [Source:HGNC Symbol;Acc:HGNC:49755]	lncRNA
ENSG00000246225	Female Dominant	AC006299.1		novel transcript, antisense to SVIP	lncRNA
ENSG00000250723	Female Dominant	AC016687.2		novel transcript	lncRNA
ENSG00000253636	Female Dominant	AC022893.1		novel transcript	lncRNA
ENSG00000241570	Female Dominant	PAQR9-AS1		PAQR9 antisense RNA 1 [Source:HGNC Symbol;Acc:HGNC:50861]	lncRNA
ENSG00000008196	Female Dominant	TFAP2B	7021	transcription factor AP-2 beta [Source:HGNC Symbol;Acc:HGNC:11743]	protein_coding
ENSG00000253327	Female Dominant	RAD21-AS1		RAD21 antisense RNA 1 [Source:HGNC Symbol;Acc:HGNC:32158]	lncRNA
ENSG00000261884	Female Dominant	AC040162.1		novel transcript	protein_coding
ENSG00000135094	Female Dominant	SDS	10993	serine dehydratase [Source:HGNC Symbol;Acc:HGNC:10691]	protein_coding
ENSG00000179532	Female Dominant	DNHD1	144132	dynein heavy chain domain 1 [Source:HGNC Symbol;Acc:HGNC:26532]	protein_coding
ENSG00000178171	Female Dominant	AMER3	205147	APC membrane recruitment protein 3 [Source:HGNC Symbol;Acc:HGNC:26771]	protein_coding
ENSG00000270111	Female Dominant	CELF2-DT		CELF2 divergent transript [Source:HGNC Symbol;Acc:HGNC:54157]	lncRNA
ENSG00000276564	Female Dominant	AC130650.2		novel transcript	lncRNA
ENSG00000286615	Female Dominant	AC011416.4		novel transcript	lncRNA
ENSG00000203650	Female Dominant	LINC01285		long intergenic non-protein coding RNA 1285 [Source:HGNC Symbol;Acc:HGNC:50344]	lncRNA
ENSG00000284523	Female Dominant	AC004834.1		novel transcript	lncRNA
ENSG00000271503	Female Dominant	CCL5	6352	C-C motif chemokine ligand 5 [Source:HGNC Symbol;Acc:HGNC:10632]	protein_coding
ENSG00000172650	Female Dominant	AGAP5	729092	ArfGAP with GTPase domain, ankyrin repeat and PH domain 5 [Source:HGNC Symbol;Acc:HGNC:23467]	protein_coding
ENSG00000230303	Female Dominant	AL353743.2		novel transcript	lncRNA
ENSG00000179008	Female Dominant	C14orf39	317761	chromosome 14 open reading frame 39 [Source:HGNC Symbol;Acc:HGNC:19849]	protein_coding
ENSG00000224975	Female Dominant	INE1		inactivation escape 1 [Source:HGNC Symbol;Acc:HGNC:6060]	lncRNA
ENSG00000248309	Female Dominant	MEF2C-AS1		MEF2C antisense RNA 1 [Source:HGNC Symbol;Acc:HGNC:48908]	lncRNA
ENSG00000254990	Female Dominant	AP001781.1		novel transcript	lncRNA
ENSG00000286850	Female Dominant	AL358232.2		novel transcript	lncRNA
ENSG00000223705	Female Dominant	NSUN5P1	155400	NSUN5 pseudogene 1 [Source:HGNC Symbol;Acc:HGNC:19146]	transcribed_unprocessed_pseudogene
ENSG00000276517	Female Dominant	AL133243.3		novel transcript, sense intronic to BIRC6	lncRNA
ENSG00000249267	Female Dominant	LINC00939		long intergenic non-protein coding RNA 939 [Source:HGNC Symbol;Acc:HGNC:48631]	lncRNA
ENSG00000228423	Female Dominant	AL357552.2		novel transcript	lncRNA
ENSG00000177984	Female Dominant	LCN15	389812	lipocalin 15 [Source:HGNC Symbol;Acc:HGNC:33777]	protein_coding
ENSG00000264853	Female Dominant	AC011933.2		novel transcript, sense intronic to GRB2	lncRNA
ENSG00000227467	Female Dominant	LINC01537		long intergenic non-protein coding RNA 1537 [Source:HGNC Symbol;Acc:HGNC:51301]	lncRNA
ENSG00000287439	Female Dominant	AC092078.3		novel transcript	lncRNA
ENSG00000197471	Female Dominant	SPN	6693	sialophorin [Source:HGNC Symbol;Acc:HGNC:11249]	protein_coding
ENSG00000262265	Female Dominant	AC002558.3		novel transcript, sense intronic to CDC27	lncRNA
ENSG00000188505	Female Dominant	NCCRP1	342897	non-specific cytotoxic cell receptor protein 1 homolog (zebrafish) [Source:HGNC Symbol;Acc:HGNC:33739]	protein_coding
ENSG00000176771	Female Dominant	NCKAP5	344148	NCK associated protein 5 [Source:HGNC Symbol;Acc:HGNC:29847]	protein_coding
ENSG00000233602	Female Dominant	ERI3-IT1		ERI3 intronic transcript 1 [Source:HGNC Symbol;Acc:HGNC:41431]	lncRNA
ENSG00000147113	Female Dominant	DIPK2B	79742	divergent protein kinase domain 2B [Source:HGNC Symbol;Acc:HGNC:25866]	protein_coding
ENSG00000253853	Female Dominant	AC246817.1		novel transcript	lncRNA
ENSG00000078589	Female Dominant	P2RY10	27334	P2Y receptor family member 10 [Source:HGNC Symbol;Acc:HGNC:19906]	protein_coding
ENSG00000286739	Female Dominant	AC007387.2		novel transcript	lncRNA
ENSG00000205307	Female Dominant	SAP25	100316904	Sin3A associated protein 25 [Source:HGNC Symbol;Acc:HGNC:41908]	protein_coding
ENSG00000259287	Female Dominant	AC010809.1		novel transcript, antisense to RYR3	lncRNA
ENSG00000080947	Female Dominant	CROCCP3	114819	CROCC pseudogene 3 [Source:HGNC Symbol;Acc:HGNC:29405]	transcribed_unprocessed_pseudogene
ENSG00000188124	Female Dominant	OR2AG2	338755	olfactory receptor family 2 subfamily AG member 2 [Source:HGNC Symbol;Acc:HGNC:15143]	protein_coding
ENSG00000286813	Female Dominant	AC015871.7		novel transcript, sense intronic to ST20-MTHFSand MTHFS	lncRNA
ENSG00000255804	Female Dominant	OR6J1	79549	olfactory receptor family 6 subfamily J member 1 (gene/pseudogene) [Source:HGNC Symbol;Acc:HGNC:14707]	protein_coding
ENSG00000262298	Female Dominant	AC004584.1		novel transcript, antisense to COIL	lncRNA
ENSG00000258559	Female Dominant	AC005519.1		novel transcript, sense overlapping ABCD4	lncRNA
ENSG00000223959	Female Dominant	AFG3L1P		AFG3 like matrix AAA peptidase subunit 1, pseudogene [Source:HGNC Symbol;Acc:HGNC:314]	transcribed_unitary_pseudogene
ENSG00000237588	Female Dominant	AL590666.3		novel transcript	lncRNA
ENSG00000213599	Female Dominant	SLX1A-SULT1A3	100526830	SLX1A-SULT1A3 readthrough (NMD candidate) [Source:HGNC Symbol;Acc:HGNC:44437]	lncRNA
ENSG00000132185	Female Dominant	FCRLA	84824	Fc receptor like A [Source:HGNC Symbol;Acc:HGNC:18504]	protein_coding
ENSG00000162482	Female Dominant	AKR7A3	22977	aldo-keto reductase family 7 member A3 [Source:HGNC Symbol;Acc:HGNC:390]	protein_coding
ENSG00000258890	Female Dominant	CEP95	90799	centrosomal protein 95 [Source:HGNC Symbol;Acc:HGNC:25141]	protein_coding
ENSG00000272168	Female Dominant	CASC15		cancer susceptibility 15 [Source:HGNC Symbol;Acc:HGNC:28245]	lncRNA
ENSG00000197753	Female Dominant	LHFPL5	222662	LHFPL tetraspan subfamily member 5 [Source:HGNC Symbol;Acc:HGNC:21253]	protein_coding
ENSG00000235823	Female Dominant	OLMALINC		oligodendrocyte maturation-associated long intergenic non-coding RNA [Source:HGNC Symbol;Acc:HGNC:28060]	lncRNA
ENSG00000172320	Female Dominant	OR5A1	219982	olfactory receptor family 5 subfamily A member 1 [Source:HGNC Symbol;Acc:HGNC:8319]	protein_coding
ENSG00000284052	Female Dominant	AC006460.2		novel transcript	lncRNA
ENSG00000177725	Female Dominant	AC105206.1		novel transcript, sense overlapping BMP1	lncRNA
ENSG00000286100	Female Dominant	AL008725.1		novel transcript	lncRNA
ENSG00000163568	Female Dominant	AIM2	9447	absent in melanoma 2 [Source:HGNC Symbol;Acc:HGNC:357]	protein_coding
ENSG00000169224	Female Dominant	GCSAML	148823	germinal center associated signaling and motility like [Source:HGNC Symbol;Acc:HGNC:29583]	protein_coding
ENSG00000239883	Female Dominant	PARGP1		poly(ADP-ribose) glycohydrolase pseudogene 1 [Source:HGNC Symbol;Acc:HGNC:45008]	transcribed_unprocessed_pseudogene
ENSG00000284431	Female Dominant	AL022238.4		novel protein	protein_coding
ENSG00000165105	Female Dominant	RASEF	158158	RAS and EF-hand domain containing [Source:HGNC Symbol;Acc:HGNC:26464]	protein_coding
ENSG00000230590	Female Dominant	FTX		FTX transcript, XIST regulator [Source:HGNC Symbol;Acc:HGNC:37190]	lncRNA
ENSG00000271533	Female Dominant	Z83843.1		novel transcript, sense intronic FTX	lncRNA
ENSG00000285715	Female Dominant	AC063960.1		novel transcript, antisense to TACC2	lncRNA
ENSG00000265727	Female Dominant	RN7SL648P		RNA, 7SL, cytoplasmic 648, pseudogene [Source:HGNC Symbol;Acc:HGNC:46664]	misc_RNA
ENSG00000265494	Female Dominant	AC005304.2		novel transcript	lncRNA
ENSG00000283128	Female Dominant	AC009403.2		novel transcript	lncRNA
ENSG00000280169	Female Dominant	AL136526.1		novel transcript, antisense to GGACT	lncRNA
ENSG00000173715	Female Dominant	C11orf80	79703	chromosome 11 open reading frame 80 [Source:HGNC Symbol;Acc:HGNC:26197]	protein_coding
ENSG00000134760	Female Dominant	DSG1	1828	desmoglein 1 [Source:HGNC Symbol;Acc:HGNC:3048]	protein_coding
ENSG00000134830	Female Dominant	C5AR2	27202	complement component 5a receptor 2 [Source:HGNC Symbol;Acc:HGNC:4527]	protein_coding
ENSG00000233928	Female Dominant	AL591501.1		novel transcript	lncRNA
ENSG00000169208	Female Dominant	OR10G3	26533	olfactory receptor family 10 subfamily G member 3 [Source:HGNC Symbol;Acc:HGNC:8171]	protein_coding
ENSG00000251152	Female Dominant	AC025539.1		novel transcript	lncRNA
ENSG00000281530	Female Dominant	AC004461.2		DiGeorge syndrome critical region gene 12 (non-protein coding)	lncRNA
ENSG00000234810	Female Dominant	AL603840.1		novel transcript	lncRNA
ENSG00000287380	Female Dominant	AL589935.3		novel transcript	lncRNA
ENSG00000230448	Female Dominant	LINC00276		long intergenic non-protein coding RNA 276 [Source:HGNC Symbol;Acc:HGNC:38663]	lncRNA
ENSG00000288054	Female Dominant	AL360178.2		novel transcript, antisense to PDE7B	lncRNA
ENSG00000099956	Female Dominant	SMARCB1	6598	SWI/SNF related, matrix associated, actin dependent regulator of chromatin, subfamily b, member 1 [Source:HGNC Symbol;Acc:HGNC:11103]	protein_coding
ENSG00000153233	Female Dominant	PTPRR	5801	protein tyrosine phosphatase receptor type R [Source:HGNC Symbol;Acc:HGNC:9680]	protein_coding
ENSG00000230701	Female Dominant	FBXW4P1		F-box and WD repeat domain containing 4 pseudogene 1 [Source:HGNC Symbol;Acc:HGNC:13609]	processed_pseudogene
ENSG00000269945	Female Dominant	AC004817.4		novel transcript	lncRNA
ENSG00000120049	Female Dominant	KCNIP2	30819	potassium voltage-gated channel interacting protein 2 [Source:HGNC Symbol;Acc:HGNC:15522]	protein_coding
ENSG00000215158	Female Dominant	AC138409.2		Putative beta-glucuronidase-like protein FLJ75287 pseudogene	transcribed_unprocessed_pseudogene
ENSG00000264635	Female Dominant	AP001020.2		novel transcript, sense intronic toYES1	lncRNA
ENSG00000178404	Female Dominant	CEP295NL	100653515	CEP295 N-terminal like [Source:HGNC Symbol;Acc:HGNC:44659]	protein_coding
ENSG00000255394	Female Dominant	C8orf49	606553	chromosome 8 open reading frame 49 [Source:HGNC Symbol;Acc:HGNC:32200]	lncRNA
ENSG00000286035	Female Dominant	AC073840.1		novel transcript	lncRNA
ENSG00000259706	Female Dominant	HSP90B2P		heat shock protein 90 beta family member 2, pseudogene [Source:HGNC Symbol;Acc:HGNC:12099]	processed_pseudogene
ENSG00000260213	Female Dominant	AC092718.2		novel transcript, antisense to CENPN	lncRNA
ENSG00000256001	Female Dominant	AC079949.1		novel transcript	lncRNA
ENSG00000259929	Female Dominant	AC010601.1	107984893	novel transcript	lncRNA
ENSG00000196600	Female Dominant	SLC22A25	387601	solute carrier family 22 member 25 [Source:HGNC Symbol;Acc:HGNC:32935]	protein_coding
ENSG00000280770	Female Dominant	AC216281.1		novel transcript sense intronic to TRAPPC12	lncRNA
ENSG00000248994	Female Dominant	AC124852.1	105374618	novel transcript	lncRNA
ENSG00000214900	Female Dominant	LINC01588		long intergenic non-protein coding RNA 1588 [Source:HGNC Symbol;Acc:HGNC:27503]	lncRNA
ENSG00000253320	Female Dominant	AZIN1-AS1		AZIN1 antisense RNA 1 [Source:HGNC Symbol;Acc:HGNC:51558]	lncRNA
ENSG00000224699	Female Dominant	LAMTOR5-AS1		LAMTOR5 antisense RNA 1 [Source:HGNC Symbol;Acc:HGNC:40823]	lncRNA
ENSG00000254431	Female Dominant	AC084083.1		novel transcript	lncRNA
ENSG00000287804	Female Dominant	Z98745.2		novel transcript	lncRNA
ENSG00000286746	Female Dominant	AL590807.1		novel transcript	lncRNA
ENSG00000203872	Female Dominant	C6orf163	206412	chromosome 6 open reading frame 163 [Source:HGNC Symbol;Acc:HGNC:21403]	protein_coding
ENSG00000213090	Female Dominant	AC007256.1		SCY1-like 2 (S. cerevisiae) (SCYL2) pseudogene	processed_pseudogene
ENSG00000233010	Female Dominant	RPEP4		ribulose-5-phosphate-3-epimerase pseudogene 4 [Source:HGNC Symbol;Acc:HGNC:44523]	processed_pseudogene
ENSG00000240720	Female Dominant	LRRD1	401387	leucine rich repeats and death domain containing 1 [Source:HGNC Symbol;Acc:HGNC:34300]	protein_coding
ENSG00000225300	Female Dominant	AL591623.1		novel transcript	lncRNA
ENSG00000241383	Female Dominant	LINC01997		long intergenic non-protein coding RNA 1997 [Source:HGNC Symbol;Acc:HGNC:52831]	lncRNA
ENSG00000285672	Female Dominant	AL160396.2		novel transcript	lncRNA
ENSG00000227598	Female Dominant	Z94721.1		novel transcript	lncRNA
ENSG00000287516	Female Dominant	AL359764.2		novel transcript	lncRNA
ENSG00000279175	Female Dominant	AL033543.1		novel transcript, antisense to PARVB	lncRNA
ENSG00000228730	Female Dominant	LINC02013		long intergenic non-protein coding RNA 2013 [Source:HGNC Symbol;Acc:HGNC:52848]	lncRNA
ENSG00000162341	Female Dominant	TPCN2	219931	two pore segment channel 2 [Source:HGNC Symbol;Acc:HGNC:20820]	protein_coding
ENSG00000269514	Female Dominant	AC024257.3		novel transcript, antisense to OR10AD1	lncRNA
ENSG00000070159	Female Dominant	PTPN3	5774	protein tyrosine phosphatase non-receptor type 3 [Source:HGNC Symbol;Acc:HGNC:9655]	protein_coding
ENSG00000198590	Female Dominant	C3orf35	339883	chromosome 3 open reading frame 35 [Source:HGNC Symbol;Acc:HGNC:24082]	lncRNA
ENSG00000273799	Female Dominant	AC146335.1		glucuronidase, beta (GUSB) pseudogene	unprocessed_pseudogene
ENSG00000288106	Female Dominant	AL022318.5		novel transcript	lncRNA
ENSG00000147606	Female Dominant	SLC26A7	115111	solute carrier family 26 member 7 [Source:HGNC Symbol;Acc:HGNC:14467]	protein_coding
ENSG00000170892	Female Dominant	TSEN34	79042	tRNA splicing endonuclease subunit 34 [Source:HGNC Symbol;Acc:HGNC:15506]	protein_coding
ENSG00000245573	Female Dominant	BDNF-AS		BDNF antisense RNA [Source:HGNC Symbol;Acc:HGNC:20608]	lncRNA
ENSG00000255745	Female Dominant	AC023796.1		novel transcript	lncRNA
ENSG00000269891	Female Dominant	ARHGAP19-SLIT1		ARHGAP19-SLIT1 readthrough (NMD candidate) [Source:HGNC Symbol;Acc:HGNC:48348]	protein_coding
ENSG00000282331	Female Dominant	LRRC37A4P		leucine rich repeat containing 37 member A4, pseudogene [Source:HGNC Symbol;Acc:HGNC:25479]	transcribed_unprocessed_pseudogene
ENSG00000102575	Female Dominant	ACP5	54	acid phosphatase 5, tartrate resistant [Source:HGNC Symbol;Acc:HGNC:124]	protein_coding
ENSG00000177575	Female Dominant	CD163	9332	CD163 molecule [Source:HGNC Symbol;Acc:HGNC:1631]	protein_coding
ENSG00000136160	Female Dominant	EDNRB	1910	endothelin receptor type B [Source:HGNC Symbol;Acc:HGNC:3180]	protein_coding
ENSG00000197283	Female Dominant	SYNGAP1	8831	synaptic Ras GTPase activating protein 1 [Source:HGNC Symbol;Acc:HGNC:11497]	protein_coding
ENSG00000182742	Female Dominant	HOXB4	3214	homeobox B4 [Source:HGNC Symbol;Acc:HGNC:5115]	protein_coding
ENSG00000188487	Female Dominant	INSC	387755	INSC spindle orientation adaptor protein [Source:HGNC Symbol;Acc:HGNC:33116]	protein_coding
ENSG00000146013	Female Dominant	GFRA3	2676	GDNF family receptor alpha 3 [Source:HGNC Symbol;Acc:HGNC:4245]	protein_coding
ENSG00000285566	Female Dominant	AL445238.1	647264	keratin-associated protein 21-1 [Source:NCBI gene;Acc:647264]	protein_coding
ENSG00000129535	Female Dominant	NRL	4901	neural retina leucine zipper [Source:HGNC Symbol;Acc:HGNC:8002]	protein_coding
ENSG00000185634	Female Dominant	SHC4	399694	SHC adaptor protein 4 [Source:HGNC Symbol;Acc:HGNC:16743]	protein_coding
ENSG00000054690	Female Dominant	PLEKHH1	57475	pleckstrin homology, MyTH4 and FERM domain containing H1 [Source:HGNC Symbol;Acc:HGNC:17733]	protein_coding
ENSG00000182985	Female Dominant	CADM1	23705	cell adhesion molecule 1 [Source:HGNC Symbol;Acc:HGNC:5951]	protein_coding
ENSG00000259326	Female Dominant	AC116158.1		novel transcript, antisense to RASGRP1	lncRNA
ENSG00000100604	Female Dominant	CHGA	1113	chromogranin A [Source:HGNC Symbol;Acc:HGNC:1929]	protein_coding
ENSG00000006757	Female Dominant	PNPLA4	8228	patatin like phospholipase domain containing 4 [Source:HGNC Symbol;Acc:HGNC:24887]	protein_coding
ENSG00000286675	Female Dominant	AC068700.2		novel transcript	lncRNA
ENSG00000248587	Female Dominant	GDNF-AS1		GDNF antisense RNA 1 [Source:HGNC Symbol;Acc:HGNC:43592]	lncRNA
ENSG00000249684	Female Dominant	AC106795.2		novel transcript, antisense to PROP1	lncRNA
ENSG00000231943	Female Dominant	PGM5P4-AS1		PGM5P4 antisense RNA 1 [Source:HGNC Symbol;Acc:HGNC:51195]	lncRNA
ENSG00000226180	Female Dominant	AC010536.1	100129215	novel transcript	lncRNA
ENSG00000287918	Female Dominant	AF274853.1	107985693	novel transcript, antisense to VMA21	lncRNA
ENSG00000233831	Female Dominant	ZNF311	282890	zinc finger protein 311 [Source:HGNC Symbol;Acc:HGNC:13847]	protein_coding
ENSG00000251396	Female Dominant	LINC01301		long intergenic non-protein coding RNA 1301 [Source:HGNC Symbol;Acc:HGNC:50464]	lncRNA
ENSG00000188419	Female Dominant	CHM	1121	CHM Rab escort protein [Source:HGNC Symbol;Acc:HGNC:1940]	protein_coding
ENSG00000236576	Female Dominant	AC241520.1		zinc finger protein pseudogene	processed_pseudogene
ENSG00000268621	Female Dominant	IGFL2-AS1		IGFL2 antisense RNA 1 [Source:HGNC Symbol;Acc:HGNC:52559]	lncRNA
ENSG00000224017	Female Dominant	LINC01449		long intergenic non-protein coding RNA 1449 [Source:HGNC Symbol;Acc:HGNC:50791]	lncRNA
ENSG00000161405	Female Dominant	IKZF3	22806	IKAROS family zinc finger 3 [Source:HGNC Symbol;Acc:HGNC:13178]	protein_coding
ENSG00000055732	Female Dominant	MCOLN3	55283	mucolipin 3 [Source:HGNC Symbol;Acc:HGNC:13358]	protein_coding
ENSG00000204869	Female Dominant	IGFL4	444882	IGF like family member 4 [Source:HGNC Symbol;Acc:HGNC:32931]	protein_coding
ENSG00000189229	Female Dominant	AC069277.1		novel transcript	lncRNA
ENSG00000046651	Female Dominant	OFD1	8481	OFD1 centriole and centriolar satellite protein [Source:HGNC Symbol;Acc:HGNC:2567]	protein_coding
ENSG00000165359	Female Dominant	INTS6L	203522	integrator complex subunit 6 like [Source:HGNC Symbol;Acc:HGNC:27334]	protein_coding
ENSG00000125675	Female Dominant	GRIA3	2892	glutamate ionotropic receptor AMPA type subunit 3 [Source:HGNC Symbol;Acc:HGNC:4573]	protein_coding
ENSG00000147027	Female Dominant	TMEM47	83604	transmembrane protein 47 [Source:HGNC Symbol;Acc:HGNC:18515]	protein_coding
ENSG00000167077	Female Dominant	MEI1	150365	meiotic double-stranded break formation protein 1 [Source:HGNC Symbol;Acc:HGNC:28613]	protein_coding
ENSG00000162746	Female Dominant	FCRLB	127943	Fc receptor like B [Source:HGNC Symbol;Acc:HGNC:26431]	protein_coding
ENSG00000147889	Female Dominant	CDKN2A	1029	cyclin dependent kinase inhibitor 2A [Source:HGNC Symbol;Acc:HGNC:1787]	protein_coding
ENSG00000131351	Female Dominant	HAUS8	93323	HAUS augmin like complex subunit 8 [Source:HGNC Symbol;Acc:HGNC:30532]	protein_coding
ENSG00000231107	Female Dominant	LINC01508		long intergenic non-protein coding RNA 1508 [Source:HGNC Symbol;Acc:HGNC:51190]	lncRNA
ENSG00000011332	Female Dominant	DPF1	8193	double PHD fingers 1 [Source:HGNC Symbol;Acc:HGNC:20225]	protein_coding
ENSG00000255439	Female Dominant	AC135050.2		novel protein, VKORC1 and PRSS53 readthrough	protein_coding
ENSG00000175602	Female Dominant	CCDC85B	11007	coiled-coil domain containing 85B [Source:HGNC Symbol;Acc:HGNC:24926]	protein_coding
ENSG00000127564	Female Dominant	PKMYT1	9088	protein kinase, membrane associated tyrosine/threonine 1 [Source:HGNC Symbol;Acc:HGNC:29650]	protein_coding
ENSG00000151789	Female Dominant	ZNF385D	79750	zinc finger protein 385D [Source:HGNC Symbol;Acc:HGNC:26191]	protein_coding
ENSG00000182021	Female Dominant	AL591379.1		methylenetetrahydrofolate dehydrogenase (NADP+ dependent) 1-like (MTHFD1L) pseudogene	transcribed_unprocessed_pseudogene
ENSG00000160172	Female Dominant	FAM86C2P		family with sequence similarity 86 member C2, pseudogene [Source:HGNC Symbol;Acc:HGNC:42392]	transcribed_unprocessed_pseudogene
ENSG00000144908	Female Dominant	ALDH1L1	10840	aldehyde dehydrogenase 1 family member L1 [Source:HGNC Symbol;Acc:HGNC:3978]	protein_coding
ENSG00000151849	Female Dominant	CENPJ	55835	centromere protein J [Source:HGNC Symbol;Acc:HGNC:17272]	protein_coding
ENSG00000251022	Female Dominant	THAP9-AS1		THAP9 antisense RNA 1 [Source:HGNC Symbol;Acc:HGNC:44172]	lncRNA
ENSG00000222489	Female Dominant	SNORA79B		small nucleolar RNA, H/ACA box 79B [Source:HGNC Symbol;Acc:HGNC:52222]	snoRNA
ENSG00000287168	Female Dominant	AL512625.3		novel transcript	lncRNA
ENSG00000238113	Female Dominant	LINC01410	103352539	long intergenic non-protein coding RNA 1410 [Source:HGNC Symbol;Acc:HGNC:50702]	lncRNA
ENSG00000253764	Female Dominant	AC019257.1		novel transcript	lncRNA
ENSG00000065675	Female Dominant	PRKCQ	5588	protein kinase C theta [Source:HGNC Symbol;Acc:HGNC:9410]	protein_coding
ENSG00000145428	Female Dominant	RNF175	285533	ring finger protein 175 [Source:HGNC Symbol;Acc:HGNC:27735]	protein_coding
ENSG00000268105	Female Dominant	AC124856.1		ribosomal protein L5 (RPL5) pseudogene	processed_pseudogene
ENSG00000179938	Female Dominant	GOLGA8J	653073	golgin A8 family member J [Source:HGNC Symbol;Acc:HGNC:38650]	protein_coding
ENSG00000181625	Female Dominant	SLX1B	79008	SLX1 homolog B, structure-specific endonuclease subunit [Source:HGNC Symbol;Acc:HGNC:28748]	protein_coding
ENSG00000225265	Female Dominant	TAF1A-AS1		TAF1A antisense RNA 1 [Source:HGNC Symbol;Acc:HGNC:40573]	lncRNA
ENSG00000249655	Female Dominant	AC008434.1		novel transcript	lncRNA
ENSG00000256591	Female Dominant	AP003108.2		novel transcript	protein_coding
ENSG00000235330	Female Dominant	RPL12P25		ribosomal protein L12 pseudogene 25 [Source:HGNC Symbol;Acc:HGNC:37008]	transcribed_processed_pseudogene
ENSG00000285077	Female Dominant	AC091057.6		Rho GTPase activating protein 11B	protein_coding
ENSG00000275678	Female Dominant	AL133320.2		novel transcript, sense intronic to C1orf141	lncRNA
ENSG00000259280	Female Dominant	AC018563.1		novel transcript	lncRNA
ENSG00000223518	Female Dominant	CSNK1A1P1		casein kinase 1 alpha 1 pseudogene 1 [Source:HGNC Symbol;Acc:HGNC:30446]	transcribed_processed_pseudogene
ENSG00000064270	Female Dominant	ATP2C2	9914	ATPase secretory pathway Ca2+ transporting 2 [Source:HGNC Symbol;Acc:HGNC:29103]	protein_coding
ENSG00000235529	Female Dominant	AGAP1-IT1		AGAP1 intronic transcript 1 [Source:HGNC Symbol;Acc:HGNC:41427]	lncRNA
ENSG00000272379	Female Dominant	AL008729.2		novel transcript	lncRNA
ENSG00000259744	Female Dominant	AC009269.4		novel transcript, sense intronic to LARP6	lncRNA
ENSG00000188747	Female Dominant	NOXA1	10811	NADPH oxidase activator 1 [Source:HGNC Symbol;Acc:HGNC:10668]	protein_coding
ENSG00000278177	Female Dominant	AL354811.1		novel transcript, antisense to GPC6	lncRNA
ENSG00000127586	Female Dominant	CHTF18	63922	chromosome transmission fidelity factor 18 [Source:HGNC Symbol;Acc:HGNC:18435]	protein_coding
ENSG00000283486	Female Dominant	FAM95C		family with sequence similarity 95 member C [Source:HGNC Symbol;Acc:HGNC:45272]	protein_coding
ENSG00000164406	Female Dominant	LEAP2	116842	liver enriched antimicrobial peptide 2 [Source:HGNC Symbol;Acc:HGNC:29571]	protein_coding
ENSG00000259341	Female Dominant	AC015660.1		novel transcript	lncRNA
ENSG00000131591	Female Dominant	C1orf159	54991	chromosome 1 open reading frame 159 [Source:HGNC Symbol;Acc:HGNC:26062]	protein_coding
ENSG00000054967	Female Dominant	RELT	84957	RELT TNF receptor [Source:HGNC Symbol;Acc:HGNC:13764]	protein_coding
ENSG00000287932	Female Dominant	AC000065.2		novel transcript, sense intronic to CDK6	lncRNA
ENSG00000284703	Female Dominant	AL805961.1		novel transcript	lncRNA
ENSG00000215386	Female Dominant	MIR99AHG		mir-99a-let-7c cluster host gene [Source:HGNC Symbol;Acc:HGNC:1274]	lncRNA
ENSG00000128536	Female Dominant	CDHR3	222256	cadherin related family member 3 [Source:HGNC Symbol;Acc:HGNC:26308]	protein_coding
ENSG00000273192	Female Dominant	AL671710.1		novel transcript, antisense to ALG12	lncRNA
ENSG00000214456	Female Dominant	PLIN5	440503	perilipin 5 [Source:HGNC Symbol;Acc:HGNC:33196]	protein_coding
ENSG00000173261	Female Dominant	PLAC8L1	153770	PLAC8 like 1 [Source:HGNC Symbol;Acc:HGNC:31746]	protein_coding
ENSG00000085514	Female Dominant	PILRA	29992	paired immunoglobin like type 2 receptor alpha [Source:HGNC Symbol;Acc:HGNC:20396]	protein_coding
ENSG00000242294	Female Dominant	STAG3L5P		stromal antigen 3-like 5 pseudogene [Source:HGNC Symbol;Acc:HGNC:48896]	transcribed_unprocessed_pseudogene
ENSG00000224728	Female Dominant	IMPDH1P8		inosine monophosphate dehydrogenase 1 pseudogene 8 [Source:HGNC Symbol;Acc:HGNC:33963]	processed_pseudogene
ENSG00000226688	Female Dominant	ENTPD1-AS1		ENTPD1 antisense RNA 1 [Source:HGNC Symbol;Acc:HGNC:45203]	lncRNA
ENSG00000285991	Female Dominant	AL355312.6		novel transcript	protein_coding
ENSG00000160072	Female Dominant	ATAD3B	83858	ATPase family AAA domain containing 3B [Source:HGNC Symbol;Acc:HGNC:24007]	protein_coding
ENSG00000287707	Female Dominant	AC115284.4		novel transcript	lncRNA
ENSG00000215417	Female Dominant	MIR17HG	407975	miR-17-92a-1 cluster host gene [Source:HGNC Symbol;Acc:HGNC:23564]	lncRNA
ENSG00000179331	Female Dominant	RAB39A	54734	RAB39A, member RAS oncogene family [Source:HGNC Symbol;Acc:HGNC:16521]	protein_coding
ENSG00000283538	Female Dominant	AC005972.3		novel transcript	lncRNA
ENSG00000153933	Female Dominant	DGKE	8526	diacylglycerol kinase epsilon [Source:HGNC Symbol;Acc:HGNC:2852]	protein_coding
ENSG00000287453	Female Dominant	AL359894.1		novel transcript	lncRNA
ENSG00000173698	Female Dominant	ADGRG2	10149	adhesion G protein-coupled receptor G2 [Source:HGNC Symbol;Acc:HGNC:4516]	protein_coding
ENSG00000241112	Female Dominant	RPL29P14		ribosomal protein L29 pseudogene 14 [Source:HGNC Symbol;Acc:HGNC:36687]	processed_pseudogene
ENSG00000166682	Female Dominant	TMPRSS5	80975	transmembrane serine protease 5 [Source:HGNC Symbol;Acc:HGNC:14908]	protein_coding
ENSG00000285725	Female Dominant	AC004967.2		novel transcript	lncRNA
ENSG00000180376	Female Dominant	CCDC66	285331	coiled-coil domain containing 66 [Source:HGNC Symbol;Acc:HGNC:27709]	protein_coding
ENSG00000249685	Female Dominant	AC079921.2		novel transcript	lncRNA
ENSG00000224141	Female Dominant	MIR548XHG		MIR548X host gene [Source:HGNC Symbol;Acc:HGNC:52006]	lncRNA
ENSG00000121310	Female Dominant	ECHDC2	55268	enoyl-CoA hydratase domain containing 2 [Source:HGNC Symbol;Acc:HGNC:23408]	protein_coding
ENSG00000276005	Female Dominant	AC138749.6		hect domain and RLD 2 (HERC2) pseudogene	transcribed_unprocessed_pseudogene
ENSG00000114349	Female Dominant	GNAT1	2779	G protein subunit alpha transducin 1 [Source:HGNC Symbol;Acc:HGNC:4393]	protein_coding
ENSG00000168907	Female Dominant	PLA2G4F	255189	phospholipase A2 group IVF [Source:HGNC Symbol;Acc:HGNC:27396]	protein_coding
ENSG00000262663	Female Dominant	AC087222.1		novel transcript, sense intronic TBCD	lncRNA
ENSG00000215022	Female Dominant	AL008729.1	100130357	novel transcript, antisense to PHACTR1	lncRNA
ENSG00000257083	Female Dominant	AC073530.1		novel transcript	lncRNA
ENSG00000230387	Female Dominant	AL118508.1	100505664	novel transcript	lncRNA
ENSG00000255545	Female Dominant	AP004608.1		novel transcript	lncRNA
ENSG00000170923	Female Dominant	OR7G2	390882	olfactory receptor family 7 subfamily G member 2 [Source:HGNC Symbol;Acc:HGNC:8466]	protein_coding
ENSG00000119866	Female Dominant	BCL11A	53335	BAF chromatin remodeling complex subunit BCL11A [Source:HGNC Symbol;Acc:HGNC:13221]	protein_coding
ENSG00000185158	Female Dominant	LRRC37B	114659	leucine rich repeat containing 37B [Source:HGNC Symbol;Acc:HGNC:29070]	protein_coding
ENSG00000249738	Female Dominant	AC008691.1		novel transcript	lncRNA
ENSG00000287044	Female Dominant	AL139106.1		novel transcript, antisense to LACE1	lncRNA
ENSG00000232628	Female Dominant	AC092809.2		novel transcript	lncRNA
ENSG00000198089	Female Dominant	SFI1	9814	SFI1 centrin binding protein [Source:HGNC Symbol;Acc:HGNC:29064]	protein_coding
ENSG00000111046	Female Dominant	MYF6	4618	myogenic factor 6 [Source:HGNC Symbol;Acc:HGNC:7566]	protein_coding
ENSG00000236988	Female Dominant	AL359641.1		novel pseudogene	processed_pseudogene
ENSG00000267535	Female Dominant	LINC00868		long intergenic non-protein coding RNA 868 [Source:HGNC Symbol;Acc:HGNC:27562]	lncRNA
ENSG00000144045	Female Dominant	DQX1	165545	DEAQ-box RNA dependent ATPase 1 [Source:HGNC Symbol;Acc:HGNC:20410]	protein_coding
ENSG00000169297	Female Dominant	NR0B1	190	nuclear receptor subfamily 0 group B member 1 [Source:HGNC Symbol;Acc:HGNC:7960]	protein_coding
ENSG00000125618	Female Dominant	PAX8	7849	paired box 8 [Source:HGNC Symbol;Acc:HGNC:8622]	protein_coding
ENSG00000176798	Female Dominant	OR51L1	119682	olfactory receptor family 51 subfamily L member 1 [Source:HGNC Symbol;Acc:HGNC:14759]	protein_coding
ENSG00000257060	Female Dominant	AC091078.1		novel transcript	lncRNA
ENSG00000274677	Female Dominant	AC040169.3		novel transcript, sense intronic to MBTPS1	lncRNA
ENSG00000275236	Female Dominant	AC009120.5		novel transcript	lncRNA
ENSG00000085265	Female Dominant	FCN1	2219	ficolin 1 [Source:HGNC Symbol;Acc:HGNC:3623]	protein_coding
ENSG00000260060	Female Dominant	AC009088.1		novel transcript, antisense to PYCARD	lncRNA
ENSG00000279082	Female Dominant	LINC01727		long intergenic non-protein coding RNA 1727 [Source:HGNC Symbol;Acc:HGNC:52515]	lncRNA
ENSG00000232882	Female Dominant	PHKA1P1		phosphorylase kinase regulatory subunit alpha 1 pseudogene [Source:HGNC Symbol;Acc:HGNC:33919]	processed_pseudogene
