# Supplementary material for: Interactions among insulin resistance, epigenetics, and donor sex in gene expression regulation of iPSC-derived myoblasts
Source: J Clin Invest. 2024 Jan 16;134(2):e172333. doi: 10.1172/JCI172333 (PMC10786688; doi:10.1172/JCI172333)
Supplement: Supporting data values [file jci-134-172333-s066.xlsx]

## Sheet: Figure 1D
	I-Sen Male	I-Sen Male	I-Sen Male	I-Sen Male	I-Sen Female	I-Sen Female	I-Sen Female	I-Sen Female	I-Res Male	I-Res Male	I-Res Male	I-Res Male	I-Res Female	I-Res Female	I-Res Female	I-Res Female
WDR46	6.50574	18.6045	6.28973	9.11337	21.4098	7.86226	4.45685	10.7167	6.12171	3.20613	9.62365	5.68777	7.40017	5.28448	1.30588	1.76751
ITGA2	2.15282	3.77295	3.2931	1.91142	1.8673	4.6444	3.98151	1.6845	0.684861	1.33949	2.02409	0.64858	1.74838	3.95305	1.01251	2.02229
MMP11	1.55194	1.26921	3.50185	0.920324	2.09206	1.04195	1.00458	1.20927	1.04052	0.845435	1.19565	1.01246	1.26721	0.417318	0.372535	0.167525
PRPH2	0.287296	5.0278	0.639508	1.23412	1.037	5.01695	0.889864	0.774011	8.87751	1.40915	10.7414	6.24995	5.24056	3.88074	6.35735	1.87934
SCTR	0.828332	0.682538	1.08049	0.449095	1.12708	1.93618	0.603244	1.47056	1.23996	1.81508	0.593812	2.31727	3.61516	2.62323	3.03348	2.44403
GATA5	0.0536427	0.197842	0.0800241	0.320256	0.738836	0.526424	0.194472	0.158188	0.211899	1.52986	0.817768	0.714146	1.10004	0.620887	0.048114	1.02141

## Sheet: Figure 2B
	I-Sen Males	I-Sen Males	I-Sen Males	I-Sen Males	I-Res Males	I-Res Males	I-Res Males	I-Res Males	I-Sen Females	I-Sen Females	I-Sen Females	I-Sen Females	I-Res Females	I-Res Females	I-Res Females	I-Res Females
PILRA	1.93596	1.95319	2.81406	2.81971	1.29302	1.72618	1.31692	1.23217	3.61351	3.04394	1.2723	3.23716	3.31786	2.11173	2.50947	3.32567
COL6A2	99.9479	112.028	94.3561	120.95	185.956	202.085	218.002	175.903	130.122	94.5052	87.094	104.348	137.044	81.6923	61.1473	72.7534
THBS1	26.9559	28.3169	24.8261	31.0679	23.8817	33.3351	23.3532	33.1438	36.1905	33.6524	24.1935	18.1697	15.8382	14.7159	14.1166	10.9805
SLC26A7	0.0580362	0.0830896	0.14958	0.0463322	0.402699	0.163393	0.112994	0.0473453	0.113359	0.0312778	0.0357613	0.112984	0.155241	0.584263	0.413896	0.587971

## Sheet: Figure 3C
	I-Sen Males	I-Sen Males	I-Sen Males	I-Sen Males	I-Res Males	I-Res Males	I-Res Males	I-Res Males	I-Sen Females	I-Sen Females	I-Sen Females	I-Sen Females	I-Res Females	I-Res Females	I-Res Females	I-Res Females
ICAM1	246.616	154.359	181.039	117.381	226.046	78.9143	114.936	182.927	51.5314	56.0205	93.6933	111.103	70.9046	108.855	61.7827	43.5672
COL8A1	45.3409	33.9032	58.2483	10.7996	23.0187	18.4293	23.1598	35.0476	15.5955	8.39888	11.4695	11.0083	11.7753	7.84286	12.3803	11.0424
KDR	18.8063	21.9032	10.0409	25.1283	50.3885	17.6037	17.0548	42.1324	4.29502	13.1369	6.1228	13.8022	11.3387	7.16143	11.884	6.8229
IFI35	11.5011	10.802	9.99964	11.0396	14.8555	12.4121	8.47933	16.1181	7.21565	8.247	7.23785	7.79811	8.53014	10.8686	6.24004	2.79071
TFAP2B	26.8369	41.7378	15.0566	50.7203	39.8352	23.9057	14.0483	16.1139	61.3525	52.532	23.8441	73.3708	48.0027	69.6558	67.4221	60.7073
GRIA2	0.0910739	1.24225	0.137148	1.199	0.524775	0.71071	0.231467	0.214643	0.442111	2.15859	2.67527	12.5831	4.21328	2.39007	9.39348	0.516903
CNTN1	1.01455	2.4471	1.02276	2.25774	0.589442	1.55693	2.26471	0.408111	2.52504	9.49282	2.20861	3.01718	3.79804	5.12867	2.03318	1.53572
DCX	1.5219	2.8089	1.0397	3.28492	2.87365	3.86881	2.12665	0.530041	13.2982	7.44325	7.60236	33.3419	12.0863	14.9864	12.9666	25.1786

## Sheet: Figure 4A
	I-Sen Males	I-Sen Males	I-Sen Males	I-Sen Males	I-Res Males	I-Res Males	I-Res Males	I-Res Males	I-Sen Females	I-Sen Females	I-Sen Females	I-Sen Females	I-Res Females	I-Res Females	I-Res Females	I-Res Females
XIST	0.624572	1.36667	0.798786	0.949963	0.962801	1.7952	0.636395	0.605111	0.506782	115.512	1.39792	66.4995	249.849	0.368902	18.9915	0.802872

## Sheet: Figure 4E
	I-Sen Males	I-Sen Males	I-Sen Males	I-Sen Males	I-Res Males	I-Res Males	I-Res Males	I-Res Males	I-Sen Females	I-Sen Females	I-Sen Females	I-Sen Females	I-Res Females	I-Res Females	I-Res Females	I-Res Females
AR	6.36358	6.01771	5.1272	6.47022	5.27586	3.39781	3.76377	3.82374	2.29469	3.84044	4.89053	3.24226	3.47191	3.59103	3.93469	2.69364

## Sheet: Figure 4F
AR
I-Sen Ctrl	I-Res Ctrl	I-Sen DHT	I-Res DHT
0.735349	1.07809	1.13875	0.913779
1.95092	1.04584	1.76981	1.26326
0.700378	0.216729	0.525943	1.65168
1.2598	0.722835	1.24129	0.844528

## Sheet: Figure 4G
	Control	Control	Control	Control	Control	Control	Control	Control	Control	DHT	DHT	DHT	DHT	DHT	DHT	DHT	DHT	DHT
	I-Sen	I-Sen	I-Sen	I-Sen	I-Sen	I-Res	I-Res	I-Res	I-Res	I-Sen	I-Sen	I-Sen	I-Sen	I-Sen	I-Res	I-Res	I-Res	I-Res
Basal	113.516	116.385	159.2	144.079	116.308	97.6306	118.059	181.993	104.073	226.795	194.05	181.403	189.712		144.962	180.784	169.596	185.817
Insulin	166.285	167.055	192.2	187.829	139.206	97.9446	126.211	206.361	114.511	313.159	298.025	233.993	196.208	273.001	234.47	224.663	237.78	234.093

## Sheet: Figure 5A
	Males	Males	Males	Males	Males	Males	Males	Males	Males	Males	Females	Females	Females	Females	Females	Females	Females	Females	Females
DNMT1	14821.8	17220.8	16191.6	13182.5	23885.2	9920.7	9733.52	12174.7	14512.6	13356.2	23595.9	25267.3	23900.6	21421.9	24139.8	19084.7	23487.5	24562.3	28354.4
DNMT3A	4216.93	10847.7	7336.65	8255.31	8860.59	4853.52	6105	6860.3	10050.6	8512.73	11281.5	9075.15	8276.79	10187.5	10797.9	7971.34	10518.1	14490.7	12227.2

## Sheet: Figure 5B
Post- pubertal Males	Post-pubertal Females	Pre-pubertal Males	Pre-pubertal Females
0.020265	0.027895	0.019315	0.02585
0.020219	0.027182	0.025588	0.022904
0.020358	0.026736	0.021901	0.020809
0.029142	0.033455	0.022812	0.021554
0.027459	0.020242
0.022587	0.027391
0.022449	0.023506
0.020451	0.024577
0.022366
0.021005

## Sheet: Figure 5D
GLIPR1
Males Ctrls	Females Ctrls	Males 5AZ	Females 5AZ
1.51864	0.456909	2.30754	6.62433
1.60944	0.248602	3.02099	4.91609
2.01947	0.366533	3.01335	2.86338
0.256089	0.438385	4.00541	2.45599
COL8A1
Males Ctrls	Females Ctrls	Males 5AZ	Females 5AZ
1.46265	0.253141	0.77282	0.530966
1.33674	0.0618142	2.18664	1.38798
1.60948	0.259957	1.83897	1.3259
0.149877	0.159682	1.68119	1.08033
USP11
Males Ctrls	Females Ctrls	Males 5AZ	Females 5AZ
4.7876	20.079	2.69699	5.52705
7.44334	13.0001	3.55281	2.41502
3.80344	7.11143	4.23171	5.53324
9.41433	11.2459	3.89318	3.03996
GALNT18
Males Ctrls	Females Ctrls	Males 5AZ	Females 5AZ
0.211813	0.553109	0.0216287	0.104197
0.377618	0.915076	0.0285543	0.126195
0.254191	0.180427	0.10575	0.0739795
0.365898	0.833191	0.0379018	0.0261268

[truncated: 9 more sheets: Figure 5E, Figure 5F, Figure 5G, Suppl. Fig 1, Suppl. Fig 4A, Suppl. Fig 5A, Suppl. Fig 5B, Suppl. Fig 5C, Suppl. Fig 5D]
